# Supplementary material for: Maternally inherited piRNAs direct transient heterochromatin formation at active transposons during early Drosophila embryogenesis
Source: eLife. 2021 Jul 8;10:e68573. doi: 10.7554/eLife.68573 (PMC8352587; doi:10.7554/eLife.68573)
Supplement: Figure 1—figure supplement 1—source data 1. [file elife-68573-fig1-figsupp1-data1.txt]

0_2h	2_2.5h	2.5_3h	3_4h	4_5h	5_6h	6_7h	7_8h	8_9h	9_10h	12_13h	17_18h
128up	66.914949351392	21.4034274785337	21.614660339692	30.1626115894309	39.3163243061319	38.3450815921973	48.1821427004603	59.8820789657976	52.1890467405349	65.526133791768	50.0927018840065	28.6794574027793
14-3-3epsilon	1088.44675981701	1712.47164687567	1887.2176371821	1910.83598153196	1669.06975587928	1475.32053218364	1365.20297488383	1274.5356125334	1244.55865442243	1173.62421044141	760.115513596913	669.740802611219
14-3-3zeta	410.01111006657	427.436714073152	374.548352748719	370.758361159398	606.725845128868	637.461773396355	726.789584102733	905.376205272656	914.891673593333	1165.37689567314	1217.20056631666	1603.03072430272
140up	14.4208543908306	5.0941736987654	7.05946704672511	7.54065289735773	9.17890839831873	9.24776197678086	9.34057327789626	10.7418339703257	8.34860243367107	12.4927679401193	14.6718658897697	7.89942949515149
18SrRNA-Psi:CR41602	77.0204723146635	36.6464588562348	51.4389256157442	48.870338243181	38.4749243696193	61.9686480126343	129.373279654482	39.8079729488541	118.443226645186	49.9710717604774	225.460566365277	239.599256407079
18SrRNA-Psi:CR45861	49.0527547082041	25.3523993380417	36.0905337782014	34.825152693904	34.3826610420356	35.4065404033136	74.9781764479093	34.1697252540225	53.2994519903336	26.1338961644279	123.886110205333	147.070270154954
18w	12.1266275559257	122.57608651913	217.455380995471	270.369821823582	273.990415689814	284.347073865505	298.560224593028	263.345051815496	228.949112060329	267.602745012584	202.020307251444	39.8493513385986
26-29-p	1204.85145946421	132.922392791041	48.3851112191271	66.657069123208	37.1745790131909	46.6997575213762	15.764858971291	14.7274918235687	14.3118898862933	31.1449228590719	51.9158331484157	36.1763681975409
28SrRNA-Psi:CR40596	0	0	0	0	0	0	0	0	0	0	0	0
28SrRNA-Psi:CR40741	123.014257909661	43.9520567963247	59.4105709887315	61.591592367731	46.3534874115096	79.9167966466981	154.394181828756	55.6533931946739	131.973720244584	55.0516960481025	376.650237649501	390.795343241029
28SrRNA-Psi:CR41609	42.5524453426403	12.4787510760455	15.2690719830852	21.4707139749193	14.1890625657344	24.314987876645	45.0967949661326	17.2549821695277	31.2558514758129	15.5202632348001	110.256033609512	120.000887553734
28SrRNA-Psi:CR45848	0	0	0	0	0	0	0	0	0	0	0	0
28SrRNA-Psi:CR45851	0	0	0	0	0	0	0	0	0	0	0	0
28SrRNA-Psi:CR45853	0	0	0.0396599272287927	0	0	0.0576184546839929	0.0422650374565441	0	0.0411261203629117	0	0	0
28SrRNA-Psi:CR45855	36.270633770877	6.95019047273419	8.44756449973285	10.6490136336731	6.80769039541972	14.5198505803662	30.2617668188856	9.67251113165075	27.472248402425	10.8572245050619	91.8944973036757	60.5790644086776
28SrRNA-Psi:CR45859	181.025422163684	40.7533895901232	55.0876389207931	69.5927431519503	48.1892690911733	81.4436856958239	174.977255070093	48.0709221567969	149.86358260245	55.1908912340648	405.60329844381	413.940168513448
28SrRNA-Psi:CR45860	0.764742278301623	0.118469155785242	0.356939345059135	0.0575622358576926	0.114736354978984	0.172855364051979	0.803035711674339	0.583267002913613	0.49351344435494	0.173993982452916	2.25721013688764	2.21385285214437
28SrRNA-Psi:CR45862	127.875833821721	29.9332066950711	36.6457727594045	35.7461484676271	29.0665432613426	45.4609607456704	102.999896281598	37.4749049371996	103.637823314537	35.7035651993383	338.234257435163	300.933043378988
2SrRNA-Psi:CR40677	0	0	0	0	0	0	0	0	0	0	0	0
2SrRNA-Psi:CR45850	0	0	0	0	0	0	0	0	0	0	0	0
2SrRNA-Psi:CR45858	0	0	0	0	0	0	0	0	0	0	0	0
2mit	0.546244484501159	0.236938311570484	0.0793198544575855	0.172686707573078	0.0764909033193227	0.115236909367986	0	5.00637510834185	8.38972855403398	24.3939563398988	105.611389673993	111.598309683096
312	24.6902506994524	17.138537870265	16.5778495816354	15.7144903891501	14.4185352756923	13.8284291241583	12.7217762744198	12.8318740640995	12.7079711921397	16.947013890914	11.0256033609512	6.54092888133563
4E-T	348.66785445709	344.231876993318	251.324958848859	250.338163745105	337.66909270315	305.118526779084	274.131032943145	268.20561017311	260.287215776868	239.972500599061	129.789582871039	109.233512318305
5-HT1A	0.0546244484501159	0.276428030165564	1.0708180351774	0.633184594434618	0.0764909033193227	0	0.0422650374565441	0.145816750728403	0.904774647984057	1.25275667366099	13.8471160320607	44.0757976926924
5-HT1B	0	0.118469155785242	0.198299636143964	0	0	0	0.0422650374565441	0	0.164504481451647	0.382786761396414	3.29899943083578	7.04407725682298
5-HT2A	0.819366726751739	13.5054837595176	58.6966922986132	27.1118130889732	5.35436323235259	3.45710728103957	3.16987780924081	2.9649405981442	3.41346799012167	4.24545317185114	3.16877576909226	4.98116891732482
5-HT2B	0.0546244484501159	0	0.118979781686378	0.0575622358576926	0.0382454516596614	0	0	0	0.123378361088735	0.382786761396414	3.08195999459659	7.89942949515149
5-HT7	0.218497793800464	0.118469155785242	0.0396599272287927	0.115124471715385	0.0764909033193227	0	0.0845300749130883	0	0.0822522407258234	0.695975929811663	10.8519718119598	21.0819169329202
5.8SrRNA-Psi:CR45849	0	0	0	0	0	0	0	0	0	0	0	0
5.8SrRNA-Psi:CR45854	0	0	0	0	0	0	0	0	0	0	0	0
5.8SrRNA-Psi:CR45857	0	0	0	0	0	0	0	0	0	0	0	0
5.8SrRNA-Psi:CR45863	0	0.829284090496693	0.0793198544575855	0.460497886861541	0.573681774894921	0.40332918278795	0.422650374565441	0.243027917880672	0.616891805443675	0.452384354377581	1.04178929394814	0.704407725682298
5PtaseI	40.3128429561856	3.27764664339169	3.21245410553221	4.95035228376156	11.5501264012177	13.3962907140283	14.2433176228554	19.1992055125731	21.6323393108915	32.6064723116764	49.6152151242803	33.9122005078478
5SrRNA-Psi:CR33356	0	0	0	0	0	0	0	0	0	0	0	0
5SrRNA-Psi:CR33363	0	0	0	0	0	0	0	0	0	0	0	0
5SrRNA-Psi:CR33371	0	0	0	0	0	0	0	0	0	0	0	0
5SrRNA-Psi:CR33416	0	0	0	0	0	0	0	0	0	0	0	0
7B2	0.382371139150812	0.552856060331128	0.356939345059135	0.460497886861541	0.191227258298307	0.144046136709982	0.380385337108897	0.291633501456807	1.11040524979862	1.35715306313274	8.46453801332865	37.9373875117466
7SLRNA:CR32864	0	0	0	0	0	0	0	0	0	0	0	0
7SLRNA:CR42652	0	0	0	0	0	0	0	0	0	0	0	0
825-Oak	0	0	0	0	0	0	0	0	0.0822522407258234	0.521981947358747	0.303855210734875	7.84911465760275
A16	35.7790137348259	19.3104723929944	29.665625567137	36.5520197696348	40.0429878876655	34.6863097197637	36.6860525122803	30.0382506500511	25.8272035879085	29.4745806275239	22.398469819885	13.5346913006099
AANATL2	0.163873345350348	0.0394897185950806	0	0	0	0.0576184546839929	0	0	0.370135083266205	1.04396389471749	4.6446439355188	25.4593077996602
ABCB7	53.3680861357633	16.8226201215043	31.4503222924326	32.8680366747425	27.3454979366579	25.4961661976669	28.1485149460584	26.1011983803842	26.8553565969813	31.7017036029212	21.5737199621761	88.5037992482259
ACC	67.1880715936426	9.31957358843902	14.158594020679	15.7720526250078	25.6626980636328	36.4724818149675	51.7746708842666	80.1020017334695	72.2174673572729	91.2076456018184	246.079312808001	352.857955729283
ACXA	0	0	0.0793198544575855	0	0	0	0	0	0	0	0	0
ACXB	0	0	0	0	0	0	0	0	0	0	0	0.0503148375487356
ACXC	0	0	0.0396599272287927	0	0	0	0.0422650374565441	0	0	0	0	0.150944512646207
ACXD	0.218497793800464	0.0394897185950806	0.158639708915171	0	0.229472709957968	0.115236909367986	0.422650374565441	0.923506087946554	1.15153137016153	2.36631816135965	12.0239847676515	17.4592486294112
ACXE	0	0.0394897185950806	0.0396599272287927	0	0.0382454516596614	0	0	0	0	0	0	0
ADD1	239.746704247559	189.274221226221	184.696281104488	193.696923661135	175.431886762867	152.948187958659	141.841465704162	117.382484336365	106.804534582482	89.1893154053646	50.8740438544676	34.6166082335301
ADPS	0.0546244484501159	0.157958874380322	0.118979781686378	0.345373415146155	1.10911809813018	1.93021823191376	2.78949247213191	14.6788862399926	17.1084660709713	23.5587852241248	38.1555328908507	10.5661158852345
AGBE	142.569810454803	21.2454686041534	16.6175095088642	13.7573743699885	8.9111902367011	9.33418965880685	4.09970863328478	3.30517968317714	3.61909859193623	12.0751823822323	38.893466974064	34.3147192082377
AGO1	501.397812323614	700.034241534994	622.264258219758	607.166463826941	757.79537918453	718.386893000023	686.680063556473	822.600896442499	749.523543614065	774.934399048796	331.723074347988	267.574306084176
AGO2	246.410886958473	356.552669194983	374.310393185346	351.072076496067	377.482607880858	362.679363008393	379.540036359766	363.569765149485	326.541395681519	341.619785148055	295.607712157785	222.240637452765
AGO3	270.445644276524	315.246423544528	210.633873512118	140.739666672058	152.752333928688	138.399528150951	111.072518435798	101.731486424849	123.008226005469	63.0554192409366	29.9948500882569	7.79879982005401
AIF	136.83424336754	29.3013711975498	39.4616275926488	48.2947158846041	52.4727596770554	54.8239596318192	59.8472930384665	66.9784941679132	62.6762074330774	78.0884993248685	74.4445266300443	45.484613144057
AIMP1	31.7368045495174	7.97692315620628	12.8101564949001	23.5429544657963	21.7616619943473	22.0390589166273	23.457095788382	24.7888476238286	25.6626991064569	28.04782997141	24.6122720695248	15.2957106148156
AIMP2	61.1793822641299	46.7558268165754	39.5012875198776	34.3646548070425	26.8100616134226	29.9615964356763	38.7147743101944	43.1617582156074	43.6348137050493	50.3886573183644	42.0622427431562	34.2644043706889
AIMP3	20.9211637563944	4.73876623140967	9.59770238936784	12.6636918886924	11.1676718846211	10.3137033884347	10.1436089895706	10.109961383836	10.0347733685505	13.1539450734404	11.893761105908	26.26434520044
ALiX	113.782726121592	90.4709453013297	69.6824921409888	62.915523792458	67.3884858243233	64.2733861999941	66.9478193311659	67.9020002558598	77.6049891248144	82.7863368510973	63.8095942543237	104.604547263821
AMPKalpha	130.443182898877	68.8700692298206	61.5125471318575	67.2326914817849	76.1084488027261	74.7023264977968	76.0770674217795	90.4549910351862	94.2610678717936	109.303019776922	111.29782290346	111.397050332901
AMPdeam	104.660443230422	15.677418282247	13.2860756216456	8.00115078421927	15.4511624705032	16.392450357596	16.779219870248	9.86693346595529	7.64945838750157	15.1026776769131	55.0412010302602	146.416177266821
AOX1	16.7150812257355	19.7053695789452	17.212408417296	9.78558009580774	7.61084488027261	9.19014352209686	8.57980260367846	14.8733085742971	18.0132407189553	20.9140766908405	24.4386405205335	390.292194865542
AOX2	0	0	0	0	0	0.0288092273419964	0.126795112369632	0.43745025218521	0.699144046169499	0.730774726302246	1.38905239193086	0.100629675097471
AOX3	113.946599466942	48.2564361231885	33.1556991632707	29.4143025232809	8.06979030018855	7.11587915347312	2.66269735976228	1.70119542516471	2.30306274032305	3.37548325958656	16.0175103944527	35.2707011216636
AOX4	0	0	0	0	0	0.345710728103957	0.295855262195809	0.534661419337479	0.0411261203629117	0.382786761396414	0	0.150944512646207
AP-1-2beta	196.156394384366	139.477686077825	113.942970928322	134.753194142858	127.089635865055	127.394403306308	134.65640933655	138.088462939798	130.246423189341	163.101959151363	139.469541727307	115.573181849446
AP-1gamma	243.242668948366	133.435759132777	94.8665459312722	84.5013622390927	97.8318653454138	102.647277019533	119.863646226759	132.839059913575	122.843721524017	138.325216050068	133.349029625362	98.6170815955217
AP-1mu	140.712579207499	150.416338128662	88.7192572108093	75.5216534452926	90.8329476916958	93.1690412240165	96.9559959253123	97.7458285716063	117.209443034298	99.4549603700866	81.3463807024507	70.1891983804861
AP-1sigma	90.1849643911414	85.4162613211593	60.9969680778832	59.0588539899926	68.7270766324115	76.2004063195806	76.8378380959973	82.5808864958524	85.8302131973967	81.9163669388327	60.9880815832141	51.6230233250027
AP-2alpha	255.751667643443	46.9927651281459	88.0450384479199	110.864866261916	137.186435103205	138.601192742345	148.984257034318	164.772928323096	142.913268261118	194.490473585869	142.811949045391	113.359328997301
AP-2mu	69.7007962223479	25.0364815892811	57.5465544089782	85.9979803713927	84.3312209095533	73.5211481767749	81.6137873285868	94.3920433048531	77.8517458469918	101.090503805144	92.0247209654192	72.0508473697894
AP-2sigma	34.5226514204733	20.574143388037	26.2945317526896	42.8263034781233	43.9822694086106	39.3822137765091	42.8144829434792	45.5920373944141	40.4269763167422	45.3080330307392	41.7583875324214	42.0128893531942
APC10	17.0974523648863	5.64702975909653	9.67702224382542	15.5993659174347	11.6648627561967	12.0710662562965	8.19941726656957	7.67968220502924	7.07369270242081	5.11542308411572	4.25397295028825	1.81133415175448
APC4	57.3556708726217	35.2248289868119	34.5834565435073	38.6242602605117	25.0890162887379	21.9814404619433	19.7800375296627	12.4430293954904	10.73391741472	12.2143775681947	7.16230139589347	2.21385285214437
APC7	145.191783980408	7.62151568885056	7.73368580961458	6.90746830292311	6.00453591056684	6.30922078789722	0.972095861500515	0.388844668609075	0.205630601814558	1.63554343505741	0.56430253422191	0.45283353793862
APP-BP1	43.9180565538932	11.8074258599291	13.0877759855016	14.6783701437116	9.02592659168008	9.47823579551683	7.22732140506905	13.4151410670131	9.58238604455842	13.7455246137803	16.3647734924354	9.55981913425976
AQP	0	0.118469155785242	0.0793198544575855	0	0	0.288092273419964	0	0.0486055835761344	0.24675672217747	1.46154945260449	2.430841685879	2.21385285214437
ARY	0	0	0	0	0	0.288092273419964	0	0.0486055835761344	0	0	0	0
ASPP	8.68528730356844	95.2886909699295	169.585848830318	160.771324750535	84.4459572645323	87.6664788016952	95.3076594645071	96.4334778150507	78.8387727357017	85.5006429773627	58.3402004610959	26.4152897130862
ASTR	0	0.0789794371901612	0.356939345059135	0.863433537865388	0.573681774894921	1.5845075038098	1.31021616115287	0.534661419337479	2.26193661996014	0.730774726302246	1.51927605367437	0.855352238328505
ATP7	115.967704059596	42.8463446756625	35.971553996515	44.9561062048579	50.9811870623286	57.1286978191789	68.892011054167	81.1713245721445	74.7672868197734	88.0061563246847	82.0409068984162	32.1008663560933
ATP8B	0.436995587600928	0.0789794371901612	0.118979781686378	0.115124471715385	1.07087264647052	1.67093518583579	1.73286653571831	2.9649405981442	4.48274711955737	8.14291837879645	22.7891408051156	83.7742045186447
ATPCL	212.379855574051	67.4879290789927	111.68235507628	177.464373149266	174.399259568056	160.1793040215	162.973984432434	179.111575478055	165.697138942171	239.206927076268	462.728078061966	128.604724774568
ATPsynB	179.987557643132	201.595013427886	185.648119357979	169.463222365047	86.3199843958557	94.7823579551683	101.689680120445	104.502004688689	113.302461599822	137.524843730785	212.13434498019	313.008604390684
ATPsynC	1103.14073645009	790.742125147894	582.802630627109	463.26087418271	369.489308483989	379.561570230803	424.932686588095	591.189713036523	577.945369459998	799.04996501677	1177.65598103388	1727.0064840228
ATPsynCF6	136.39724777994	172.372621667527	148.685067180744	121.053382008727	72.1309218301214	68.3066780278736	71.7237685637554	68.4366616751973	77.1114756804594	87.2405828018919	131.873161458936	209.561298390484
ATPsynCF6L	0	0	0	0	0	0	0	0	0	0	0	0
ATPsynD	161.196747376292	168.937016149755	132.622796653083	103.2666511287	66.8148040494284	66.3476505686178	83.2198587519354	98.2318844073677	90.3952125576799	119.638262334625	178.449824475867	263.297544892533
ATPsynE	129.296069481424	150.455827847257	137.857907047284	112.879544516935	71.9014491201634	66.0595582951978	68.1735054174057	66.7840718336087	71.8884583943696	83.2735200019654	131.656122022696	198.139830266921
ATPsynF	116.076952956496	125.656284569546	101.648393487396	93.0205731460312	61.8046498820128	67.3271642982457	66.2715787318612	81.2199301557206	81.7587272814684	102.134467699861	150.321513539267	234.668402327303
ATPsynG	161.196747376292	211.625401951037	181.285527362812	182.932785555747	144.414825466881	159.084553382504	144.377367951555	129.631091397551	118.854487848815	133.557780930858	185.915981082495	272.052326626013
ATPsynGL	0	0	0.0793198544575855	0	0.0382454516596614	0.0288092273419964	0	0	0	0.0347987964905831	0	0
ATPsynO	174.47048834967	250.917671953142	218.645178812334	188.746571377374	134.776971648647	135.633842326119	126.626052219806	124.090054869871	110.834894378047	129.033937387082	183.485139396616	266.668639008299
ATPsynbeta	1096.58580263608	746.000273979668	590.020737382749	630.536731585164	569.168811599081	561.030893258039	592.17543980364	692.435143625611	668.340582017678	857.477144324459	1509.72631847985	2329.02351529342
ATPsynbetaL	0.382371139150812	0.789794371901612	1.15013788963499	0.115124471715385	0.191227258298307	0.259283046077968	0.169060149826177	0.145816750728403	0.0411261203629117	0.243591575434082	0.0434078872478392	0
ATPsyndelta	162.234611896844	226.986902484523	211.704691547296	191.970056585405	126.248235928542	126.386080349338	113.946540982843	113.591248817426	111.040524979862	108.154659492732	132.17701666967	211.624206729982
ATPsynepsilonL	0	0.0789794371901612	0.43625919951672	0.345373415146155	0.688418129873905	0.749039910891907	1.01436089895706	0.923506087946554	0.534639564717852	0.765573522792829	1.04178929394814	1.00629675097471
ATPsyngamma	188.181224910649	103.344593563326	72.3397072653179	58.7710428107041	59.0509773625172	77.5832492319964	80.388101242347	109.119535128422	109.60111076716	153.149503355056	281.84741190022	373.63798363691
ATbp	22.0682771738468	18.7971060512584	21.1784011401753	18.8804133613232	15.4129170188435	17.3431548598819	14.7082330348774	19.5880501811822	14.5175204881078	13.4323354453651	9.15906420929408	5.03148375487356
Aac11	113.07260829174	293.606057754424	374.984611948235	439.602795245198	426.092576940287	383.277960557921	395.600750593253	346.946655566448	267.155277877474	289.212797633236	186.740730940204	109.384456830951
Aatf	62.5449934753828	59.9848825459274	52.9460028504383	48.5249648280348	52.7787232903327	52.0294645796456	59.8472930384665	54.4868591888467	52.4358034627124	43.2897028342854	24.0479695353029	19.5724718064581
Abd-B	1.80260679885383	9.99089880455539	41.325644172402	62.8003993207426	100.776765123208	115.899521596852	122.737668773804	124.721927456361	111.451786183491	128.685949422176	75.0088291642662	53.7865613395983
Abi	139.019221305545	139.991052419561	126.832447277679	132.853640359554	150.381115925789	150.441785179905	152.280929955929	138.671729942712	116.962686312121	142.501071628938	94.1082995533155	51.0192452744179
Abl	330.969533159252	328.751907304046	212.854829436931	189.264631500093	236.165663998409	256.546169480478	266.269735976228	282.544257328069	303.140633195022	266.523982321376	172.937022795392	92.6296159272222
Abp1	230.242050217239	237.76759566098	156.498072844816	135.328816501435	117.41353659516	107.083898030201	90.489445194461	74.9498098743993	74.8906651808622	45.6560209956451	64.8513835482718	62.8935469359195
Ac13E	24.963372941703	21.6403657901042	23.7959563372756	22.1038985693539	27.5367251949562	29.1549380701004	27.7681296089495	27.0733100519069	32.5718873274261	27.8738359889571	36.983519935159	61.9878798600422
Ac3	1.58410900505336	7.18712878430467	12.3342373681545	14.6783701437116	21.1114893161331	25.7842584710868	22.062349552316	26.7330709668739	18.6712586447619	28.2566227503535	38.1121250036029	64.0004733619917
Ac76E	6.39106046866357	0.315917748760645	0.43625919951672	0.172686707573078	0.229472709957968	0.489756864813939	0.380385337108897	0.534661419337479	1.0692791294357	2.78390371924665	11.5899058951731	90.8685966130165
Ac78C	40.4220918530858	178.098630863814	48.9403502003302	4.83522781204618	2.25648164792002	5.27208860358535	3.38120299652353	1.4095619237079	2.01517989778267	3.65387363151123	17.2329312373922	41.3587964650606
AcCoAS	59.813771052877	15.5984388450568	14.0792741662214	10.9368248129616	14.5332716306713	10.8610787079327	9.89001876483133	14.6788862399926	16.8617093487938	27.8390371924665	35.1603886707498	111.79956903329
Acam	0	0	0	0	0	0	0	0	0	0	0	0
Ace	0.546244484501159	0.0789794371901612	0	0	0.0382454516596614	0.0864276820259893	0.338120299652353	1.31235075655563	2.63207170322635	6.1941857753238	37.8516776801158	89.7616701869443
Acer	83.6846550255776	177.032408461746	193.699084585424	188.573884669801	131.373126450937	109.705537718322	99.7032233599876	88.5107676921408	91.8757528907447	112.469710257565	274.511478955335	52.5790052384287
Acf	519.642378105953	246.889720656444	325.251063203329	434.652442961437	373.696308166551	326.091644284058	274.80727354245	188.200819606792	154.469708083096	117.898322510096	64.7645677737762	44.6292609057285
Achl	0.163873345350348	0.0789794371901612	0	0.0575622358576926	0.26771816161763	0.230473818735972	0.633975561848162	0.388844668609075	1.19265749052444	2.29672056837849	21.2264568641934	66.8181042647208
Ack	99.7442428699117	179.480771014641	220.826474809918	164.167496666139	66.4705949844915	57.7913100480449	48.2244077379169	40.5856622860722	32.119500003434	38.8006580870002	31.1668630439486	27.2203271138659
Ack-like	107.828661240529	23.535872282668	43.427620315528	77.1909582851657	105.978146548922	119.039727377129	142.855826603119	166.668546082565	154.634212564548	198.248743606852	123.191584009368	41.4091113026094
Acn	212.16135778025	352.406248742499	390.689943130837	413.181728986517	397.752697260478	370.457854390732	355.237639822254	267.184892918011	258.148657517997	234.717882328983	159.741025072048	80.5037400779769
Acon	463.761567341484	466.176128014927	307.007496678084	252.46796647184	199.144066791857	181.699796845972	191.122499378493	211.628710890489	226.769427681095	275.71086459489	470.801945090064	577.815594409679
Acox57D-d	39.7119740232343	6.35784469380798	3.88667286842169	3.05079850045771	2.37121800289901	2.13188282330774	1.64833646080522	1.70119542516471	1.43941421270191	2.01833019645382	19.6203650360233	6.59124371888436
Acox57D-p	76.9112234177633	10.6622240206718	8.64586413587681	13.0090653038385	8.75820843006245	9.33418965880685	9.0024529782439	13.2693243162847	15.833556339721	22.375626143445	57.9929373631132	33.5096818074579
Acp1	0	0.157958874380322	0.198299636143964	1.20880695301154	1.22385445310916	2.10307359596574	1.90192668554449	1.31235075655563	0.534639564717852	0.55678074384933	0.0434078872478392	0
Acp24A4	0	0	0	0	0	0	0	0	0	0	0	0
Acp26Aa	0	0	0.0396599272287927	0	0	0	0.0845300749130883	0	0	0	0	0.150944512646207
Acp26Ab	0	0	0.0793198544575855	0	0	0.0288092273419964	0	0	0.0411261203629117	0.0695975929811663	0	0
Acp29AB	0	0	0	0	0	0	0	0	0	0	0	0
Acp32CD	0	0	0.0396599272287927	0	0	0	0	0	0.0411261203629117	0.0347987964905831	0	0
Acp33A	0	0	0	0	0	0	0	0	0	0	0	0
Acp36DE	0	0.552856060331128	0.356939345059135	0.23024894343077	0.573681774894921	0.201664591393975	0.422650374565441	0.340239085032941	0.0411261203629117	0.347987964905831	0.130223661743518	0.301889025292413
Acp53C14a	0	0	0	0	0	0	0	0	0	0	0	0
Acp53C14b	0	0	0	0	0	0	0	0	0.0822522407258234	0	0	0.201259350194942
Acp53C14c	0	0	0.0396599272287927	0	0.0382454516596614	0	0	0.0972111671522689	0.24675672217747	0	0	0
Acp53Ea	0	0	0	0	0	0	0	0	0	0	0.173631548991357	0.150944512646207
Acp54A1	0	0	0	0	0	0	0	0	0	0	0	0
Acp62F	0	0	0	0	0	0	0	0	0	0.0347987964905831	0	0.0503148375487356
Acp63F	0	0	0	0	0	0	0.0422650374565441	0	0	0	0	0
Acp65Aa	0	0	0	0	0	0	0	0	0	0.104396389471749	0.824749857708946	9.00635592122367
Acp76A	0	0	0	0	0	0	0	0.0486055835761344	0.0411261203629117	0	0.0434078872478392	0
Acp95EF	0	0	0.0396599272287927	0.23024894343077	0	0.115236909367986	0.338120299652353	0	0.24675672217747	0.0347987964905831	0	0.301889025292413
Acp98AB	0	0	0	0	0	0	0	0	0	0	0	0
Acph-1	136.287998883039	69.8573121946976	54.2944403762172	39.4301315625194	36.6773881416153	33.3610852620319	31.9946333546039	33.3920359168044	34.7104455862975	34.311613339715	36.0719543029544	46.9437434329703
Acsl	199.870856878974	20.6926125438222	23.0424177199286	30.2777360611463	45.5503329266567	62.9193525149202	73.1607798372779	120.007185849476	115.276515377241	163.206355540835	275.857123460018	418.116300029993
Act42A	309.229002676106	470.914894246336	496.106029704968	509.540911812295	702.148247019723	772.490621948293	926.026970672882	940.03198636244	898.687982170346	981.465256220407	541.773840740282	383.851895659304
Act57B	47.2501479093503	22.2327115690304	3.13313425107463	3.74154533075002	71.7867127651844	191.581361824276	392.599932933839	687.866218769454	758.283407251366	1069.4366137486	6532.58317558907	11790.527456983
Act5C	2931.53027497237	3979.33945310768	4029.44860644534	3888.84709230985	3619.43480871537	3482.0272626904	3591.97873831932	3713.46658521667	3854.95689221753	3379.55471877596	2139.31431512251	3131.34391484556
Act79B	0.27312224225058	0	0.0396599272287927	0.0575622358576926	0.152981806638645	0.172855364051979	0.0845300749130883	0.194422334304538	0.329008962903294	1.00916509822691	2.08357858789628	1.45913028891333
Act87E	4.91620036051043	14.5717061615847	37.9545503579546	88.933654400135	139.940107622701	165.537820307112	250.209021742741	254.693257938944	198.844791954678	171.662463088047	450.096382872845	1458.52651086275
Act88F	0	0.0394897185950806	0	0.0575622358576926	0	0	0.169060149826177	0.145816750728403	0.123378361088735	0.208792778943499	0.0434078872478392	0.0503148375487356
Actbeta	0.163873345350348	0.355407467355725	0.317279417830342	0.23024894343077	1.03262719481086	1.69974441317779	2.32457706010993	2.52749034595899	4.35936875846864	7.20335087355071	30.1250737500004	33.6606263201041
Actn	166.932314463554	92.090023763728	83.047887617092	115.584969602247	73.0870581216129	65.137663020254	62.0873400236634	70.5753073525472	99.0728239542543	208.827577739989	618.562393281709	1186.52449907428
Actn3	0	0	0	0	0	0	0	0.194422334304538	0	0.0347987964905831	0	0
Acyp	0	0	0	0.115124471715385	0.152981806638645	0	0	0	0	0	0	0
Acyp2	8.73991175201855	11.0571212066226	8.7251839903344	9.2675199730885	9.82908107653297	8.35467592917897	9.04471801570045	10.4015948852928	9.82914276673589	9.32607745947628	10.3744850522336	11.9749313365991
AdSL	74.7262454797586	22.548629317791	26.1755519710032	37.9335134302194	57.2151956828534	60.9603250556645	71.4701783390162	81.8518027422104	69.1330083300546	85.9878261282309	61.0748973577098	32.7549592442269
AdSS	331.242655401503	467.83469619592	477.029604707919	428.953781611525	363.484772573422	380.656320869799	362.084575890214	312.631113561697	342.745087104506	269.203489651151	175.541496030262	248.756556840949
Ada	15.4040944629327	22.548629317791	21.3767007763193	16.8081728704462	17.4399259568056	17.6024379059598	16.9905450575307	15.4079699936346	12.2967099885106	10.3004437612126	5.29576224423639	2.91826057782666
Ada1-1	0	0	0	0	0	0	0	0	0	0	0	0
Ada1-2	5.35319594811136	6.83172131694894	6.18694864769166	6.10159700091541	6.69295404044074	5.56018087700531	7.26958644252559	5.58964211125546	4.07148591592826	3.54947724203948	1.77972337716141	2.16353801459563
Ada2a	6.66418271091414	6.27886525661782	14.3965535840518	19.0531000688962	23.4444618673724	24.8335539688009	22.6540600767077	19.4908390140299	17.4786011542375	14.1631101716673	11.069011248199	5.98746566829953
Ada2b	241.877057737113	145.085226118326	121.042097902275	102.806153241839	90.6799658850571	87.8105249384052	78.8665598939114	73.9290926193005	66.7065672286428	58.6707708831232	33.5108889553319	33.3587372948117
Ada3	119.846039899554	140.820336510057	128.45850429406	136.480061218589	123.571054312366	115.467383186722	110.734398136146	94.5378600555815	99.1550761949801	77.4621209880381	50.2663334329978	25.5096226372089
AdamTS-A	1.58410900505336	1.2241812764475	3.37109381444738	4.37472992518463	2.44770890621833	3.45710728103957	6.33975561848162	17.7896435888652	19.8227900149234	40.3318051325858	87.3366691426526	120.906554629612
Adar	54.5698240016658	60.4982488876635	92.6455900064598	93.4810710328927	98.711510733586	99.2189789658357	105.66259364136	135.755394928143	120.047145339339	141.42230893773	100.532666865996	70.6420319184247
Adat1	3.11359356165661	3.04070833182121	5.19545046697185	5.52597464233849	6.84593584707939	5.76184546839929	5.62124998172037	7.14502078569176	6.62130537842878	6.1941857753238	4.38419661203176	2.41511220233931
Adck	29.4425777146125	4.38335876405395	5.35409017588702	5.92891029334233	4.58945419915936	5.44494396763733	5.95937028137272	8.31155479151899	11.2274308590749	17.9909777856315	98.275456729108	24.7549000739779
AdenoK	70.1377918099489	47.1112342839312	53.8978411039293	71.9527948221157	69.4537402139451	65.5121829756999	64.0315317466644	66.4438327485758	60.4965230538431	67.9968483425994	62.2469103134015	84.679871594522
Adf1	77.1843456600138	84.7844258236381	84.4359850700997	103.842273487277	133.897326260474	116.418087689008	124.174680047327	115.535472160472	109.066471202442	136.098093074671	85.9910246379695	35.1197566090174
Adgf-A	11.3618852776241	15.164051940511	16.1019304548898	8.97970879380004	31.0935521993047	60.4129497361665	88.2493982092642	165.161772991705	150.521600528257	184.120432231675	61.6391998919317	76.0257195361395
Adgf-A2	0.0546244484501159	1.2241812764475	0.118979781686378	0.23024894343077	1.37683625974781	3.11139655293562	5.79031013154655	5.73545886198386	5.92216133225928	6.82056411215429	1.34564450468302	1.30818577626712
Adgf-B	0	0	0	0	0.191227258298307	0	0	0.0486055835761344	0	0	0	0
Adgf-C	0	0	0	0	0	0.0576184546839929	0	0	0.0411261203629117	0.313189168415248	0.347263097982714	4.72959472958114
Adgf-D	0.218497793800464	2.36938311570484	5.19545046697185	2.47517614188078	1.6827998730251	1.38284291241583	1.35248119860941	1.11792842225109	0.781396286895322	1.25275667366099	1.30223661743518	2.61637155253425
Adgf-E	0	0	0	0	0	0	0	0	0	0	0	0
Adh	0.382371139150812	0.0789794371901612	0.118979781686378	0	0	0.0864276820259893	0	0	0.205630601814558	0.139195185962333	1.69290760266573	0
Adhr	0	0	0	0	0	0	0	0	0	0	0	0
Adi1	28.6232109878608	26.1816834285384	28.3965078958156	25.3849460132424	12.7739808543269	11.8405924375605	10.4817292892229	9.72111671522688	8.18409795221943	8.49090634370228	7.55297238112403	20.2768795321404
AdipoR	109.522019142482	79.4533138133022	108.07330169846	124.507116160189	131.105408289319	132.695301137236	143.193946902772	171.626315607331	149.740204241361	194.629668771831	195.899795149498	136.50415426972
Adk1	9.06765844271925	7.18712878430467	6.78184755612356	6.73478159535003	7.03716310537769	5.24327937624335	5.87484020645964	5.58964211125546	8.38972855403398	7.30774726302246	10.0706298414987	107.019659466161
Adk2	79.7516947371693	47.7825595000475	69.2858928687009	93.7688822121812	91.2154022082924	90.4609738538688	98.0548868991824	95.0725214749189	82.91025865163	97.8890145280103	89.2900240688053	164.630148459463
Adk3	5.62631819036194	3.23815692479661	4.60055155853996	4.02935651003848	6.31049952384413	7.57682679094506	10.016813877201	15.6023923279392	18.9591414873023	24.8115418977858	15.5400236347264	30.9436250924724
AdoR	0	0	0	0	0.114736354978984	0.172855364051979	0.338120299652353	0.243027917880672	0.370135083266205	1.32235426664216	2.38743379863116	6.84281790662804
Aduk	32.2284245855684	19.2314929558043	22.4475188114967	24.0610145885155	21.4939438327297	17.9481486340638	20.1604228667716	15.0677309086017	12.1733316274219	16.7034223154799	17.9708653206054	14.0378396760972
Ady43A	13.4922387671786	0.592345778926209	0.515579053974305	0.23024894343077	1.22385445310916	0.547375319497932	0.549445486935074	2.38167359523059	2.67319782358926	4.14105678237939	10.7651560374641	16.5032667159853
Aef1	302.346322171392	159.775401435696	114.775829400126	99.4099813262351	96.8374836022626	89.8271708523449	80.8107516169124	85.0111656746591	86.2414744010258	98.0630085104633	99.4474696847997	75.9754046985907
Afti	109.030399106431	30.0516758508563	32.7590998909828	45.3590418558617	50.1780325774757	50.3009109391258	48.0553475880907	48.1681333239492	47.8296779820663	45.0296426588146	49.1811362518019	62.0885095351397
Ag5r	0.163873345350348	0	0	0	0	0	0.253590224739265	0.388844668609075	0.74027016653241	1.35715306313274	0.868157744956785	52.2268013755875
Ag5r2	0.109248896900232	0.0394897185950806	0	0	0	0	0	0.145816750728403	0.74027016653241	1.04396389471749	4.08034140129689	32.8052740817756
Ahcy	102.147718601717	11.2940595181931	11.7789983869514	19.6287224274732	39.7370242743882	48.370692707212	60.1431483006623	74.6095707893663	69.5031434133208	79.8632379458883	68.7146855133295	57.0570257802661
AhcyL1	103.349456467619	51.9684696711261	75.1555620985622	116.218154196681	116.30441849703	114.71834327583	126.33019695761	115.243838659015	105.323994249417	131.574249530895	162.51912985591	135.850061381586
AhcyL2	0.600868932951275	0.829284090496693	1.46741730746533	12.4334429452616	24.171125448906	30.6242086645422	31.9946333546039	24.7888476238286	22.2081049959723	23.9763707820118	8.20409068984162	93.2837088153558
Ak6	12.5089986950766	10.0303885231505	13.5636951122471	16.8081728704462	16.6367714719527	13.4539091687123	16.4410995705957	15.9426314129721	15.5456734971806	15.3114704558566	10.5047087139771	5.33337278016597
Akap200	742.346254437076	1204.67335546153	1316.51128435977	1322.89530448149	1411.29541169316	1376.85059312869	1381.68633949188	1194.53082196708	1164.6506025573	1080.18944186419	538.257801873207	275.121531716486
Akh	0.0546244484501159	0.0394897185950806	0	0.115124471715385	0.191227258298307	0.115236909367986	0.0422650374565441	0.194422334304538	0.123378361088735	0.243591575434082	0.434078872478392	4.27676119164252
AkhR	0.27312224225058	0.197448592975403	0.118979781686378	0	0.114736354978984	0	0.464915412021986	1.06932283867496	1.43941421270191	3.54947724203948	2.08357858789628	10.1132823472959
Akt1	168.680296813958	117.560892257555	143.767236204374	172.111085214501	174.284523213077	158.825270336426	161.917358496021	188.492453108249	158.04768055467	200.51066537874	113.5116251531	73.4596628211539
AlaRS	165.566703252301	38.9763522533446	48.0678318012968	50.1942696679079	65.5527041446596	70.4673700785233	85.5021707745888	119.569735597291	109.806741368974	133.174994169462	158.265156905622	41.8116300029993
AlaRS-m	30.8628133743155	8.01641287480136	9.00280348093595	4.20204321761156	5.16313597405429	6.13636542384524	6.93146614287324	11.0820730553586	8.38972855403398	11.9011883997794	15.4532078602308	7.24533660701792
Alas	22.5052727614478	5.41009144752604	12.2152575864682	10.7065758695308	12.4680172410496	16.421259584938	17.9626409190313	22.4557796121741	20.5219340610929	28.7438059012217	60.6408184852314	46.7424840827754
Ald	232.809399294394	83.6392239843807	58.3397529535541	58.2529826879849	75.3817852211926	85.0448391135735	110.227217686667	188.200819606792	213.033303479883	368.136468073879	1193.32622833035	1411.58276742978
Aldh	213.308471197703	32.2236103735858	27.9205887690701	26.0756928435347	19.2757076364693	22.9609541915712	22.2736747395988	13.5123522341654	12.9958540346801	20.705283911897	121.021189646976	384.80787757273
Aldh-III	68.0620627688445	70.4496579736238	51.8751848152609	46.2800376295848	36.6008972382959	41.6293335091849	46.3224810523724	69.8948291824813	95.4125992419551	91.2076456018184	129.355503998561	173.284300517845
Alg-2	56.7548019396705	45.2157277913673	31.569302074119	25.1546970698117	23.7886709323094	23.2778556923331	31.2761277178427	33.635063834685	36.2321120397252	40.1926099466235	40.1088878170035	51.4217639748078
Alg10	24.3625040087517	1.69805789958847	1.18979781686378	2.53273837773847	5.43085413567191	7.17349760815711	7.52317666726486	15.7968146622437	12.2144577477848	12.9799510909875	12.0673926548993	5.43400245526344
Alh	279.622551616144	246.257885158923	166.532034433701	165.318741383293	232.723573349039	263.431574815215	284.570497194912	364.979327073193	326.171260598253	412.435336006391	224.158329747842	85.7364831830454
Alk	1.20173786590255	5.37060172893096	25.3823534264273	24.0034523526578	32.0496884907962	15.989121174808	10.0590789146575	5.39521977695092	3.66022471229914	5.7766002174368	12.9789582871039	66.5665300769772
AlkB	41.1868341313874	50.3099014901327	41.9998629352915	34.9402771656194	30.7875885860274	30.5665902098582	26.1197931481443	30.2812785679317	28.1713924485945	23.2803948522001	12.9789582871039	5.08179859242229
Alp1	0.491620036051043	3.23815692479661	6.46456813829321	5.64109911405387	0.688418129873905	3.45710728103957	10.5239943266795	117.431089919941	136.703224086318	223.234279487091	27.6508241768736	1.15724126362092
Alp2	0	0	0	0	0	0	0	0	0.123378361088735	0.0695975929811663	0	0
Alp4	0.819366726751739	0.513366341736048	0	0	0.344209064936952	0.662612228865918	1.0566259364136	0.777689337218151	0.904774647984057	1.28755547015158	2.25721013688764	21.685694983505
Alr	27.6945953642088	9.1616147140587	6.22660857492046	5.35328793476541	8.56698117176415	8.52753129323095	9.0024529782439	8.36016037509512	9.25337708165513	9.56966903491036	14.1509712427956	20.4781388823354
Als2	97.067644895856	9.75396049298491	5.90932915709012	7.36796618978465	13.7683625974781	19.7631299566096	27.0918890096448	40.6828734532245	31.9961216423453	50.7714440797608	45.361242173992	43.6732789923025
Ama	25.2911196324037	203.17460217169	401.517103264298	593.23640274938	840.520291124378	789.199973806651	801.471905288447	568.247877588588	457.404710676304	457.221387089772	89.9411423775229	6.49061404378689
Amnionless	0.327746690700696	0.63183549752129	0.237959563372756	0	1.30034535642849	2.07426436862374	3.21214284669736	5.97848677986453	5.75765685080764	9.70886422087269	20.0978517957496	28.3272535399381
Amph	68.8814294955962	9.47753246281934	10.4702207884013	18.535039946177	17.5164168601249	18.2074316801418	20.2449529416846	43.8908419692494	58.8103521189637	105.05756660507	393.969984661389	466.871377614717
Amt	0.0546244484501159	0	0.0793198544575855	0.115124471715385	0.114736354978984	0	0	0	0.0822522407258234	0	0.130223661743518	0
Amun	638.559802381855	1021.20412286878	998.874927184374	947.301715510047	907.602813335424	849.699351224843	801.387375213534	699.969009079912	630.545677404162	567.53357196492	292.612567937684	162.013776906929
Amy-d	0	0	0	0	0.305963613277291	0.172855364051979	0.338120299652353	0.0972111671522689	0	0.0695975929811663	0	0
Amy-p	0	0.0394897185950806	0.198299636143964	0	0.764909033193227	0.921895274943886	2.45137217247956	0.972111671522689	1.11040524979862	0.800372319283412	0.520894646974071	11.5220977986604
Amyrel	0.0546244484501159	0.0394897185950806	0.0396599272287927	0	0.0764909033193227	0	0	0	0	0	0	0.704407725682298
Ance	10.378645205522	59.8269236715471	138.056206683427	226.334711392447	275.55847920786	309.23824628899	333.302085382307	335.427132258904	272.131538441387	312.597588874908	237.310919583937	164.932037484755
Ance-2	1.63873345350348	13.6634426338979	17.212408417296	15.0237435588578	9.67609926989433	7.72087292765505	6.80467103050361	3.93705226966689	3.66022471229914	3.86266641045473	4.21056506304041	3.62266830350896
Ance-3	0.0546244484501159	0.947753246281934	3.01415446938825	4.54741663275771	1.03262719481086	1.20998754836385	0.845300749130883	0.631872586489748	1.48054033306482	1.39195185962333	1.56268394092221	4.62896505448367
Ance-4	0	0.236938311570484	0	0.172686707573078	0.611927226554582	1.15236909367986	2.07098683537066	1.5553786744363	1.43941421270191	1.42675065611391	1.17201295569166	36.8304610856744
Ance-5	0.436995587600928	0	0.0793198544575855	0.287811179288463	0.114736354978984	0.0864276820259893	0.0845300749130883	0.486055835761344	1.35716197197609	3.79306881747356	25.6974692507208	72.1514770448868
Andorra	0	0	0	0	0	0	0	0	0	0	0	0.251574187743678
Ank	516.474160095846	644.314248597335	509.630064889986	406.216698447736	485.411272464422	499.033436018062	515.675722007295	545.500464474957	569.308884183787	559.460251179105	484.649061122125	493.739500865742
Ank2	2.07572904110441	1.6190784623983	0.515579053974305	0.748309066150003	3.48033610102918	13.9436660335263	42.645422793653	155.586473027206	150.398222167168	223.303877080072	328.988377451374	409.965296347097
Ankle2	361.231477600617	230.777915469651	246.446787799718	256.670009689451	196.390394272361	166.863044764843	164.199670518674	126.860573133711	105.077237527239	104.639981047183	52.653767231629	47.195317620714
Anp	0	0	0	0.0575622358576926	0	0.0576184546839929	0.0845300749130883	0.534661419337479	1.19265749052444	1.84433621400091	0.477486759726232	0
Ant2	0.928615623651971	0.236938311570484	0.317279417830342	1.03612024543847	1.30034535642849	1.35403368507383	1.77513157317485	1.79840659231697	2.59094558286344	2.40111695785024	1.90994703890493	2.36479736479057
Antp	2.51272462870533	20.4556742322518	98.356619527406	112.361484394216	94.4662655993636	88.0986172118251	102.788571094315	122.826309696892	98.2091754266331	125.693252923986	81.0425254917159	52.9312091012698
AnxB10	14.9124744268817	2.17193452272943	1.15013788963499	1.78442931158847	1.30034535642849	0.604993774181925	0.169060149826177	0.194422334304538	1.02815300907279	0.800372319283412	3.73307830331417	12.3271351994402
AnxB11	51.9478504760603	67.5669085161829	56.3964165193433	57.7349225652656	80.7361484535452	90.8354938093148	102.36592071975	129.631091397551	147.272637019587	155.933407074303	115.595203740996	171.020132828152
AnxB9	83.5207816802273	109.426010226968	94.1923271683827	81.9110616254965	82.112984713293	79.8303689646721	91.419276018505	113.056587398089	145.874348927248	224.243444585318	589.21866150217	482.519292092374
Aos1	201.400341435577	232.71291168081	239.783920025281	218.678934023374	108.043400938543	80.3489350568281	70.4135524026025	51.3274962563979	44.4984622326704	37.060718262471	23.0495881286026	8.70446689593125
Apc	220.409649496218	121.391394961278	74.6796429718167	56.8714890274003	55.6471321648073	73.204246676013	89.2214940707647	163.411971982964	156.443761860516	195.082053126209	195.509124164268	143.548231526543
Apc2	220.792020635369	263.633361340758	184.815260886174	161.519633816685	138.372044104655	116.73498918977	92.7717572171144	58.569728209242	50.9552631296476	38.0002857677168	20.7489701044672	8.30194819554137
ApepP	158.192402711536	219.207427921292	210.713193366576	168.254415412035	86.855420719091	72.2535421737271	61.8337497989241	42.6270967962699	46.3491376490015	28.6394095117499	25.1331667164989	51.1701897870641
Apf	9.72315182412064	13.6634426338979	15.2690719830852	13.1241897755539	10.9381991746632	7.98015597373301	8.62206764113501	8.84621621085646	7.07369270242081	7.02935689109779	7.55297238112403	8.00005917024896
Aplip1	0.218497793800464	0.118469155785242	0	0	0	0.374519955445954	0.633975561848162	8.94342737800874	10.0758994889134	18.6521549189526	47.8354917471188	39.0946287753675
Apoltp	4.0968336337587	8.88518668389314	14.3965535840518	35.4583372883386	166.635432881145	198.927714796485	261.324726593812	256.540270114837	262.384647915377	364.308600459915	278.070925709658	186.768676980906
Appl	3.71446249460788	2.448362552895	1.42775738023654	1.89955378330385	2.33297255123934	5.07042401219137	10.9466447012449	68.3880560916211	73.3278726070715	137.28125215535	211.13596357349	294.794633198042
Aprt	20.1017970296427	22.9040367851468	20.5041823772858	20.0892203143347	8.64347207508347	7.66325447297105	7.90356200437376	9.08924412873714	9.17112484092931	11.9707859927606	22.8759565796113	14.6919325642308
Aps	678.927269786491	1011.05526518985	1029.01647187826	786.472828523654	488.509154048855	423.495641927348	419.60729186857	420.535509100715	519.052765100308	358.392805056516	206.578135412467	112.705236109168
Arc1	56.2631819036194	60.3402900132832	52.9063429232095	46.8556599881617	37.9012425947244	55.7746641341051	47.379106988786	37.7665384386564	69.7087740151353	73.2166678161869	114.119335574569	122.96946296911
Arc2	14.2569810454803	12.5577305132356	9.67702224382542	6.44697041606157	5.31611778069293	3.68758109977554	3.67705825871934	4.27729135469983	3.70135083266205	4.21065437536056	5.68643322946694	7.29565144456666
Arc42	64.8392203102876	22.5881190363861	31.6089620013478	47.4888445825964	35.8742336567624	30.7394455739102	28.9092856202762	15.894025829396	13.9417548030271	15.3114704558566	19.2731019380406	13.2328022753175
Archease	14.2569810454803	11.5704875483586	9.39940275322388	9.61289338823466	6.7311994921004	6.97183301676314	6.59334584322089	12.9290852312518	13.489367479035	13.0495486839687	14.4982343407783	12.9812280875738
Arf102F	171.793890375615	200.410321870034	144.044855694975	110.174119431624	115.23354585056	107.688891804383	106.8882797276	124.819138623513	119.553631894984	132.305024257197	89.4636556177967	77.8370536878939
Arf51F	162.835480829796	139.319727203444	106.923163808825	113.685415818943	165.755787492972	163.175463665068	164.875911117979	170.50838718508	162.160292590961	165.050691754836	97.5809305331426	138.567062609218
Arf79F	523.629962842811	743.354462833797	749.096705497437	695.121560217495	752.135052338901	708.505328021718	746.40056148257	854.923609520628	792.418087152582	876.894872766204	634.232640578179	476.582141261623
ArfGAP1	155.29730694368	162.460702300162	116.758825761566	85.0769845976696	96.5315199889853	101.062769515724	94.1242384157238	102.023119926306	102.11615686111	103.21323039107	88.8559451963269	66.214326214136
ArfGAP3	168.844170159308	198.909712563421	187.988055064478	179.133677989139	202.471421086247	191.322078778198	213.987884642483	209.344248462411	207.028889906897	196.856791747229	135.953502860233	106.566825928222
Arfip	77.2389701084639	31.0784085343284	24.5494949546227	25.6151949566732	25.7391889669521	27.0518644741347	31.149332605473	36.4055820985247	38.6174270207741	37.0259194659805	33.5977047298276	20.2265646945917
Arfrp1	46.7039034248491	32.3025898107759	22.9234379382422	17.3262329931655	19.084480378171	19.7343207292676	19.103796930358	16.8661375009186	16.9850877098825	17.4341970417821	9.11565632204624	7.54722563231034
ArgRS	73.6883809592064	19.1920032372092	30.1018847666537	45.8195397427233	59.4334318791138	59.3470083245127	62.0450749862068	79.5673403141321	71.5183233111034	81.1159946195493	62.2903182006493	45.5349279816057
ArgRS-m	21.9590282769466	7.58202597025548	18.759145579219	17.5564819365962	15.4511624705032	14.5774690350502	13.440281911181	16.282870498005	11.3096830998007	15.5550620312907	11.4596822334296	6.99376241927425
Argk	336.650475798065	118.469155785242	66.5493578899142	45.3590418558617	40.2724605976234	96.2804377769521	171.511521998656	611.749874889228	680.966300969092	1065.71314252411	844.196591195978	432.808232594223
Arl1	63.3643602021345	68.4356823252747	51.0026664162274	53.9358149986579	54.4997686150175	55.5441903153691	57.9031013154655	63.5274977340077	47.4184167784372	55.7128731814236	38.2423486653464	24.4530110486855
Arl2	15.1309722206821	8.92467640248822	11.1444395512908	13.6422498982731	16.7515078269317	16.536496494306	15.3844736341821	13.5123522341654	14.8465294510111	14.2327077646485	9.37610364553328	6.23903985604321
Arl4	65.7678359339396	17.1780275888601	28.9914068042475	37.9335134302194	45.2061238617197	47.0166590221382	49.2387686368739	56.1394490304353	51.5721549350913	61.3502782128981	46.1425841444531	36.2769978726384
Arl5	124.106746878663	115.19150914185	90.7815734267065	77.8241428796003	83.5663118763601	77.0358739124985	78.4439095193459	69.797618015329	71.8062061536438	52.5461827007805	51.2213069524503	42.8682415915227
Arl6	0.163873345350348	0	0.0396599272287927	0.0575622358576926	0.0382454516596614	0.0288092273419964	0.126795112369632	0.388844668609075	0.0822522407258234	0.208792778943499	1.90994703890493	2.01259350194942
Arl6IP1	125.690855883717	195.355637889864	178.033413330051	123.470995914751	105.825164742283	96.5685300503721	97.3786462998777	92.5450311289599	102.815300907279	78.471286086265	55.2148325792515	26.9687529261223
Arp1	75.0539921704593	28.6695357000285	37.2010117406076	48.5825270638925	51.4401324822446	47.9097450697401	48.9851784121347	55.6533931946739	56.8774244619069	66.1177133321079	64.4607125630413	70.6420319184247
Arp10	21.5220326893457	19.2709826743993	25.6996328442577	29.0689291081347	21.6086801877087	18.9852808183757	17.4131954320962	15.9912369965482	15.8746824600839	14.7198909155167	14.6718658897697	13.13217260022
Arp2	258.592138962849	117.126505353009	120.685158557216	135.559065444866	132.558735452386	125.204902028317	134.276023999441	147.420734986416	142.337502576037	185.825573259714	159.523985635809	98.1139332200344
Arp3	154.477940216928	183.66668118572	157.053311826019	115.239596187101	148.698316052763	157.183144377933	165.59441675474	183.631894750636	193.416144066774	166.129454446044	137.168923703172	108.529104592623
Arp5	31.1905600650162	48.5328641533541	45.1726571135949	57.9651715086964	48.7629508660683	45.0576315628824	40.6589660331955	30.2326729843556	32.3662567256115	30.1705565573356	18.3181284185882	9.50950429671103
Arp53D	0.0546244484501159	0.197448592975403	0.515579053974305	0.115124471715385	0.152981806638645	0.0288092273419964	0	0.0486055835761344	0.0822522407258234	0	0	0
Arp6	57.464919769522	75.8992391397449	77.2575382416882	64.8726398116195	77.5617759657933	77.1799200492085	77.0914283207365	63.8677368190406	59.0159827207783	55.5388791989707	32.5125075486316	18.3146008677398
Arp8	96.5214004113549	72.1872055918073	62.6230250942637	68.6717473782272	61.2692135587775	58.1946392308328	57.8185712405524	38.9330724444837	31.9138694016195	30.5185445222414	13.499852934078	4.17613151654505
Arpc1	77.2389701084639	50.467860364513	57.6258742634358	65.5633866419118	52.0903051604588	55.6306179973951	67.6663249679272	79.5187347305559	81.5530966796539	90.6508648579691	77.3094471884017	93.1830791402583
Arpc2	428.419549194259	329.028335334212	270.322063991451	238.825716573566	197.002321498916	186.165227083981	191.122499378493	193.8876728852	163.681959044389	196.230413410398	135.910094972985	96.9063771188647
Arpc3A	22.7783950036983	11.2150800810029	28.5551476047308	44.8409817331425	38.2454516596614	40.592201324873	44.969999853763	57.8892500391761	52.8059385459786	58.0791913427832	27.824455725865	27.2203271138659
Arpc3B	0.163873345350348	1.10571212066226	0.674218762889476	1.26636918886924	3.74805426264681	4.43662101066745	8.53753756622192	9.96414463310756	10.7750435350829	13.4323354453651	18.361536305836	19.8240459942018
Arpc4	36.8715027038283	53.9824453194752	59.7278504065618	62.4550259055964	53.5818777751856	55.9187102708151	51.6478757718969	47.9251054060685	48.1998130653325	47.5351560061366	33.4674810680841	30.0882728541439
Arpc5	45.229043316696	48.4538847161639	56.83267571886	59.1164162258503	42.4524513422241	39.9295890960071	41.7578570070656	37.1346658521667	38.4117964189595	42.2109401430773	30.6893762842223	31.0442547675699
Arr1	0	0.0789794371901612	0.0396599272287927	0	0	0	0	0	0.24675672217747	0.452384354377581	3.55944675432282	10.4151713725883
Arr2	0.109248896900232	0.0789794371901612	0.475919126745513	0.460497886861541	0.152981806638645	0.345710728103957	0.0845300749130883	1.70119542516471	0.411261203629117	0.521981947358747	0.651118308717589	1.35850061381586
Ars2	523.247591703661	727.282147365599	780.943627062158	710.490677191499	544.844704343536	497.535356196279	480.004030393972	407.071762450126	432.358903375291	349.519111951417	193.382137689124	115.220977986604
Art1	268.916159719921	229.237816444443	163.795499454914	136.307374511016	117.566518401799	103.597981521819	95.9839000638118	75.0470210415516	61.6069283036417	65.7001277742209	42.1490585176519	20.4781388823354
Art2	0.218497793800464	1.2241812764475	0.912178326262233	0.287811179288463	0.229472709957968	0.316901500761961	0.0845300749130883	0.243027917880672	0.370135083266205	0.243591575434082	0.0434078872478392	0.251574187743678
Art3	93.0254357105475	104.371326246798	99.9826765437865	85.8828558996773	94.4662655993636	92.3911920857826	87.615422647416	78.6438342261855	82.416745207275	65.3173410128245	33.6845205043233	29.2329206158154
Art4	222.321505191972	122.299658488965	146.662410892075	169.405660129189	112.441627879404	94.4366472270643	79.6695956055857	66.2494104142712	60.9489103778351	60.9326926550111	36.1153621902022	14.9435067519745
Art6	0	0	0	0	0	0	0.0845300749130883	0	0	0.104396389471749	0	0.0503148375487356
Art7	16.5512078803851	5.37060172893096	14.9517925652549	23.3127055223655	18.0518531833602	15.3265089459421	18.1317010688574	14.4358583221119	14.6408988491966	14.7198909155167	13.9339318065564	6.23903985604321
Art8	13.5468632156288	24.0887283429992	26.2945317526896	29.1264913439924	26.8483070650823	27.2823382928706	27.0496239721883	24.8374532074047	20.933195264722	23.2803948522001	10.2008535032422	11.2705236109168
Art9	0	0	0	0	0	0	0	0	0	0	0	0
Arv1	24.4717529056519	28.906474011599	26.4531714616047	24.0034523526578	18.0136077317005	16.334831902912	13.6516070984638	16.7203207501902	14.6820249695595	11.3792064524207	12.0239847676515	6.84281790662804
Asap	174.688986143471	150.890214751803	219.993616338113	216.146195645636	143.955880046965	134.510282459781	110.100422574298	90.9896524545237	80.1959347076778	94.5831288614049	100.662890527739	72.3527363950818
Asator	48.2880124299025	51.6920416409605	52.6683833598367	50.6547675547695	63.0667497867816	54.9968149958712	53.2962122327022	70.9155464375801	71.4771971907405	91.2076456018184	155.877723106991	173.08304116765
Asciz	14.6939766330812	3.43560551777201	6.46456813829321	8.63433537865389	10.0203083348313	8.75800511196692	7.39638155489523	5.97848677986453	5.55202624899308	6.26378336830496	4.55782816102312	2.9685754153754
Ask1	93.1346846074477	29.4593300719301	41.325644172402	48.0644669411733	55.570641261488	61.9110295579504	71.5969734513858	85.7402494283011	77.6049891248144	95.2791047912166	103.571218973344	56.5538774047788
AsnRS	111.980119322738	26.4976011772991	28.2775281141292	31.1411695990117	31.9731975874769	42.5512287841287	46.0266257901766	66.6868606664564	71.3949449500147	89.154516608874	88.031195338618	51.1701897870641
AsnRS-m	7.2104271954153	6.75274187975878	8.13028508190251	7.88602631250388	9.37013565661704	7.60563601828706	7.98809207928684	9.76972229880302	10.7750435350829	9.53487023841978	9.98381406700303	6.44029920623815
AsnS	86.0335063089326	21.1664891669632	14.3965535840518	10.3612024543847	10.5557446580665	14.8367520811282	22.7808551890773	25.8095648789274	20.3574295796413	16.1814403681212	11.329458571686	13.6353209757073
AspRS	111.980119322738	17.5729247748109	18.7988055064478	27.7449976834078	56.2590593913619	69.6030932582634	75.0204414853659	107.466945286833	104.830480805062	129.033937387082	111.775309663186	80.101221377587
AspRS-m	310.97698502651	354.617672983824	366.259427957901	335.415148342775	282.36616960328	261.098027400514	243.953796199173	213.427117482806	227.920959051257	171.210078733669	122.844320911385	67.170308127562
Asph	57.3010464241716	75.5833213909843	112.99113267483	108.044316704889	56.0295866814039	59.3470083245127	63.8202065593817	71.6932357747983	79.8257996244116	103.8396087279	180.576810951011	162.718184632611
AstA	0.163873345350348	0.513366341736048	0	0	0	0	0	0.145816750728403	0.205630601814558	0.695975929811663	5.99028844020182	22.3397878716386
AstA-R1	0	0	0.158639708915171	0.863433537865388	0	0	0	0	0	0.278390371924665	1.60609182817005	8.60383722083378
AstA-R2	0.109248896900232	0.118469155785242	0	0	0	0	0	0	0.164504481451647	0.208792778943499	3.25559154358794	23.1448252724184
AstC	0.491620036051043	1.34265043223274	0.87251839903344	0.172686707573078	0	0.0288092273419964	0	0	0.164504481451647	0.0695975929811663	2.25721013688764	15.8994886654004
AstC-R1	0.218497793800464	0.236938311570484	0.0396599272287927	0	0	0	0	0	0	0.0347987964905831	0.0868157744956785	0.251574187743678
AstC-R2	0	0.434386904545887	0	0	0.0382454516596614	0.0288092273419964	0.126795112369632	0.0972111671522689	0.287882842540382	0.626378336830496	7.24911717038915	23.4970291352595
AstCC	0	0	0	0	0	0	0	0	0	0	0	0.150944512646207
Asx	137.598985645842	67.5669085161829	85.3085034691332	100.2734148641	102.191846834615	106.939851893491	105.366738379165	109.313957462726	89.6960685115104	108.154659492732	66.8047384744246	46.3399653823855
Atac1	17.6983212978376	28.6300459814334	31.4503222924326	23.8307656450847	16.5220351169737	14.2605675342882	15.3844736341821	15.0677309086017	13.6538719604867	9.91765699981619	6.25073576368885	5.83652115565333
Atac2	13.0552431795777	17.8098630863814	38.8270687569881	46.5678488088733	38.0542244013631	31.2292024387241	33.5584397404961	30.4270953186602	24.2644110141179	28.3262203433347	11.2860506844382	8.9057262461262
Atac3	39.6027251263341	9.28008386984394	18.9971051425917	26.4210662586809	40.1577242426444	37.9993708640933	38.3766540105421	38.8844668609075	35.5740941139186	36.1211507572253	20.531930668228	12.176190686794
Ate1	84.3947728554291	67.8433365463485	60.0054698971634	51.9211367436387	50.9046961590093	49.8687725289958	48.6893231499389	40.0510008667348	41.3728770850892	33.4068446309598	23.1798117903462	16.7045260661802
Atet	2.02110459265429	4.30437932686379	7.49572624624183	9.09483326551543	25.6244526119731	33.3034668073479	47.379106988786	86.8581778505522	84.760934067961	112.434911461074	98.4924961653472	148.076566905929
Atf-2	30.644315580515	12.9526276991864	11.858318241409	12.0880695301154	11.741353659516	13.4827183960543	13.3134867988114	16.3800816651573	8.18409795221943	12.771158312044	6.72822252341508	4.93085407977609
Atf3	1.74798235040371	1.18469155785242	0.43625919951672	0.345373415146155	0.344209064936952	1.35403368507383	1.39474623606596	11.2278898060871	15.8746824600839	34.1724181537526	47.8788996343667	197.988885754274
Atf6	147.540635263763	107.135606548454	90.305654299961	78.9178253608965	109.687955359909	115.525001641406	113.819745870473	137.505195936884	129.835161985712	143.405840337693	96.1050623667161	76.2772937238831
Atg1	200.089354672775	137.740138459641	90.1470145910459	82.1413105689273	90.8329476916958	82.1351071520318	86.7278568608286	84.0390540031364	72.9988636441683	77.5317185810192	89.6806950540359	85.9377425332404
Atg10	2.67659797405568	3.15917748760645	7.49572624624183	7.25284171806926	5.96629045890717	5.07042401219137	6.1284304311989	5.88127561271227	6.66243149879169	4.90663030517222	3.86330196505769	1.66038963910827
Atg101	35.4512670441252	85.9296276628954	67.4218762889476	52.4967591022156	42.0317513739679	34.0525067182398	29.3319359948416	32.4199242452817	37.260265048798	28.0826287679006	27.5640084023779	47.195317620714
Atg12	9.66852737567052	1.57958874380322	2.69687505155791	3.74154533075002	4.93366326409632	4.8687594207974	3.71932329617588	4.61753043973277	4.07148591592826	5.49820984551213	7.94364336635458	5.48431729281218
Atg13	158.902520541387	114.441204488544	93.1611690604341	90.7756459475812	68.9183038907098	65.6274198850679	66.2715787318612	63.3816809832793	51.5721549350913	62.0810529392003	46.7502945659229	67.9753455283418
Atg14	32.0099267917679	37.238804635161	46.9573538388906	61.3037811884426	46.6976964764465	43.7324071051506	43.0258081307619	35.3362592598497	29.8986895038368	34.2072169502432	24.9595351675076	32.1008663560933
Atg16	80.571061463921	69.9362916318877	65.7561593453383	56.8139267915426	67.6179585342813	60.9891342830065	58.5793419147702	57.5490109541432	58.9748566004154	43.742087188663	33.9015599405624	30.8933102549236
Atg17	248.705113793378	422.066112344221	219.517697211368	141.94847362507	113.933200494131	117.31117373661	120.70894697589	113.348220899545	99.5663373986092	112.226118682131	70.2773694542517	93.8874868659406
Atg18a	98.4332561071089	251.549507450663	262.865997672438	144.481212002808	91.4448749182503	83.5755685191317	84.2342196508925	68.7282951766541	79.4967906615083	73.0774726302246	78.9155390165717	89.0069476237132
Atg18b	25.1818707355034	18.9550649256387	18.4022062341598	19.5711601916155	21.9528892526456	25.8418769257708	28.5289002831673	34.6557810897838	32.2840044848857	47.500357209646	55.3016483537472	91.8748933639912
Atg2	142.733683800153	113.414471805071	163.755839527685	163.361625364131	123.877017925643	120.739471790307	144.335102914098	139.838263948539	122.88484764438	126.632820429232	109.865362624281	134.843764630611
Atg3	76.1464811394616	98.7637862062966	97.008182001627	92.0420151364504	59.7393954923911	53.7868274475074	59.5514377762707	55.7506043618262	51.7366594165429	60.9674914515016	56.2566218731997	20.4781388823354
Atg4a	81.7727993298236	106.898668236883	92.8835495698326	85.4799202486735	89.111902367011	92.9961858599645	97.8012966744432	99.9330798325324	103.062057629457	96.8450506332928	68.3674224153468	62.1388243726884
Atg4b	78.0037123867656	22.4301601620058	17.1727484900672	30.3928605328617	32.6616157173508	31.0563470746722	30.2195017814291	31.9824739930965	30.3922029481917	27.630244413523	18.361536305836	27.773790326902
Atg5	46.4854056310487	44.6233820124411	28.1982082596716	22.9673321072193	32.0114430391366	28.6651812052865	27.810394646406	24.4486085387956	26.1973386711747	18.5477585294808	20.0978517957496	15.7485441527542
Atg6	26.0012374622552	13.7819117896831	26.0962321165456	27.2844997965463	18.2813258933181	18.6395700902717	17.4131954320962	18.081277090322	19.6171594131089	18.7217525119337	16.7988523649138	14.6919325642308
Atg7	51.7293526822598	58.2078452091488	34.4644767618209	26.9391263814001	30.5963613277291	31.3444393480921	32.079163429517	35.4820760105781	42.6477868163394	39.2878412378684	25.0897588292511	20.6290833949816
Atg8a	151.910591139772	269.675288285805	351.981854155535	366.786566885217	296.708213975653	270.979592378819	278.3575366888	324.78250945573	319.179820136558	335.008013814844	276.638465430479	247.448371064682
Atg8b	0	0	0	0	0	0	0	0	0	0.0347987964905831	0	0
Atg9	33.0477913123201	53.390099540549	65.3992200002792	49.5610850734733	35.912479108422	37.7688970453573	48.0553475880907	55.9936322797069	51.8600377776316	54.1121285428568	40.8902297874646	60.126230870739
Atox1	62.8181157176333	42.5699166454969	32.52114032761	32.9831611464578	31.62898852254	28.5211350685765	31.0648025305599	32.0310795766726	29.5285544205706	33.3720458344692	23.7441143245681	19.220267943617
Atpalpha	536.466708228589	134.383512379059	107.280103153884	151.618929249162	380.083298593715	430.697948762847	496.614190114394	648.981751908547	619.935138350531	866.176843447105	1084.71969443625	1422.24951299011
AttA	0	0	0	0	0	0	0	0	0	0	0	0.0503148375487356
AttB	0	0	0	0	0	0	0.0422650374565441	0	0.0822522407258234	0.139195185962333	0	0.654092888133562
AttC	0	0	0	0	0	0	0	0	0	0	0.0434078872478392	1.4088154513646
AttD	0	0	0	0	0	0	0	0	0	0	0.0434078872478392	0
Atu	140.275583619898	214.745089720048	206.94550027984	178.903429045708	135.50363523018	132.234353499764	111.072518435798	84.0876595867126	84.760934067961	59.3667468129348	31.0366393822051	14.0378396760972
Atx-1	5.29857149966125	50.3099014901327	77.6541375139762	54.108501706231	4.74243600579801	1.93021823191376	1.69060149826177	1.11792842225109	1.27490973125026	2.01833019645382	0.173631548991357	0.45283353793862
Atx2	221.119767326069	78.0711736624744	68.0564351246083	84.0984265880888	97.4876562804768	98.5275575096278	102.323655682293	104.890849357298	92.4515185758255	124.266502267872	135.60623976225	65.3589739758075
Atxn7	84.9956417883804	112.190290528624	105.892005700877	96.3591828257774	87.9262933655615	88.0986172118251	84.4878098756318	88.8024011935976	89.3670595486071	83.8650995423053	59.7292528530268	37.2329797860643
Aven	17.2613257102366	13.8608912268733	16.1415903821186	14.2754344927078	7.68733578359194	5.81946392308328	5.62124998172037	4.13147460397143	4.35936875846864	5.42861225253097	5.07872280799719	4.72959472958114
Awh	0.655493381401391	1.0267326834721	2.7365349787867	5.58353687819618	16.94273508523	20.7714529135794	25.1476972866438	31.9338684095203	30.0220678649255	42.3501353290397	12.5882873018734	9.40887462161355
Axn	270.500268724974	334.477916500333	278.214389509981	252.755777651128	257.162416959563	237.503270207419	236.811004869017	206.476519031419	207.111142147623	162.127592849627	96.1918781412118	62.4910282355296
Axs	26.7113552921067	14.7691547545601	18.362546306931	20.5497182011962	9.63785381823467	9.04609738538688	8.15715222911302	6.75617611708268	5.42864788790434	7.34254605951304	3.73307830331417	7.14470693192045
Axud1	260.558619107053	318.800498218086	258.067146477754	225.298591147009	236.509873063346	217.567284886757	206.845093312327	194.422334304538	209.866592211938	148.034080270941	87.3800770299004	51.7236530001002
B-H1	0.327746690700696	0.394897185950806	0.356939345059135	2.70542508531155	5.0483996190753	8.38348515652096	11.5806202630931	17.2063765859516	14.2707637659304	19.3133320522736	12.2410242038907	5.63526180545839
B-H2	0.0546244484501159	0.236938311570484	1.6260570163805	3.39617191560386	5.5455904906509	7.98015597373301	8.36847741639574	15.1163364921778	15.1755384139144	18.5477585294808	11.893761105908	6.44029920623815
B4	266.130312848965	210.87509729773	170.022108029834	132.105331293404	136.077317005075	133.530768730154	130.049520253786	130.700414236225	145.956601167974	139.403978741276	82.3013542219032	69.5854203299013
B52	404.494040773109	762.704424945387	946.246203751766	1026.73760099366	860.752135052339	793.290884089214	773.450185454758	652.3355371753	652.095764474328	600.557629834484	343.312980243161	129.359447337799
B9d1	0	0.0789794371901612	0.158639708915171	0.287811179288463	0.0764909033193227	0.201664591393975	0.50718044947853	1.60398425801244	1.68617093487938	1.49634824909507	1.12860506844382	0.251574187743678
B9d2	0	0	0	0	0	0	0	0	0	0	0	0
BBS1	0	0.473876623140967	1.18979781686378	0.920995773723081	0.0382454516596614	0.172855364051979	0	0.145816750728403	0.370135083266205	0.382786761396414	1.56268394092221	1.25787093871839
BBS4	0	0.0394897185950806	0.198299636143964	0.172686707573078	0.0764909033193227	0.0864276820259893	0	0.291633501456807	0.370135083266205	0.417585557886998	1.47586816642653	1.10692642607218
BBS8	0.109248896900232	0.710814934711451	1.54673716192292	1.61174260401539	1.14736354978984	0.950704502285883	1.85966164808794	1.74980100874084	2.30306274032305	2.36631816135965	2.30061802413548	2.2641676896931
BCAS2	38.0186161212807	57.8524377417931	61.5522070590863	59.173978461708	40.9608787274973	40.9667212803189	37.1509679243023	31.4964181573351	29.0350409762157	20.6008875224252	10.808563924712	4.72959472958114
BCL7-like	138.363727924144	103.739490749277	88.8382369924957	116.448403140112	84.025257296276	78.2746706882043	68.1312403799492	60.6111627194396	52.3535512219866	57.9051973603303	32.9031785338621	14.842877076877
BEAF-32	144.372417253656	149.745012912546	127.704965676713	138.782550652897	145.638679919991	130.88031981469	132.627687538636	115.972922412657	109.354354044982	89.1893154053646	47.6184523108796	34.6166082335301
BG642163	0	0	0	0	0	0	0	0	0.0411261203629117	0.104396389471749	0	0.150944512646207
BG642167	0	0	0	0	0	0	0	0	0	0	0	0.201259350194942
BG642312	0	0	0	0	0	0	0	0	0	0.0347987964905831	0.390670985230553	0.352203862841149
BHD	8.13904281906728	13.1105865735668	22.01125961198	33.328534561604	19.0462349265114	21.0019267323154	20.0758927918585	19.7338669319106	15.7924302193581	18.4433621400091	17.9274574333576	13.7359506508048
BI-1	80.0248169794199	118.271707192266	118.107263287345	86.1131048431081	78.8238758705621	78.7068090983343	89.1369639958516	107.321128536105	124.900027542163	117.480736952209	97.7979699693818	84.0760935439371
BOD1	134.103020945035	169.805789958847	160.781344985526	158.181024136939	161.051596938834	151.277252772823	144.588693138838	128.902007643908	127.490973125026	106.693110040128	69.1921722730557	45.1324092812158
BRWD3	485.884468963781	596.334240504312	555.437280839242	530.263316721064	542.741204502255	512.804246687537	494.543203279023	390.643075201392	408.752510286979	281.731056387761	180.79385038725	129.912910550835
BTBD9	169.117292401559	123.207922016651	97.008182001627	89.1639033435658	103.606928546023	98.4699390549438	89.010168883482	79.0326788947946	83.362645975622	48.753113883307	27.0431137554038	14.7925622393283
Bacc	303.821182279545	1096.90591341555	1690.3854183456	2131.01153368764	2344.82864125384	2000.59917431026	1820.18610310353	1472.21452093754	1107.19741241031	1139.76498145607	587.742793335743	468.733026604021
Bace	0.109248896900232	0.236938311570484	0	0	0	0	0.0422650374565441	0	0.616891805443675	1.63554343505741	2.64788112211819	103.04478729981
Baldspot	100.836731838914	66.6586449884961	51.3596057612866	51.0577032057733	55.111695841572	56.667750181707	56.1279697422906	80.7338743199593	86.2414744010258	102.308461682314	244.0825499946	96.0007100429875
Bap111	355.932906100956	449.314018174827	392.395320001675	372.600352706844	379.050671398904	377.429687407495	369.269632257826	279.190472061316	272.419421283927	211.715877848708	87.4234849171482	28.5285128901331
Bap170	396.682744644742	421.394787128105	359.080981129489	332.53703654989	229.166746344691	199.907228526113	177.386362205116	134.005593919403	109.272101804256	107.110695598015	52.6103593443812	22.5410472218335
Bap55	129.296069481424	170.082217989012	191.914387860128	205.324495304389	131.296635547617	104.087738386633	93.1521425542233	67.4159444200985	54.9856229252129	55.0168972516119	31.0366393822051	11.7736719864041
Bap60	316.767176562222	466.847453231043	472.865312348896	427.860099130229	405.363542140751	403.127518196556	398.601568252668	306.55541561468	309.926443054903	231.064008697472	104.526192492797	35.9751088473459
Bdbt	48.8888813628538	38.0680887256577	29.9432450577385	15.7144903891501	7.76382668691126	7.40397142689309	5.19859960715493	4.86055835761344	6.37454865625131	3.0970928876619	4.12374928854473	4.98116891732482
Bdp1	40.3128429561856	12.715689387616	26.1358920437744	35.1705261090502	40.4636878559217	37.2215217258594	43.1526032431316	43.9880531364017	35.7385985953703	38.2438773431509	24.4820484077813	22.9435659222234
Bem46	43.3718120693921	29.2618814789547	42.2378224986643	55.5475576026733	29.3725068746199	28.2042335678145	27.810394646406	26.9760988847546	22.2492311163352	25.6467130135598	23.3534433393375	15.7485441527542
Best1	73.032887577805	65.2765048376682	78.3283562768656	48.0644669411733	37.4040517231488	37.5096139992794	40.4053758084562	31.1561790723022	28.2947708096832	29.9965625748827	21.9643909474067	64.1514178746379
Best2	0.655493381401391	1.57958874380322	0.396599272287927	0.0575622358576926	0.0382454516596614	0.432138410129947	2.70496239721883	13.1721131491324	14.1473854048416	17.4689958382727	27.5640084023779	69.1325867919627
Best3	0	0	0	0.0575622358576926	0.152981806638645	0.0288092273419964	0.295855262195809	0	0	0.0695975929811663	0	0
Best4	0	0	0	0	0.0382454516596614	0.115236909367986	0.0845300749130883	0.0486055835761344	0.123378361088735	0.0347987964905831	0	0
Bet1	13.5468632156288	3.83050270372282	6.98014719226752	12.4334429452616	13.7301171458184	17.6024379059598	20.8789285035328	25.9553816296558	23.6475192086742	31.7017036029212	22.6589171433721	14.4403583764871
Bet3	56.53630414587	64.8026282145273	51.0026664162274	43.2868013649848	42.0699968256275	42.4648011021028	42.645422793653	43.1131526320312	40.4269763167422	38.2438773431509	27.2167453043952	21.8869543337
Bet5	16.8789545710858	15.2430313777011	14.6345131474245	14.6208079078539	9.94381743151196	10.5441772071707	11.6651503380062	13.9498024863506	12.8724756735914	12.7015607190628	15.4532078602308	10.3145416974908
Bgb	83.7392794740277	105.792956116221	90.9402131356217	92.2147018440235	104.754292095813	93.9756995895924	92.5604320298317	81.8518027422104	70.8191792649339	65.108548233881	49.5283993497846	29.1322909407179
BicC	0	0	0	0	0	0	0	0	0	0	0	0
BicD	339.43632266902	171.187930109674	117.789983869514	98.2011743732235	99.1322107018423	97.9801821901299	85.3753756622192	108.439056958356	127.12083804176	135.784903906255	168.900089281342	108.277530404879
BigH1	335.612611277512	84.0736108889266	49.2972895453894	45.6468530351502	23.0620073507758	20.8578805956054	12.2568608623978	6.65896494993042	5.05851280463814	5.25461827007805	2.73469689661387	1.45913028891333
Bili	0.491620036051043	5.0941736987654	8.24926486358889	7.65577736907311	2.48595435787799	2.33354741470171	0.972095861500515	3.06215176529647	4.40049487883155	10.3004437612126	24.3518247460378	24.0001775107469
Bin1	66.5872026606913	112.901105463335	117.829643796743	117.945021272412	87.3526115906666	84.3822268847076	82.0364377031522	74.123514953605	79.4556645411454	61.0370890444828	40.0654799297556	21.5850653084076
Bka	30.7535644774153	28.2351487954826	33.7505980717026	29.8748004101424	28.2251433248301	27.4263844295806	27.1341540471013	24.6430308731002	23.8942759308517	22.4800225329167	10.1140377287465	14.9938215895232
Blimp-1	2.89509576785614	57.1416228070816	52.1528043058624	8.00115078421927	16.598526020293	27.1959106108446	50.2953945732875	174.542650621899	181.325064680078	210.289127192594	2.60447323487035	1.05661158852345
Blm	153.494700144826	20.9690405739878	33.7505980717026	54.3963128855195	44.9001602484425	36.4436725876255	31.1070675680165	19.7338669319106	16.6560787469792	15.5550620312907	8.55135378782433	4.32707602919126
Blos1	9.23153178806959	5.84447835207193	8.32858471804647	10.0733912750962	11.0911809813018	11.2644078907206	13.2289567238983	11.7625512254245	11.2274308590749	13.4671342418557	13.2828134978388	11.9749313365991
Blos2	16.0595878443341	15.8748668752224	15.3880517647716	13.4695631907001	16.3690533103351	16.046739629492	15.9339191211171	14.0470136535028	14.6408988491966	12.6667619225723	9.98381406700303	9.50950429671103
Blos3	7.2104271954153	9.91191936736523	8.24926486358889	6.79234383120772	8.68171752674313	9.65109115956881	9.67869357754861	9.72111671522688	9.12999872056639	10.3004437612126	8.72498533681569	6.23903985604321
Blos4	28.732459884761	25.8262759611827	23.161397501615	18.3047910027462	16.713262375272	14.1453306249203	11.961005600202	12.637451729795	14.435268247382	7.8297292103812	10.7217481502163	5.88683599320206
Bmcp	49.7628725380556	14.1768089756339	10.3909009339437	15.4842414457193	12.7739808543269	17.4583917692498	19.9490976794888	21.0462176884662	16.5738265062534	23.4891876311436	17.7538258843663	14.3900435389384
BoYb	85.9242574120324	97.0657283067081	51.9941645969473	40.7540629872463	44.4029693768669	40.765056688925	31.4029228302123	24.6430308731002	23.2362580050451	10.6136329296279	7.16230139589347	1.30818577626712
BobA	7.48354943766588	37.5547223839216	72.1810675564028	92.9630109101735	91.2154022082924	67.5864473443236	62.5099903982288	19.539444597606	7.89621510967904	6.64657012970138	0.347263097982714	0.352203862841149
Br140	278.311564853341	113.335492367881	99.7843769076425	114.894222771954	81.5393029383981	77.1223015945245	67.2014095559052	44.8143480571959	38.1239135764191	43.9160811711159	26.5222191084298	20.5787685574329
Brca2	41.6238297189883	6.55529328678338	11.6600186052651	13.8724988417039	14.4185352756923	11.5813093914826	14.3278476977685	12.8804796476756	12.3789622292364	13.2931402594028	12.8921425126083	4.5283353793862
Brd	9.28615623651971	60.0243722645225	107.08180351774	141.545537974066	207.060875285407	187.202359268293	166.270657354045	38.4470166087223	15.833556339721	13.3279390558933	1.30223661743518	0.251574187743678
Brd8	63.2004868567841	82.7309604566939	95.7390643303056	92.2147018440235	77.0645850942177	68.1050134364796	64.8768324957953	50.5984125027559	46.8837772137193	43.3593004272666	23.8743379863116	7.89942949515149
Bre1	363.471079987072	457.843797391364	366.338747812358	336.336144116498	374.575953554723	364.407916648913	344.333260158465	253.575329516693	297.46522858494	203.294569097987	115.421572192005	64.1011030370891
Brf	76.1464811394616	76.2546466071006	54.6910396485052	48.2947158846041	66.7000676944494	63.5819647437861	57.4381859034435	51.7649465085832	50.297245203841	48.6139186973446	35.7680990922195	29.9373283414977
Brms1	89.7479688035405	54.3378527868309	47.7902123106952	53.8782527628002	48.4187418011313	48.0826004337921	48.0130825506342	39.2247059459405	37.3013911691609	48.2311319359482	33.1636258573492	19.6227866440069
Bro	43.6449343116426	64.6446693401469	7.97164537298734	2.99323626460001	0.688418129873905	2.88092273419964	0.676240599304706	0.486055835761344	1.0692791294357	1.39195185962333	0.477486759726232	0.0503148375487356
Bruce	239.965202041359	91.0632910802559	154.792695973978	217.642813777936	301.718368143069	300.105721221577	311.789181316926	303.104419180774	258.601044841989	305.289841611886	228.933197345104	214.341207957614
Bsg	239.910577592909	353.867368330517	344.882727181582	354.583372883386	524.880578577193	477.484133966249	463.605195860833	544.431141636282	519.258395702123	526.992974053391	275.206005151301	538.419076609019
Bsg25A	153.931695732427	321.367329926766	12.2152575864682	8.00115078421927	1.75929077634442	10.5729864345127	0.422650374565441	0.194422334304538	0.164504481451647	0.243591575434082	1.08519718119598	0.402518700389885
Bsg25D	512.377326462088	1005.25027655637	309.704371729642	182.587412140601	184.381322451227	202.528868214235	186.473345258273	152.475715678334	169.645246497011	120.090646689002	64.8513835482718	38.239276537039
BtbVII	387.669710650473	140.267480449726	146.583091037618	154.266792098616	138.830989524571	143.930899800614	152.99943559269	165.404800909585	146.285610130877	149.600026113017	109.301060090059	119.799628203539
BthD	88.6008553860881	102.317860879854	97.4841011283725	106.317449629158	81.5775483900577	68.2778688005316	63.9047366342947	47.4390495703072	45.4032368806545	30.4141481327697	12.414655752882	8.35226303309011
Btk29A	412.960830282877	493.147605815367	399.534106902858	339.329380381098	432.250094657493	481.603853476154	539.639998245156	573.788914116267	586.088341291854	504.373756334512	238.873603524859	101.132823472959
Btnd	0.0546244484501159	0	0	0	0	0	0.0422650374565441	0	0.24675672217747	0.243591575434082	0.607710421469749	6.23903985604321
BuGZ	117.77031085845	179.599240170427	179.818110055346	167.506106345885	193.17777633295	183.197876667755	196.6592192853	195.491657143213	185.807811799635	183.285261115901	118.286492750362	65.7614926761974
Bub1	155.29730694368	128.696992901368	91.9713712435703	73.5645374261311	63.6404315616765	54.1901566302953	54.4373682440289	53.9035921859331	42.4421562145249	49.170699441194	31.7311655781705	23.597658810357
Bub3	171.848514824065	282.509446829207	307.126476459771	310.663386923967	242.399672618934	216.731817293839	203.337095203434	153.885277602042	148.958807954466	108.119860696242	58.9913187698135	29.1322909407179
BubR1	260.340121313253	300.674717382944	325.409702912244	361.260592242879	329.216847886365	273.630041294282	239.304642078953	160.301214634091	171.537048033705	100.951308619182	55.1714246920037	40.0002958512448
Buffy	0	0.355407467355725	0	0	0.382454516596614	0.777849138233904	0.380385337108897	1.2637451729795	1.27490973125026	1.87913501049149	4.77486759726232	15.0944512646207
Bug22	45.720663352747	58.8791704252652	46.878033984433	38.6818224963694	40.884387824178	43.6747886504666	40.701231070652	39.0788891952121	32.1606261237969	33.1632530555257	22.0946146091502	7.29565144456666
Burs	0	0	0	0	0	0	0.126795112369632	0.145816750728403	0.370135083266205	0.904768708755161	2.51765746037468	7.24533660701792
Bx	38.2371139150812	4.10693073388838	2.57789526987153	5.23816346305002	4.43647239252072	7.92253751904902	6.67787591813398	12.297212644762	12.0088271459702	18.2693681575561	24.6556799567727	27.5725309767071
Bx42	195.500901002965	272.400078868866	274.565676204932	247.402489716363	241.137572714165	229.955252643816	224.258288744423	174.299622704018	170.262138302454	134.392952046632	85.0360511185171	46.8934285954216
C15	0.109248896900232	2.8432597388458	10.7478402790028	22.5643964562155	12.8504717576462	13.3098630320024	12.6372461995067	15.4565755772107	15.8746824600839	23.8023767995589	13.1525898360953	5.63526180545839
C1GalTA	39.7119740232343	3.83050270372282	4.87817104914151	21.1253405597732	70.3333856021173	81.09797496772	90.4471801570045	74.2207261207573	64.6091350901343	69.6323917776568	36.1587700774501	26.1134006877938
C3G	94.0086757826495	43.7546082033493	41.4842838813172	48.122029177031	66.9677858560671	74.7599449524808	83.0507986021093	84.3306875045932	77.6461152451773	90.3028768930632	117.505150779901	70.591717080876
C901	0	0	0	0	0	0.0576184546839929	0	1.4095619237079	3.12558514758129	13.5367318348368	24.0913774225508	0.603778050584827
CAH1	0.27312224225058	0.0789794371901612	0	0.172686707573078	0.114736354978984	0.0864276820259893	0.422650374565441	1.79840659231697	2.59094558286344	5.1502218806063	18.4483520803317	101.132823472959
CAH2	39.2749784356334	10.306816553316	5.4730699575734	4.83522781204618	2.37121800289901	1.95902745925576	0.760770674217795	1.45816750728403	7.81396286895322	16.9122150944234	103.006916439123	237.234459042288
CAHbeta	13.3829898702784	0.789794371901612	0.198299636143964	0.805871302007696	0.191227258298307	1.35403368507383	0.464915412021986	3.83984110251462	4.03035979556535	5.21981947358747	8.24749857708946	38.440535887234
CAP	8.95840954581901	3.27764664339169	2.89517468770187	2.24492719845001	11.6266173045371	17.5448194512758	20.9634585784459	37.620721687928	50.4206235649297	92.0080179211018	388.978077627887	705.665596621016
CASK	81.991297123624	15.4799696892716	23.7959563372756	27.1118130889732	32.5086339107122	29.9039779809923	27.3454792343841	35.9195262627633	31.9138694016195	43.7768859851536	61.8562393281709	101.233453148056
CBP	219.863405011717	147.13869148527	207.857678606103	290.343917666201	339.237156221196	339.948882635558	399.911784413821	462.141888641886	400.445033973671	502.146633359115	493.764717444171	529.362405850247
CCAP	0	0	0.0396599272287927	0	0	0.316901500761961	0	0.486055835761344	0.863648527621145	1.60074463856682	0.651118308717589	1.00629675097471
CCAP-R	0.0546244484501159	0	0	0	0	0.0576184546839929	0	0.680478170065882	0.370135083266205	1.63554343505741	3.68967041606634	6.28935469359195
CCDC151	0	0	0	0	0	0	0	0.291633501456807	0.0411261203629117	0.139195185962333	1.51927605367437	0.45283353793862
CCDC53	5.46244484501159	0.236938311570484	0.475919126745513	0.690746830292311	0.879645388172212	0.777849138233904	1.22568608623978	1.99282892662151	2.05630601814558	2.01833019645382	1.34564450468302	1.10692642607218
CCHa1	0.27312224225058	1.2241812764475	1.03115810794861	1.89955378330385	0.114736354978984	0.0288092273419964	0.295855262195809	0.0486055835761344	0.0822522407258234	0.417585557886998	1.77972337716141	5.33337278016597
CCHa1-R	0.109248896900232	0	0.0396599272287927	0.287811179288463	0.0764909033193227	0.115236909367986	0.0422650374565441	0.145816750728403	0.164504481451647	0.173993982452916	2.47424957312684	5.58494696790965
CCHa2	0.109248896900232	0.197448592975403	0.237959563372756	0.345373415146155	0.764909033193227	0.89308604760189	2.02872179791412	0.291633501456807	0.49351344435494	0.765573522792829	7.55297238112403	16.3020073657903
CCHa2-R	0	0	0	0.0575622358576926	0.0764909033193227	0.172855364051979	0.0845300749130883	0.486055835761344	0.0822522407258234	1.14836028418924	4.60123604827096	8.25163335799263
CCKLR-17D1	0	0	0	0	0	0	0	0.0486055835761344	0.411261203629117	0.104396389471749	1.17201295569166	3.77361281615517
CCKLR-17D3	0	0.157958874380322	0.713878690118269	1.09368248129616	1.1856090014495	1.38284291241583	1.18342104878324	1.2637451729795	1.52166645342773	1.63554343505741	4.03693351404905	6.33966953114068
CCT1	324.578472690589	96.6313414021622	75.9884205703669	79.378323247758	100.394310606611	107.573654895015	122.568608623978	164.9673506574	170.673399506084	208.166400606668	176.58328532421	100.67998993502
CCT2	466.110418624839	73.2929177124696	74.1640639178424	86.688727201685	133.973817163794	139.263804971211	166.017067129305	206.08767436281	201.805872620808	244.705136921781	195.46571627702	116.076330224933
CCT3	395.69950457264	123.839757514173	102.996831013175	105.396453855435	113.971445945791	126.760600304784	140.700309692835	160.835876053429	161.543400785517	193.96849163851	172.719983359152	117.233571488554
CCT4	279.458678270793	103.06816553316	89.7107553915291	112.01611097907	113.933200494131	120.681853335623	131.909181901874	154.128305519922	134.89367479035	176.603892189709	148.45497438761	88.8056882735183
CCT5	384.610741537266	105.437548648865	73.4105253004953	88.3580320415581	111.409000684594	124.974428209581	142.771296528206	191.50599928997	186.136820762538	233.987107602681	216.041054832496	150.189790082976
CCT6	313.598958552116	62.6306936917978	46.5607545666027	71.2044857559657	111.447246136253	130.678655223296	140.996164955031	167.932291255544	140.610205520795	183.389657505373	159.220130425074	91.1704856383089
CCT7	319.553023433178	77.913214788094	60.2434294605361	78.3422030023196	106.284110162199	123.533966842481	141.418815329597	161.419143056342	135.140431512528	195.534437480587	165.253826752524	98.2145628951318
CCT8	303.602684485744	55.0881574401374	85.7051027414211	97.6255520146466	113.091800557619	126.55893571339	139.897273981161	170.605598352232	146.038853408699	186.869537154431	166.599471257207	110.541698094572
CCY	0	0	0	0	0	0	0	0	0	0	0	0
CD98hc	284.484127528204	99.7115394525785	97.7617206189741	134.407820727712	129.84330838455	121.200419427779	117.834924428845	146.788862399926	144.06479963128	194.594869975341	200.718070634009	229.284714709588
CDC45L	150.87272661922	10.8201828950521	29.8639252032809	55.4324331309579	48.6482145110893	47.3335605229002	41.166146482674	29.8924338993227	25.2103117824649	21.2272658592557	15.5834315219743	6.74218823153057
CDK2AP1	106.790796719977	166.291205003884	189.058873099655	169.866158016051	120.090718211337	109.619110036296	113.777480833017	101.585669674121	99.7719680004238	87.9713575281941	51.4817542759373	31.3461437928623
CDase	0.491620036051043	0.750304653306531	0.832858471804647	2.47517614188078	16.2925624070157	18.2938593621677	22.9076503014469	14.3872527385358	11.7209443034298	12.1099811787229	32.3388759996402	47.4468918084577
CG10000	0.710117829851507	0.157958874380322	0.674218762889476	0.402935651003848	0.191227258298307	0.0288092273419964	0.0422650374565441	0.0972111671522689	0.822522407258234	0.382786761396414	4.81827548451016	36.3273127101871
CG10005	1.63873345350348	0.552856060331128	0.832858471804647	2.59030061359617	7.53435397695329	15.0384166725221	19.1460619678145	30.718728820117	25.9917080693602	35.0075892695266	1.82313126440925	1.61007480155954
CG10011	39.9850962654849	82.8889193310742	219.715996847512	189.379755971809	152.52286121873	161.072390069102	164.960441192892	156.947429367338	122.432460320388	152.592722611207	151.189671284224	54.239394877537
CG10013	5.68094263881206	5.92345778926209	5.4730699575734	5.92891029334233	3.17437248775189	2.21831050533373	2.62043232230574	2.38167359523059	2.96108066612964	1.60074463856682	0.651118308717589	0.45283353793862
CG10014	0	0	0	0	0	0.0288092273419964	0	0.0486055835761344	0	0	0.0434078872478392	0
CG10019	1.0378645205522	0.197448592975403	0.475919126745513	0.518060122719233	1.41508171140747	1.12355986633786	1.52154134843559	0.583267002913613	0.616891805443675	1.91393380698207	16.5818129286746	27.1196974387685
CG10026	0.436995587600928	0.434386904545887	0.674218762889476	0.805871302007696	0.497190871575598	0.518566092155936	1.31021616115287	11.9083679761529	10.5694129332683	16.2858367575929	8.89861688580704	20.930972420274
CG10029	0	0	0.0396599272287927	0	0	0	0.0422650374565441	0	0	0	0	0
CG10031	0.109248896900232	0	0	0	0	0	0	0	0.370135083266205	0.800372319283412	2.60447323487035	63.5979546616018
CG10035	90.458086633392	841.288964949597	1367.67259048492	1430.76693447881	274.717079271348	137.189540602587	54.5641633563985	6.56175378277815	3.29008962903294	15.3114704558566	1.17201295569166	0.754722563231034
CG10038	51.0738593008584	68.3172131694894	64.6456813829321	46.5678488088733	26.6953252584436	23.6811848751211	21.5551691028375	23.3306801165445	28.418149170772	22.5844189223885	20.4451148937323	7.14470693192045
CG10041	0.109248896900232	1.14520183925734	2.7365349787867	1.78442931158847	1.79753622800408	1.06594141165387	1.09889097387015	0.534661419337479	0.534639564717852	0.591579540339913	0.173631548991357	0.100629675097471
CG10050	13.2737409733782	4.42284848264903	8.56654428141923	12.4334429452616	10.5939901097262	8.70038665728292	12.1300657500282	9.91553904953142	10.9395480165345	10.5788341331373	9.81018251801167	4.77990956712988
CG10051	0.382371139150812	0.157958874380322	1.03115810794861	0.805871302007696	0.573681774894921	0.691421456207915	0.760770674217795	3.35378526675328	3.70135083266205	5.49820984551213	22.6589171433721	56.0004141917427
CG10053	8.9037850973689	14.216298694229	11.8186583141802	14.2178722568501	15.2599352122049	12.7336784851624	11.961005600202	11.8111568090007	10.8572957758087	12.8059571085346	8.94202477305488	4.17613151654505
CG10055	120.446908832506	37.238804635161	22.2888791025815	25.3273837773847	26.8865525167419	27.2823382928706	25.4435525488396	36.5513988492531	34.2991843826684	39.9142195746988	30.4723368479831	25.7611968249526
CG10062	0	0.118469155785242	0.0793198544575855	0	0.152981806638645	0.144046136709982	0.253590224739265	0.777689337218151	0.411261203629117	1.14836028418924	4.29738083753608	25.6102523123064
CG10063	0.0546244484501159	0.355407467355725	0.237959563372756	0.23024894343077	0.0382454516596614	0.201664591393975	0.253590224739265	0	0	0.0347987964905831	0.477486759726232	0.251574187743678
CG10064	0.27312224225058	4.81774566859983	8.09062515467372	6.79234383120772	3.51858155268885	2.01664591393975	2.1977819477403	4.76334719046117	3.98923367520243	2.78390371924665	1.82313126440925	0.503148375487356
CG10068	26.8206041890069	13.5054837595176	17.9262871074143	18.9955378330385	22.4883255758809	22.0678681439693	21.3015788780983	25.5665369610467	20.028420616738	25.4379202346163	15.0625368750002	16.6542112286315
CG10073	0.0546244484501159	0	0.198299636143964	0	0	0.0576184546839929	0.169060149826177	0.486055835761344	1.398288092339	4.14105678237939	7.94364336635458	12.2768203618915
CG10075	24.0893817665011	16.3882332169585	10.4305608611725	8.00115078421927	11.7031082078564	11.2932171180626	13.6516070984638	12.5888461462188	13.9006286826642	16.6338247224987	17.015891801153	12.377450036989
CG10077	394.880137845888	401.807886704945	442.565127946098	456.641217059075	543.506113535448	544.782489037153	552.911220006511	633.525176331336	554.585733093864	691.556482657359	553.884641282429	454.84613144057
CG10081	0	0	0	0	0	0	0	0	0.164504481451647	0.139195185962333	0	0
CG10082	83.1930349895266	165.461920913388	184.815260886174	225.298591147009	285.043351219456	269.971269421849	297.841718956267	282.252623826613	252.308748426463	283.262203433347	278.157741484154	235.624384240729
CG10086	0.163873345350348	0.0789794371901612	0.118979781686378	0.345373415146155	0.420699968256275	0.172855364051979	0.169060149826177	0.0972111671522689	0.49351344435494	0.626378336830496	9.67995885626815	32.8555889193243
CG10089	4.36995587600928	1.46111958801798	2.57789526987153	1.84199154744616	1.07087264647052	0.432138410129947	1.0566259364136	0.243027917880672	0.534639564717852	0.347987964905831	1.64949971541789	6.74218823153057
CG10096	0	0	0	0	0	0	0	0	0	0	0	0
CG10097	0	0	0	0	0	0	0	0	0	0	0	0
CG10098	72.1588964026032	43.6361390475641	38.9857084659033	35.3432128166232	27.7279524532545	34.4558359010277	31.7410431298647	40.6828734532245	47.0071555748081	44.15967274655	48.2695706195972	43.5223344796563
CG10103	66.2048315215405	68.7121103554402	69.1669130870145	69.0746830292311	62.913767980143	60.4129497361665	59.2978475515314	59.298811962884	60.2908924520285	57.2092214305187	48.0091232961102	53.5349871518547
CG10104	0	0	0	0	0	0	0	0	0	0	0	0
CG10116	0.109248896900232	0.0789794371901612	0	0.0575622358576926	0.229472709957968	0.89308604760189	0.929830824043971	3.59681318463395	3.29008962903294	6.12458818234263	7.90023547910674	39.8996661761473
CG10126	0.0546244484501159	0	0	0	0	0	0	0	0.945900768346969	1.77473862101974	7.29252505763699	20.4781388823354
CG10131	0	0	0	0	0	0	0	0	0.205630601814558	0.452384354377581	1.08519718119598	1.5597599640108
CG10132	1.14711341745243	0.355407467355725	0.0396599272287927	0.115124471715385	0.191227258298307	0.259283046077968	0.803035711674339	8.16573804079058	12.4200883495993	36.225547146697	95.9314308177247	88.5541140857746
CG10133	20.8119148594942	3.98846157810314	7.37674646455545	6.73478159535003	5.88979955558785	5.50256242232132	6.59334584322089	6.75617611708268	4.72950384173484	5.70700262445563	5.16553858249287	2.76731606518046
CG10137	0.600868932951275	0.473876623140967	0.87251839903344	0.978558009580774	1.1856090014495	1.81498132254578	2.28231202265338	8.79761062728033	8.84211587802601	13.606329427818	19.4901413742798	10.2642268599421
CG10139	50.0359947803062	77.399848446358	75.0365823168758	61.5340301318734	51.9373233538201	54.1901566302953	47.8017573633514	42.9187302977267	45.1976062788399	37.8610905817544	20.3582991192366	17.308304116765
CG10140	0.163873345350348	0.0394897185950806	0.118979781686378	0.0575622358576926	0.191227258298307	0	0.126795112369632	0.0972111671522689	0.287882842540382	0.382786761396414	0	6.08809534339701
CG10147	21.0304126532946	14.8876239103454	13.206755767188	9.15239550137312	11.2059173362808	12.2439216203485	11.3692950758104	14.4358583221119	16.6149526266163	19.6265212206889	22.1814303836459	19.4215272938119
CG10151	2.18497793800464	3.19866720620153	2.26061585204119	2.18736496259232	4.47471784418038	6.25160233321323	12.425921012224	20.608767436281	19.6171594131089	25.1595298626916	22.8759565796113	10.7673752354294
CG10154	0	0	0	0	0	0	0.126795112369632	0	0.0411261203629117	0	0	2.16353801459563
CG10163	0	0.0394897185950806	0	0	0	0	0	0	0	0.104396389471749	0.0434078872478392	0.150944512646207
CG10164	0	0	0	0	0.0382454516596614	0	0	0	0	0	0	0
CG10165	11.7442564167749	13.7424220710881	17.9659470346431	15.5993659174347	14.1890625657344	15.902693492782	18.9347367805318	18.5673329260833	18.3011235614957	24.4287551363894	18.2747205313403	20.0756201819455
CG10166	14.4754788392807	6.95019047273419	18.6798257247614	25.0395725980963	20.6907893478768	20.4833606401595	23.3725657134689	29.7952227321704	29.322923818756	38.1742797501697	30.4723368479831	21.9372691712487
CG10168	0.0546244484501159	0	0	0	0	0	0	0	0.0822522407258234	0.139195185962333	4.34078872478392	8.70446689593125
CG10170	0	0.0394897185950806	0	0	0.0382454516596614	0.0288092273419964	0.0422650374565441	0.145816750728403	0.616891805443675	1.73993982452916	16.8422602521616	16.553581553534
CG10171	47.4140212547006	39.5686980322708	38.3908095574714	30.335298297004	19.8876348630239	24.228560194619	21.5974341402941	17.5952212545607	19.4115288112943	26.0642985714468	33.8147441660668	10.7170603978807
CG10175	0.27312224225058	0.0789794371901612	0	0	0	0	0	0.0486055835761344	0.904774647984057	2.36631816135965	40.9336376747124	72.3527363950818
CG10177	0	0	0	0	0	0	0	0	0	0	0	0.251574187743678
CG10178	0.436995587600928	0	0.158639708915171	0	1.33859080808815	2.13188282330774	5.70578005663346	15.2621532429062	13.0781062754059	19.3829296452548	53.999411736312	4.47802054183747
CG10182	0	0	0	0	0	0	0.0422650374565441	0	0.123378361088735	0.521981947358747	0.868157744956785	4.93085407977609
CG10183	0	0.0789794371901612	0	0	0	0	0	0	0	0.0695975929811663	0.303855210734875	0.150944512646207
CG10184	3.87833583995823	0.829284090496693	0.158639708915171	0.575622358576926	1.10911809813018	1.49807982178381	2.02872179791412	3.69402435178622	3.74247695302496	7.79493041389062	7.50956449387619	19.5724718064581
CG10185	0.109248896900232	0	0	0.115124471715385	0.229472709957968	0.172855364051979	0.169060149826177	0.145816750728403	0.287882842540382	0.347987964905831	4.51442027377528	9.10698559632114
CG10188	152.129088933573	71.7923084058565	109.104459806409	114.951785007812	74.4638943813607	73.8956681322209	66.1447836194916	63.5274977340077	57.288685665536	69.284403812751	69.1921722730557	42.4657228911328
CG10189	5.40782039656148	7.54253625166039	11.4617189691211	18.1321042951732	15.6806351804612	16.59411494899	16.779219870248	15.6023923279392	12.8313495532284	17.9909777856315	10.7651560374641	7.64785530740781
CG10194	16.3873345350348	2.448362552895	3.68837323227772	3.22348520803078	5.0483996190753	4.26376564661547	5.36765975698111	8.84621621085646	8.26635019294525	11.2748100629489	14.4982343407783	13.886895163451
CG10195	13.7107365609791	9.08263527686854	17.0141087811521	15.541803681577	11.5883718528774	10.8034602532487	7.35411651743868	6.99920403496336	4.48274711955737	5.04582549113455	6.72822252341508	10.8176900729781
CG10202	0	0	0	0.0575622358576926	0.0382454516596614	0.115236909367986	0.169060149826177	0.0972111671522689	0.0822522407258234	0.243591575434082	0	0.100629675097471
CG10205	0	0	0	0	0	0	0	0	0.164504481451647	0.104396389471749	0.0434078872478392	3.11951992802161
CG10208	3.33209135545707	3.51458495496217	5.75068944817495	4.37472992518463	1.91227258298307	1.46927059444182	1.26795112369632	1.31235075655563	1.7684231756052	3.13189168415248	3.90670985230553	10.2642268599421
CG10209	49.0527547082041	34.9089112380513	27.3256898606382	19.3409112481847	15.7571260837805	16.507687266964	16.779219870248	14.6788862399926	13.98288092339	15.9726475891777	17.1461154628965	11.7736719864041
CG10211	6.39106046866357	1.73754761818355	0.0793198544575855	0.0575622358576926	0.0764909033193227	0.489756864813939	1.14115601132669	5.97848677986453	34.011301540128	54.0773297463662	1493.49176864916	171.422651528542
CG10214	57.1371730788213	74.2406709587515	73.8071245727833	69.0171207933734	55.6471321648073	48.91806802671	51.182960359875	44.0852643035539	42.6066606959765	37.5479014133392	24.7424957312684	21.7863246586025
CG10217	167.587807844956	233.305257459736	257.908506768839	258.799812416186	267.794652520949	273.60123206694	283.767461483237	264.462980237747	238.778254827065	273.692534398436	164.906563654541	110.541698094572
CG10222	34.413402523573	19.3104723929944	17.2917282717536	13.5846876624154	11.1294264329615	11.1203617540106	12.6795112369632	8.31155479151899	9.58238604455842	8.21251597177762	5.90347266570614	3.32077927821655
CG10226	0.109248896900232	0	0	0.172686707573078	0	0.0864276820259893	0.0845300749130883	0.340239085032941	0.452387323992029	1.60074463856682	6.38095942543237	29.484494803559
CG10232	0	0.157958874380322	0.158639708915171	0.0575622358576926	0.688418129873905	0.720230683549911	0.380385337108897	0.972111671522689	2.0974321385085	2.64470853328432	14.9757211005045	28.0756793521945
CG10237	150.59960437697	18.2047602723322	14.1982539479078	16.5779239270155	10.0585537864909	9.21895274943886	6.67787591813398	6.80478170065882	8.8009897576631	13.7107258172898	29.7344027647699	50.0632633609919
CG1024	86.9074974841345	101.093679603406	88.7985770652669	91.6390794854466	81.0038666151628	74.7311357251388	74.0906106613219	61.2916408895055	63.4987298403356	47.917942767533	27.3469689661387	12.5787093871839
CG10252	0	0	0	0	0	0	0	0	0.287882842540382	0.278390371924665	0.390670985230553	0.0503148375487356
CG10254	547.173100124811	30.4070833182121	53.3029421954974	78.5724519457504	73.4695126382095	75.3937479540047	63.9470016717513	71.6932357747983	71.271566588926	84.4914778791358	73.8802240958224	60.5790644086776
CG10257	0	0	0	0	0.0382454516596614	0	0.0422650374565441	0	0.0411261203629117	0.0347987964905831	0.390670985230553	1.96227866440069
CG10264	0.0546244484501159	0	0.317279417830342	0	0.0764909033193227	0.115236909367986	0.0422650374565441	0.291633501456807	0.411261203629117	0.417585557886998	19.8374044722625	1.15724126362092
CG10265	31.572931204167	26.3001525843237	20.662822086201	22.7370831637886	20.9202620578348	17.8905301793798	19.0192668554449	13.9984080699267	10.8572957758087	10.4744377436655	5.33917013148423	3.32077927821655
CG10268	20.1564214780928	23.2989339710976	21.2180610674041	18.4774777103193	13.3476626292218	11.0051248446426	11.8342104878324	8.7490050437042	14.0651331641158	14.3371041541202	85.860800976226	7.84911465760275
CG10274	49.5443747442552	15.203541659106	19.1557448515069	28.0328088626963	32.6616157173508	30.7682548012522	30.5576220810814	28.580083142767	24.5934199770212	28.2914215468441	21.6605357366718	13.7862654883535
CG10280	0.27312224225058	0.0394897185950806	0	0	0.114736354978984	0	0.0422650374565441	0	0.0411261203629117	0	5.59961745497126	0.201259350194942
CG10283	4.0968336337587	34.6324832078857	62.186765894747	49.2157116583271	58.7067682975802	70.8130808066273	81.402462141304	87.0526001848568	74.5616562179589	85.5354417738533	102.138758694166	12.6290242247326
CG10286	34.9596470080742	21.9957732574599	42.7137416254098	76.3275247473003	86.3582298475154	92.1607182670466	108.029435738927	120.104397016628	112.973452636918	116.193181482057	62.2469103134015	33.3587372948117
CG10289	118.261930894501	79.5717829690874	109.183779660866	131.644833406543	123.265090699089	117.714502919397	117.919454503758	127.200812218744	102.733048666553	128.929540997611	84.3849328097995	81.7112961791466
CG10298	0	0	0	0	0	0	0.0845300749130883	0	0	0.139195185962333	0.434078872478392	0
CG10300	0.27312224225058	0.276428030165564	0.237959563372756	0.402935651003848	0.114736354978984	0.0576184546839929	0.126795112369632	0.43745025218521	0.781396286895322	3.23628807362423	21.3566805259369	41.2581667899632
CG10301	0.0546244484501159	0	0.0396599272287927	0.172686707573078	0.573681774894921	0.432138410129947	0.253590224739265	0.145816750728403	0.287882842540382	0.487183150868164	5.20894646974071	4.88053924222735
CG10307	0.327746690700696	2.09295508553927	4.60055155853996	2.12980272673463	0.458945419915937	0.604993774181925	0.718505636761251	1.65258984158857	1.56279257379064	0.904768708755161	0.303855210734875	1.50944512646207
CG10311	0.27312224225058	0.315917748760645	0.0396599272287927	0	0.114736354978984	0.115236909367986	0.0422650374565441	0.194422334304538	1.93292765705685	3.82786761396414	19.7939965850147	147.774677880636
CG10317	0	0	0	0	0	0	0	0	0	0	0	0
CG10321	113.946599466942	57.1416228070816	65.3199001458216	78.6875764174657	76.0702033510665	79.5710859185942	85.9670861866108	84.8653489239307	77.1114756804594	96.7058554473305	66.7179226999289	41.4594261401581
CG10324	31.2451845134663	43.8730773591345	42.277482425893	33.9041569201809	31.055306747645	31.3732485754341	29.2896709573851	23.9139471194581	21.1799519868995	19.0697404768396	12.5014715273777	8.80509657102873
CG10332	0	0	0	0	0	0	0	0	0	0	0	0
CG10333	67.7889405265939	98.9217450806769	123.897612662748	132.680953651981	87.7733115589229	82.7977193808978	68.427095642145	61.1458241387771	58.4813431560604	59.018758848029	47.1409655511534	28.8807167529742
CG10336	85.8150085151321	52.0474491083162	54.0961407400733	62.7428370848849	43.599814892014	37.1062848164914	28.8247555453631	23.4278912836968	16.4915742655276	14.3023053576297	8.0738670280981	3.06920509047287
CG10337	1.69335790195359	2.88274945744088	4.08497250456565	5.00791451961925	3.3655997460502	4.63828560206143	4.39556389548059	7.72828778860537	7.89621510967904	9.74366301736328	10.808563924712	24.0504923482956
CG10338	55.3891907284176	40.1215540926019	34.7817561796512	32.0621653727348	30.7493431343677	29.0685103880744	32.3750186917128	34.0725140868702	29.8986895038368	38.5222677150755	28.084903049352	22.7926214095772
CG10339	0	0.315917748760645	0.0396599272287927	0.172686707573078	0	0.144046136709982	0.845300749130883	2.09004009377378	1.23378361088735	1.39195185962333	4.12374928854473	11.9246164990503
CG10340	16.5512078803851	1.6190784623983	4.44191184962478	8.17383749179234	20.7290347995365	24.9199816508269	28.8670205828197	35.9681318463395	37.0546344469834	38.5570665115661	48.5300179430843	55.7991548415478
CG10341	42.6070697910904	48.6513333091393	56.7136959371736	69.0746830292311	73.4695126382095	69.5454748035794	74.2174057736915	64.013553569769	57.5354423877135	50.6322488937985	24.3952326332857	29.685754153754
CG10343	33.6486602452714	39.6476774694609	29.8639252032809	23.2551432865078	21.8763983493263	19.4174192285056	14.5391728850512	16.1856593308528	13.98288092339	12.771158312044	14.0641554682999	10.7673752354294
CG10344	14.6939766330812	0.315917748760645	0.594898908431891	0.518060122719233	0.535436323235259	0.374519955445954	0.169060149826177	0	0.123378361088735	0.347987964905831	5.51280168047558	6.69187339398183
CG10345	0.109248896900232	0.0789794371901612	0	0	0	0.144046136709982	0	0.145816750728403	0.452387323992029	1.04396389471749	4.55782816102312	43.8242235049487
CG10347	63.6374824443851	62.3542656616323	56.3170966648857	50.3093941396233	53.5818777751856	51.0787600773597	54.7332235062247	49.4804840805048	52.6003079441641	43.2897028342854	25.1765746037468	9.96233783464965
CG10348	0.109248896900232	0.0394897185950806	0.0396599272287927	0.0575622358576926	0.0764909033193227	0.259283046077968	0.591710524391618	5.58964211125546	7.23819718387246	17.2950018558198	26.2617717849427	8.95604108367493
CG10352	0.382371139150812	0.0394897185950806	0	0.0575622358576926	0.152981806638645	0.144046136709982	0.253590224739265	0.194422334304538	0.164504481451647	0.139195185962333	0.737934083213267	0.805037400779769
CG10353	27.4760975704083	20.2977153578714	25.6996328442577	35.8037107034848	54.1173140984208	62.5736417868163	68.7229509043408	109.070929544846	94.3021939921565	135.367318348368	116.11609838797	191.095753010098
CG10357	0	0	0.158639708915171	0.115124471715385	0	0	0	0	0	0	0	0
CG10359	0.27312224225058	0.157958874380322	0.0396599272287927	0.172686707573078	0	0.0864276820259893	0.169060149826177	0.0972111671522689	1.11040524979862	2.15752538241615	5.38257801873207	97.5101551694495
CG10361	0.491620036051043	0.236938311570484	0.118979781686378	0.0575622358576926	0.114736354978984	0.201664591393975	0.50718044947853	3.88844668609075	4.89400832318649	10.8224257085714	20.4451148937323	11.4717829611117
CG10362	0.0546244484501159	0	0.317279417830342	0.863433537865388	0.191227258298307	0.230473818735972	0.50718044947853	3.69402435178622	3.24896350867002	6.54217374022963	20.5753385554758	21.2831762831152
CG10365	24.9087484932529	22.548629317791	18.0452668891007	13.4120009548424	12.0473172727933	10.3137033884347	8.53753756622192	6.75617611708268	7.0325665820579	6.47257614724846	34.1620072640495	49.5098001479558
CG10366	33.3755380030208	7.70049512604072	11.9376380958666	14.4481212002808	21.1114893161331	21.4916835971293	22.9499153389035	21.0948232720423	18.7535108854877	22.6540165153696	15.3663920857351	11.6227274737579
CG10375	46.9224012186496	84.9423846980184	92.2093308069431	79.7812588987619	71.7867127651844	65.7714660217779	68.5538907545146	67.27012766937	61.1956671000126	55.8172695708953	40.7165982384732	26.2140303628912
CG10376	80.571061463921	75.1094447678433	83.3651670349223	102.575904298408	65.055513273084	57.5608362293089	47.7172272884383	39.8079729488541	34.7104455862975	39.4966340168119	29.9514422010091	31.8492921683496
CG10383	59.2129021199257	36.4490102632594	25.1047339358258	22.7946453996463	16.6750169236124	12.2151123930065	13.905197323203	11.8597623925768	14.7231510899224	13.8151222067615	17.0592996884008	90.6170224252728
CG10384	0.0546244484501159	0.118469155785242	0	0	0	0	0	0.194422334304538	1.19265749052444	1.73993982452916	22.6589171433721	33.6103114825554
CG10395	74.5623721344083	67.4879290789927	63.5748633477547	56.5836778481118	42.1847331806065	35.2913034939456	30.2195017814291	31.3019958230306	25.8272035879085	23.6979804100871	14.5416422280261	8.85541140857746
CG10399	5.73556708726217	4.85723538719491	4.08497250456565	2.3600516701654	2.14174529294104	1.90140900457177	1.60607142334868	3.25657409960101	3.49572023084749	6.22898457181438	6.03369632744965	3.27046444066781
CG10405	0.27312224225058	0.750304653306531	3.72803315950652	7.31040395392696	3.67156335932749	2.59283046077968	2.40910713502302	1.4095619237079	1.64504481451647	1.73993982452916	1.51927605367437	10.9183197480756
CG10407	0.655493381401391	1.6190784623983	4.12463243179444	3.51129638731925	6.19576316886514	8.095392883101	7.26958644252559	7.14502078569176	8.63648527621145	7.37734485600362	4.6446439355188	5.38368761771471
CG10413	193.916791997912	225.012416554769	140.396142389926	105.51157832715	141.010980269171	143.268287571748	146.913270198947	168.661375009186	178.610740736125	166.686235189893	107.694968261889	111.79956903329
CG10417	463.379196202334	738.062840542057	808.071017286652	710.317990483926	576.358956511097	533.085942736302	491.500120582152	423.597660866011	444.285478280535	360.202342474026	226.849618757208	170.466669615116
CG10418	24.8541240448028	29.7357581020957	26.2548718254608	27.0542508531155	25.5862071603135	23.5947571930951	23.3303006760124	18.8589664275402	17.4374750338746	15.8334524032153	9.63655096902031	5.78620631810459
CG10420	42.2246986519396	11.8074258599291	11.0254597696044	7.82846407664619	9.82908107653297	10.6017956618547	11.0734398136146	15.4079699936346	12.2144577477848	16.11184277514	14.4114185662826	10.2139120223933
CG10424	39.8758473685846	54.0219350380703	43.824219587816	33.5012212691771	25.8539253219311	24.286178649303	19.4841822674669	19.3936278468776	21.2210781072624	18.2345693610656	19.8374044722625	8.55352238328505
CG10425	55.7169374191183	27.6033132979613	27.2463700061806	19.6862846633309	23.7504254806497	26.1587784265328	24.8095769869914	42.8215191305744	45.7322458435578	48.8575102727787	51.5251621631852	13.5346913006099
CG10428	59.9776443982273	65.9083403351895	43.9828592967311	37.3003288357848	42.9496422137997	42.4936103294447	48.9429133746781	50.6470180863321	48.5288220282358	48.0223391570047	23.8309300990637	13.2831171128662
CG10431	21.4674082408956	22.5091395991959	16.2209102365762	13.3544387189847	11.3971445945791	9.16133429475487	8.41074245385228	8.7490050437042	8.75986363730019	6.82056411215429	4.12374928854473	4.27676119164252
CG10433	0.436995587600928	0.0789794371901612	0.317279417830342	0.0575622358576926	0.114736354978984	0.921895274943886	1.64833646080522	3.69402435178622	6.37454865625131	7.72533282090945	20.792377991715	151.548290696792
CG10435	72.2681452995034	58.2473349277439	42.3171423531218	38.7969469680848	29.7932068428762	27.3399567475546	27.9371897587757	27.0733100519069	24.5111677362954	25.5075178275974	22.4418777071329	18.1133415175448
CG10444	103.021709776919	57.1811125256767	32.3228406914661	21.4707139749193	16.2160715036964	16.6229241763319	17.24413528227	21.337851189923	21.8379699127061	25.0899322697104	28.2151267110955	50.6670414115767
CG10445	33.8125335906218	7.89794371901612	11.2634193329771	9.67045562409235	7.61084488027261	7.72087292765505	5.57898494426383	3.83984110251462	3.04333290685546	2.81870251573723	1.64949971541789	0.805037400779769
CG10459	0	0.197448592975403	0.118979781686378	0.287811179288463	1.41508171140747	1.26760600304784	2.66269735976228	0.972111671522689	0.575765685080764	0.278390371924665	0.0434078872478392	0
CG10462	82.8106638503758	33.0923841826775	25.1443938630546	34.9402771656194	33.1970520405861	38.7196015476432	52.4931765210278	76.6996108831401	70.9836837463856	88.6325346615152	41.7149796451735	29.3335502909128
CG10463	18.6815613699397	18.3627191467125	28.6344674591883	34.0192813918963	19.2757076364693	17.5448194512758	20.2449529416846	21.2892456063469	15.7101779786323	15.9378487926871	12.5014715273777	5.48431729281218
CG10465	176.764715184575	201.121136804746	169.268569412487	145.517332248247	148.277616084507	126.328461894654	124.977715759001	131.186470071987	136.826602447407	116.889157411869	94.7594178620331	60.8306385964213
CG10466	14.6939766330812	17.0990481516699	16.9347889266945	18.7652888896078	16.7515078269317	16.507687266964	15.0040882970732	14.2900415713835	16.5738265062534	11.5532004348736	5.81665689121046	6.38998436868942
CG10467	18.6269369214895	16.1118051867929	15.1897521286276	16.8657351063039	13.3476626292218	10.8322694805907	10.4394642517664	7.63107662145311	8.06071959113069	10.3352425577032	9.41951153278112	4.17613151654505
CG10469	1.14711341745243	2.88274945744088	4.99715083082788	3.28104744388848	3.09788158443257	3.86043646382752	3.21214284669736	1.84701217589311	2.13855825887141	1.77473862101974	1.17201295569166	0.150944512646207
CG10470	41.5145808220881	35.1458495496217	30.5381439661704	28.8962424005617	20.4995620895785	23.4795202837271	26.0352630732312	34.6071755062077	32.4485089663373	39.8446219817177	45.0139790760093	28.2266238648407
CG10472	0.163873345350348	0.750304653306531	1.34843752577895	2.07224049087693	0.650172678214243	0.691421456207915	0.803035711674339	0.923506087946554	1.56279257379064	1.70514102803857	2.08357858789628	76.4785530740781
CG10474	0	0	0	0	0.0382454516596614	0.144046136709982	0.0422650374565441	0.0972111671522689	0.0411261203629117	0.139195185962333	0	0.352203862841149
CG10476	0	0	0	0.0575622358576926	0	0	0.126795112369632	0.583267002913613	0.534639564717852	0.139195185962333	0	0.654092888133562
CG10477	0	0	0	0	0.0382454516596614	0	0	0	0	0	0	0.251574187743678
CG10479	8.24829171596751	29.8147375392859	85.7447626686499	108.619939063466	101.312201446443	99.4494527845717	108.11396581384	114.077304653187	107.133543545385	130.391090450215	69.7998826945255	23.6479736479057
CG10481	0	0	0	0	0	0	0	0	0	0	0	0
CG10483	0.0546244484501159	0	0	0	0	0.0576184546839929	0	0.0486055835761344	0.699144046169499	3.16669048064306	21.3132726386891	25.5096226372089
CG10486	0	0.236938311570484	0	0	0.0382454516596614	0.115236909367986	0	0	0	0	0	0
CG10492	383.409003671364	266.595090235389	205.716042535748	176.198003960397	189.353231166983	187.346405405003	164.115140443761	156.121134446544	167.013174793784	113.826863320697	82.909064643373	54.5412839028294
CG10494	32.3376734824686	9.71447077438983	12.9687962038152	13.4695631907001	10.7087264647052	11.5525001641406	9.25604320298317	7.43665428714857	5.71653073044472	6.92496050162604	3.81989407780985	2.06290833949816
CG10495	19.2824303028909	3.59356439215233	7.93198544575854	8.11627525593465	7.76382668691126	10.6306048891967	7.98809207928684	6.65896494993042	6.45680089697714	4.97622789815339	5.38257801873207	4.47802054183747
CG10505	0	0.0789794371901612	0.158639708915171	0.172686707573078	0.152981806638645	0.230473818735972	0.676240599304706	0.87490050437042	1.398288092339	0.765573522792829	0.694526195965428	3.6729831410577
CG10508	0.163873345350348	0.197448592975403	0.0396599272287927	0	0.114736354978984	0.230473818735972	0.253590224739265	1.84701217589311	2.17968437923432	9.39567505245745	31.9047971271618	22.1888433589924
CG10510	0	0.0394897185950806	0	0	0	0	0.0422650374565441	0	0	0.139195185962333	0	0
CG10512	2.45810018025522	2.29040367851468	0.793198544575854	3.39617191560386	48.3804963494716	79.1389475084642	114.031071057756	145.23348372549	138.266016660109	123.953313099457	36.723072611672	125.384575171449
CG10513	0	0	0	0	0	0.0864276820259893	0	0	0.164504481451647	0.0695975929811663	0.173631548991357	6.13841018094574
CG10514	0	0	0.0396599272287927	0	0	0.0576184546839929	0.549445486935074	0.680478170065882	0.904774647984057	0.765573522792829	7.0754856213978	2.41511220233931
CG10516	17.5344479524872	26.7740292074647	30.0225649121961	48.6400892997502	50.0632962224967	57.5608362293089	66.6942291064267	89.0940346950544	88.6679155024376	106.24072568575	79.913920423272	10.6164307227832
CG10527	50.3637414710069	2.76428030165564	1.74503679806688	3.8566698024654	1.33859080808815	2.07426436862374	0.50718044947853	0.340239085032941	2.17968437923432	8.63010152966462	31.3839024801878	112.503976758973
CG10543	182.718780065638	128.736482619963	109.461399151468	134.925880850431	196.352148820702	190.659466549332	188.45980201873	190.87412670348	162.489301553864	217.353282880182	191.298559101228	92.9315049525146
CG10550	0.163873345350348	0.710814934711451	1.78469672529567	7.19527948221157	6.46348133048277	2.90973196154164	2.74722743467537	2.38167359523059	4.81175608246067	8.80409551211753	20.8791937662107	49.7613743356995
CG10553	0.327746690700696	1.77703733677863	0.793198544575854	0.978558009580774	0.114736354978984	0	0	0	0.123378361088735	0.0347987964905831	0.130223661743518	4.17613151654505
CG10555	260.558619107053	314.180201142461	256.004830261857	247.690300895651	239.798981906077	238.137073208943	214.241474867222	176.875718633553	174.415876459108	142.918657186825	66.8915542489203	30.0379580165951
CG10559	0	0.434386904545887	0.118979781686378	0.0575622358576926	0	0.0864276820259893	0	0	0.0411261203629117	0.347987964905831	0.390670985230553	1.71070447665701
CG10560	0.0546244484501159	0	0	0	0	0	0.0422650374565441	0	0.452387323992029	0.208792778943499	0	16.6038963910827
CG10561	31.0266867196659	4.38335876405395	1.66571694360929	2.93567402874232	4.89541781243666	7.54801756360307	8.3262123789392	13.9011969027744	12.0499532663331	18.2345693610656	20.0110360212539	18.5661750554834
CG10562	0.218497793800464	0	0	0	0	0	0	0.0972111671522689	0.287882842540382	0.173993982452916	1.47586816642653	39.7487216635011
CG10565	356.424526137007	447.181573370693	428.247894216504	406.504509627025	334.035774795482	328.914948563573	298.982874967593	254.547441188216	226.234788116377	195.499638684096	126.186728229469	130.265114413676
CG10570	0	0	0	0	0	0	0	0	0	0	0	0
CG10576	266.348810642765	78.6635194414006	81.897749727457	94.5171912783312	150.151643215831	169.513493680307	198.85700123304	269.809594431122	231.416679282104	313.189168415248	263.485875594384	171.774855391383
CG10581	0.218497793800464	0.118469155785242	0.356939345059135	1.61174260401539	2.40946345455867	1.87259977722977	2.1977819477403	1.2637451729795	0.987026888709881	0.347987964905831	1.51927605367437	0.603778050584827
CG10584	26.2743597045058	19.5474107045649	15.1897521286276	12.3183184735462	10.2115355931296	8.49872206588895	10.7353195139622	8.70039946012806	7.64945838750157	8.00372319283412	4.16715717579257	11.8239868239529
CG10585	37.9639916728306	18.639147176878	27.8809288418413	38.6818224963694	26.4658525484857	25.5249754250088	25.6126126986658	20.608767436281	27.6778790042396	46.9435764657966	359.634345848348	42.0128893531942
CG10587	0	0	0	0	0	0	0	0	0	0	0	0
CG10588	0	0	0.0396599272287927	0	0	0	0.0422650374565441	0	0.287882842540382	0	0.217039436239196	0
CG10589	0	0	0	0.0575622358576926	0	0	0	0	0.329008962903294	0	0	0
CG10591	1.63873345350348	0.987242964877015	1.15013788963499	0.633184594434618	0.917890839831873	4.69590405674542	12.1300657500282	129.339457896094	182.723352772417	812.343105276173	162.432314081414	4.57865021693494
CG10592	0.327746690700696	0.868773809091773	0.396599272287927	0.23024894343077	0.0382454516596614	0.201664591393975	0.211325187282721	0.194422334304538	0.205630601814558	0.55678074384933	0.303855210734875	4.77990956712988
CG10597	0.0546244484501159	0	0	0	0	0	0	0	0	0.626378336830496	0.520894646974071	25.1071039368191
CG10598	1.47486010815313	0.908263527686854	0	0	0.152981806638645	0	0.0845300749130883	0.0972111671522689	1.48054033306482	2.36631816135965	19.4033255997841	782.949187095874
CG10600	242.969546706116	126.169650911283	97.4444412011437	112.073673214927	80.5449211952469	76.7189724117365	69.5259866160151	57.8406444556	48.7344526300503	55.260488827046	36.6796647244242	34.9184972588225
CG10602	209.648633151545	123.642308921197	91.1385127717657	62.1096524904503	17.3634350534863	16.7381610856999	11.3270300383538	21.7753014421082	22.4959878385127	34.4160097291867	52.914214555116	71.0948654563634
CG10616	51.4016059915591	18.9550649256387	23.161397501615	26.018130607677	32.0496884907962	36.8758109977554	44.7164096290237	52.0079744264638	48.1175608246067	60.2367167251994	54.9109773685166	26.2140303628912
CG10621	1.25636231435267	2.8432597388458	4.28327214070961	4.83522781204618	106.360601065518	151.738200410295	209.38099555972	336.302032763274	307.129866870224	273.657735601946	53.3482934275944	139.2714703349
CG10623	0.710117829851507	1.6190784623983	3.60905337782014	5.87134805748464	48.0362872845347	51.3380431234377	48.6470581124823	21.0948232720423	12.6257189514139	7.96892439634354	4.08034140129689	21.2831762831152
CG10628	32.7200446216195	35.4617672983824	39.3029878837336	40.063316156954	21.4939438327297	17.3431548598819	18.173966106314	18.5673329260833	14.6820249695595	15.8334524032153	12.3712478656342	9.10698559632114
CG10631	133.447527563633	18.4416985839026	11.0651196968332	9.3250822089462	14.3802898240327	13.5691460780803	10.3126691393968	14.6302806564165	15.7924302193581	27.7346408029948	62.377133975145	93.233393977807
CG10638	64.0198535835359	32.5000384037513	25.1047339358258	20.031658078477	14.1890625657344	13.0793892132664	12.8063063493329	20.3171339348242	19.7405377741976	29.1961902555992	35.1169807835019	21.5347504708588
CG10646	32.4469223793689	31.1968776901137	22.6854783748694	17.9594175876001	18.2813258933181	14.6927059444182	14.7082330348774	13.9498024863506	11.4741875812524	13.3279390558933	9.24587998378976	6.54092888133563
CG10650	0.600868932951275	0.118469155785242	0	0	0.229472709957968	0.40332918278795	0.169060149826177	0.972111671522689	2.87882842540382	6.22898457181438	64.2436731268021	94.6422094291716
CG10651	0.491620036051043	0.315917748760645	0.277619490601549	0	0.0764909033193227	0	0	0	0.0411261203629117	0	0	0
CG10654	1.52948455660325	0.276428030165564	0.158639708915171	0.863433537865388	2.52419980953765	3.83162723648553	4.14197367074133	7.72828778860537	10.9395480165345	12.3883715506476	22.138022496398	7.09439209437172
CG10657	0.764742278301623	0.434386904545887	0.198299636143964	0	0.0764909033193227	0.749039910891907	0.295855262195809	0.729083753642016	4.77062996209776	5.32421586305922	143.072396368878	80.3527955653307
CG10659	0.0546244484501159	0	0	0	0	0	0.0845300749130883	0.0972111671522689	0.123378361088735	0.382786761396414	0.390670985230553	3.6729831410577
CG10660	0.382371139150812	0.0394897185950806	0	0	0.497190871575598	0.432138410129947	2.32457706010993	7.19362636926789	9.78801664637298	15.3114704558566	61.2485289067012	23.6479736479057
CG10663	0.27312224225058	6.79223159835386	7.13878690118269	1.72686707573078	4.47471784418038	4.11971950990549	5.74804509409	8.31155479151899	9.91139500746172	14.6502933225355	22.7023250306199	22.0378988463462
CG10669	22.0682771738468	11.7284464227389	10.9857998423756	10.0158290392385	10.3645173997682	10.3137033884347	10.0590789146575	13.6581689848938	10.5282868129054	14.2675065611391	13.3262213850866	10.3145416974908
CG10672	21.194285998645	6.95019047273419	3.252114032761	2.3600516701654	1.14736354978984	1.23879677570585	0.803035711674339	2.18725126092605	4.11261203629117	6.29858216479555	23.4402591138332	41.861944840548
CG10674	18.5723124730394	7.66100540744564	6.06796886600529	6.2167214726308	9.79083562487331	11.5236909367986	12.6795112369632	13.755380152046	15.381169015729	18.9305452908772	26.4354033339341	20.930972420274
CG10680	0.327746690700696	0.394897185950806	0.0396599272287927	0	0.0764909033193227	0.0288092273419964	0.0422650374565441	0	0	0.382786761396414	1.73631548991357	0.553463213036091
CG10681	14.0384832516798	19.0735340814239	17.1330885628385	13.8149366058462	12.8887172093059	11.0339340719846	12.6372461995067	12.5402405626427	13.6538719604867	10.8920233015525	9.37610364553328	6.94344758172551
CG10694	0	0.0394897185950806	0.277619490601549	0.172686707573078	0.114736354978984	0.144046136709982	0	0	0	0	0	0.0503148375487356
CG10700	0	0	0	0	0	0	0	0.0486055835761344	0	0.0695975929811663	0	0
CG10702	64.566098068037	78.0316839438793	64.4473817467882	51.3455143850618	43.026133117119	43.7900255598346	39.686870171695	37.1346658521667	45.7733719639207	33.1632530555257	54.3032669470469	38.239276537039
CG10710	0.218497793800464	0.0394897185950806	0	0	0	0.0864276820259893	0	0.291633501456807	1.48054033306482	5.74180142094622	53.9560038490642	16.8051557412777
CG10713	0.109248896900232	0	0.0396599272287927	0	0	0.0576184546839929	0.0845300749130883	1.06932283867496	1.72729705524229	2.64470853328432	6.29414365093669	5.53463213036091
CG10721	14.6393521846311	10.8991623322422	14.5948532201957	14.1603100209924	10.2880264964489	7.54801756360307	8.3262123789392	5.68685327840773	5.88103521189637	5.74180142094622	8.0738670280981	4.93085407977609
CG10725	0	0.276428030165564	0	0	0	0	0.211325187282721	0	0.370135083266205	0.974366301736328	0.434078872478392	44.8305202559234
CG10730	0.546244484501159	1.06622240206718	2.30027577926998	0.863433537865388	1.37683625974781	1.44046136709982	1.31021616115287	2.57609592953512	0.987026888709881	1.84433621400091	0.303855210734875	0.503148375487356
CG10731	12.727496488877	7.14763906570959	5.23511039420064	6.38940818020387	3.90103606928546	3.77400878180153	2.4936372099361	3.1107573488726	3.29008962903294	3.72347122449239	4.6446439355188	3.11951992802161
CG10734	0	0.0394897185950806	0	0	0.535436323235259	0.0576184546839929	0	0	0.123378361088735	0.0347987964905831	0	0.100629675097471
CG10737	29.224079920812	6.67376244256862	5.03681075805668	5.23816346305002	9.82908107653297	14.7503243991022	27.725864571493	60.4167403851351	61.9770633869079	123.083343187193	179.491613769815	233.813050088974
CG10738	13.8746099063295	2.6458111458704	1.94333643421084	1.84199154744616	0.764909033193227	1.38284291241583	1.52154134843559	1.70119542516471	2.42644110141179	3.68867242800181	10.5915244884728	15.2453957772669
CG1074	86.7436241387841	50.7047986760835	60.6796886600529	53.5904415835118	41.5345605023923	37.7977062726993	33.5161747030395	29.8438283157465	31.5026081979904	32.5368747186952	48.5734258303321	26.6668639008299
CG10747	21.1396615501949	17.6913939305961	16.4985297271778	16.5203616911578	16.3308078586754	14.9519889904962	15.1731484468993	14.6302806564165	17.1495921913342	14.859086101479	11.1558270226947	21.3334911206639
CG10748	0	0	0.0793198544575855	0	0	0	0	0	0	0	0	0
CG10749	0	0	0	0	0	0	0	0	0	0	0	0
CG10750	0	0	0	0.0575622358576926	0	0.0288092273419964	0	0	0.205630601814558	0.173993982452916	0.0434078872478392	0.0503148375487356
CG10752	0	0	0	0	0	0	0	0	0	0	0.130223661743518	0
CG10761	0	0.0789794371901612	0.555238981203098	0.287811179288463	0.0764909033193227	0.0288092273419964	0.50718044947853	0	0	0.0695975929811663	0.130223661743518	0
CG10764	0	0	0.158639708915171	0	0.114736354978984	0.144046136709982	0.126795112369632	0.340239085032941	0.164504481451647	0.695975929811663	0.0868157744956785	0.201259350194942
CG1077	0	0.0394897185950806	0	0	0.0764909033193227	1.06594141165387	0.929830824043971	5.9298811962884	9.00662035947766	12.0055847892512	1.30223661743518	26.3649748755374
CG10778	37.9639916728306	25.3918890566368	22.6854783748694	22.7370831637886	16.713262375272	17.9769578614058	17.0750751324438	20.8031897705855	17.2729705524229	21.784046603105	18.5785757420752	20.7800279076278
CG10793	0.0546244484501159	0.197448592975403	0	0.172686707573078	0.114736354978984	0.144046136709982	0.126795112369632	0.43745025218521	0.287882842540382	0.869969912264578	0.824749857708946	0.352203862841149
CG10795	25.891988565355	4.42284848264903	10.9857998423756	8.97970879380004	9.599608366575	11.2932171180626	10.0590789146575	11.3251009732393	11.1040524979862	12.1447799752135	8.55135378782433	4.83022440467862
CG10799	0.109248896900232	0	0	0	0	0.0288092273419964	0.0422650374565441	0	0	0.0695975929811663	0.434078872478392	4.27676119164252
CG10801	0	0	0	0.0575622358576926	0	0	0.253590224739265	0.194422334304538	0.164504481451647	0.55678074384933	0.0434078872478392	0.0503148375487356
CG10802	60.6877622280788	67.1720113302321	55.0083190663355	46.3375998654425	51.0959234173076	47.7656989330301	42.3495675314572	39.9051841160064	45.6088674824691	34.2768145432244	26.9562979809082	17.7611376547037
CG10803	91.7144489477447	58.8791704252652	47.2349733294921	61.9369657828772	62.913767980143	57.9065469574128	50.3376596107441	57.5490109541432	49.6392272780344	51.1890296376478	28.345350372839	20.1259350194942
CG10804	0.0546244484501159	0.236938311570484	0.118979781686378	0.287811179288463	0.152981806638645	0.0864276820259893	0.380385337108897	0.729083753642016	1.15153137016153	1.53114704558566	10.2876692777379	22.0378988463462
CG10809	37.6362449821299	23.3384236896926	43.1896607521553	58.6559183389887	43.9440239569509	41.8598073279208	42.0114472318049	45.0087703915005	33.517788095773	41.3061714343222	20.8357858789628	15.7485441527542
CG10814	0	0	0	0.0575622358576926	0.114736354978984	0.0864276820259893	0	0.0972111671522689	0	0.0347987964905831	0.217039436239196	0.201259350194942
CG10822	0	0	0	0	0	0.0288092273419964	0	0	0	0	0	0
CG10827	0	0	0.0793198544575855	0	0	0	0.126795112369632	0	0.822522407258234	2.01833019645382	6.07710421469749	98.9189706208142
CG10834	0	0.236938311570484	0.198299636143964	0.172686707573078	0	0.0288092273419964	0	0.145816750728403	0	0.0347987964905831	0	0.100629675097471
CG10839	0	0	0	0	0	0	0	0	0	0	0	0
CG10841	0	0	0	0.0575622358576926	0	0.0288092273419964	0	0	0	0	0	0
CG10845	0	0	0	0	0	0.0288092273419964	0.126795112369632	0.145816750728403	0	0	0	0
CG10853	0	0	0	0.0575622358576926	0	0.0288092273419964	0	0	0	0	0	0
CG10859	0.218497793800464	0.908263527686854	2.7365349787867	5.29572569890772	7.26663581533566	6.94302378942114	7.98809207928684	9.96414463310756	6.82693598024334	8.56050393668345	2.60447323487035	0.955981913425976
CG10862	0	0	0	0	0	0	0	0	0	0	0	0.0503148375487356
CG10863	45.9937855949976	23.496382564073	12.9291362765864	12.9515030679808	9.63785381823467	11.3220263454046	10.7353195139622	14.5816750728403	16.779457108068	17.7473862101974	40.0220720425078	62.3400837228834
CG10864	0.327746690700696	1.65856818099339	1.66571694360929	2.18736496259232	1.56806351804612	1.72855364051979	1.26795112369632	2.57609592953512	2.67319782358926	3.54947724203948	5.81665689121046	2.61637155253425
CG10866	30.9174378227656	8.84569696529806	5.86966922986132	5.52597464233849	4.51296329584004	4.63828560206143	3.46573307143662	2.77051826383966	2.26193661996014	3.75827002098298	4.21056506304041	2.06290833949816
CG10869	0.109248896900232	0.236938311570484	0.0396599272287927	0.0575622358576926	0.0382454516596614	0.230473818735972	0	0.0972111671522689	0.287882842540382	0.0695975929811663	0.694526195965428	0.0503148375487356
CG10874	59.8683955013271	31.4733057202792	39.8185669377079	35.2856505807655	35.6447609468044	35.3489219486296	37.5736182988677	37.4749049371996	36.6022471229914	39.98381716768	24.7424957312684	28.1763090272919
CG10877	12.3451253497262	17.4544556190256	14.4362135112806	11.2246359922501	7.34312671865498	6.74135919802717	7.81903192946067	5.88127561271227	10.3226562110908	9.32607745947628	26.1315481231992	13.9372100009998
CG10880	76.310354484812	107.88591120176	98.0790000368044	73.9099108412773	58.4390501359626	49.6382987102599	52.5777065959409	39.9537896995825	42.4832823348878	31.5625084169589	18.5785757420752	12.0755610116965
CG10887	0.109248896900232	0	0.0396599272287927	0.0575622358576926	0	0.172855364051979	0.169060149826177	0	0	0	0	0.201259350194942
CG10889	29.9888221991137	9.3590633070341	8.09062515467372	9.61289338823466	7.64909033193227	7.98015597373301	7.22732140506905	7.97131570648605	7.23819718387246	9.60446783140094	7.8568275918589	4.83022440467862
CG10898	28.4593376425104	5.17315313595556	7.654365955157	11.5124471715385	10.5939901097262	12.7624877125044	13.355751836268	15.894025829396	17.7253578764149	29.4049830345427	55.8225430007213	22.842936247126
CG10899	0	0	0	0.0575622358576926	0	0.0288092273419964	0	0	0	0	0	0.150944512646207
CG1090	0	0.947753246281934	0.832858471804647	0.460497886861541	1.14736354978984	1.95902745925576	1.4370112735225	3.15936293244874	3.57797247157332	7.37734485600362	26.8694822064125	42.6669822413278
CG10903	25.6188663231044	33.0528944640825	37.0820319589212	32.6953499671694	31.7819703291786	27.6280490209746	25.6971427735788	30.5729120693886	30.7623380314579	29.8921661854109	17.015891801153	17.8114524922524
CG10904	39.3842273325336	31.4338160016842	22.8441180837846	22.4492719845001	29.3725068746199	29.3277934341524	30.1772367439725	27.0247044683307	27.019861078433	26.6558781117867	16.9724839139051	8.95604108367493
CG10907	32.6654201731693	45.5316455401279	53.1443024865823	44.9561062048579	35.9889700117414	31.3732485754341	33.7697649277788	28.0454217234296	28.9116626151269	22.6888153118602	13.2828134978388	8.2013185204439
CG10909	0	0	0	0	0	0	0	0	0	0	0	0
CG10910	0.109248896900232	0.0394897185950806	0.0396599272287927	0	0	0	0	0	0.0822522407258234	0.347987964905831	0.130223661743518	28.5285128901331
CG10911	0	0.0394897185950806	0.0396599272287927	0	0.0764909033193227	0	0	0.0486055835761344	1.97405377741976	3.34068446309598	2.12698647514412	110.692642607218
CG10912	0	0.0394897185950806	0	0	0.0382454516596614	0	0	0	0.616891805443675	2.54031214381257	5.46939379322774	82.3653890672801
CG10914	18.353814679239	13.0710968549717	21.5353404852344	19.3984734840424	15.9865987937385	14.1453306249203	12.7640413118763	15.0191253250255	11.3508092201636	16.3902331470647	20.9660095407064	9.15730043386988
CG10915	83.5207816802273	30.2096347252367	49.2179696909318	58.6559183389887	72.398639991739	68.8252441200295	70.1599621778633	71.2071799390369	55.3146318881162	69.2148062197698	48.7470573793235	30.0882728541439
CG10916	10.2147718601717	8.1348820305866	9.16144318985112	6.44697041606157	7.64909033193227	9.39180811349084	11.2847650008973	15.6509979115153	19.2058982094798	23.4195900381624	17.1895233501443	9.00635592122367
CG10918	0	0	0	0.0575622358576926	0.382454516596614	0.115236909367986	0	0	0	0	0.217039436239196	0.553463213036091
CG10919	0	0	0	0.172686707573078	0	0.0288092273419964	0	0	0	0	0	0
CG1092	0.109248896900232	0.118469155785242	0	0.0575622358576926	0.229472709957968	0.288092273419964	0.633975561848162	3.20796851602487	5.38752176754143	8.17771717528704	39.2841379592945	44.528631230631
CG10920	0	0	0	0	0	0	0	0	0	0	0.0434078872478392	0
CG10924	1.96648014420417	5.44958116612112	7.33708653732665	8.11627525593465	71.4807491519071	86.9174388908033	122.991258998543	155.440656276478	161.87240974842	178.065441642314	47.9657154088624	68.4281790662804
CG10927	11.3618852776241	10.7017137392668	9.51838253491025	5.87134805748464	6.80769039541972	7.83610983702303	10.1436089895706	8.16573804079058	8.88324199838893	7.51654004196596	3.81989407780985	3.22014960311908
CG10931	0	0	0.158639708915171	0	0.191227258298307	0.0576184546839929	0	0	0	0	0	0.201259350194942
CG10932	39.4388517809837	2.13244480413435	2.30027577926998	0.633184594434618	1.45332716306713	2.4199750967277	4.05744359582824	7.09641520211563	8.06071959113069	11.100816080496	19.707180810519	19.5724718064581
CG10934	0	0	0	0	0	0	0	0	0	0	0	0
CG10936	10.5971429993225	3.00121861322613	1.98299636143964	0.805871302007696	1.45332716306713	2.36235664204371	3.33893795906699	13.9498024863506	20.6041863018188	37.1303158554522	224.114921860594	138.06391423373
CG10939	64.7845958618375	63.183549752129	51.2009660523714	42.4809300629771	30.1756613594728	30.1056425723863	37.9117385985201	78.449411891881	94.5078245939711	109.337818573412	124.016333867077	200.051794093773
CG10943	0	0	0	0	0	0	0	0	0.123378361088735	0.487183150868164	2.08357858789628	14.842877076877
CG10947	0.436995587600928	0.197448592975403	0	0.115124471715385	0	0.0288092273419964	0	0.243027917880672	0.452387323992029	1.04396389471749	12.414655752882	41.107222277317
CG10948	24.963372941703	22.6276087549812	37.7165907945819	41.2145608741079	44.4412148285265	38.8924569116952	46.9564566142205	63.1386530653986	58.3168386746088	74.8174124547537	58.9045029953178	34.4656637208839
CG10949	20.1017970296427	9.24059415124886	18.9574452153629	17.038421813877	14.227308017394	14.6062782623922	15.8071240087475	13.1721131491324	9.25337708165513	8.94329069807986	7.24911717038915	3.72329797860643
CG10950	0	0	0	0	0	0	0.0422650374565441	0.0486055835761344	0	0.104396389471749	0.173631548991357	0.0503148375487356
CG10953	4.91620036051043	3.55407467355725	0.0793198544575855	0	0	0	0.211325187282721	0	6.45680089697714	27.4562504310701	68.7146855133295	2732.80008662202
CG10958	1.85723124730394	3.83050270372282	7.45606631901303	7.25284171806926	8.87294478504144	8.26824824715298	8.57980260367846	9.28366646304167	8.34860243367107	8.83889430860811	8.59476167507217	4.57865021693494
CG10959	27.5307220188584	1.85601677396879	4.52123170408237	4.83522781204618	6.84593584707939	7.80730060968104	8.74886275350464	7.77689337218151	6.08666581371093	7.72533282090945	5.59961745497126	4.93085407977609
CG10960	172.121637066315	7.06865962851943	8.52688435419044	15.2539925022885	68.2681312124955	66.0883675225398	72.0196238259512	59.2502063793079	62.0181895072708	94.0263481175556	151.102855509728	244.530110486855
CG10962	3.33209135545707	2.72479058306056	1.30877759855016	0.748309066150003	0.420699968256275	1.15236909367986	1.22568608623978	0.826294920794285	0.822522407258234	1.04396389471749	4.08034140129689	3.27046444066781
CG10969	0	0	0	0	0	0	0	0	0	0	0	0
CG10970	0	0	0	0	0	0	0	0	0	0.0347987964905831	0	0.855352238328505
CG10973	27.7492198126589	26.1027039913483	26.4531714616047	23.6580789375116	17.2104532468476	20.0800314573715	18.9347367805318	21.4836679406514	22.2903572366981	20.7400827083875	15.0191289877524	12.0252461741478
CG10979	159.284891680538	22.7855676293615	21.7336401213784	16.9232973421616	19.3904439914483	26.1011599718488	25.5703476612092	32.9545856646191	33.8879231790392	34.311613339715	26.9128900936603	17.308304116765
CG10984	117.55181306465	128.262605996822	102.084652686912	91.926890664735	96.1873109240484	89.049321714111	92.4336369174621	88.7051900264453	92.7805275387288	77.9841029353968	63.6793705925802	45.8871318444468
CG10993	0	0	0	0	0	0	0	0.0486055835761344	0	0	0	0
CG10996	0	0	0.0396599272287927	0	0	0	0.0422650374565441	0	0	0.0347987964905831	0	0
CG11000	0.436995587600928	0.236938311570484	0.793198544575854	0.805871302007696	2.79191797115528	4.49423946535144	6.04390035628581	6.02709236344067	4.89400832318649	5.81139901392738	5.33917013148423	61.1325276217137
CG11007	60.8516355734292	10.0303885231505	13.206755767188	18.3047910027462	23.4827073190321	23.2202372376491	22.7385901516208	25.2262978760138	24.6345460973841	35.2163820484701	32.9031785338621	20.2768795321404
CG11018	1.31098676280278	6.04192694504733	4.67987141299754	2.53273837773847	0.535436323235259	0.115236909367986	0.253590224739265	0.194422334304538	0.24675672217747	0.0347987964905831	0.0434078872478392	0
CG11023	0.0546244484501159	0.0394897185950806	0.198299636143964	0.115124471715385	0	0	0	0.0972111671522689	0	0	0	0
CG11029	0.109248896900232	0.355407467355725	0.198299636143964	0.978558009580774	1.07087264647052	0.720230683549911	1.14115601132669	0.923506087946554	0.658017925806587	0.313189168415248	0.607710421469749	1.86164898930322
CG1103	76.5834767270625	78.0711736624744	80.4699923472204	73.391850718558	64.3670951432101	61.7093649665564	63.7779415219251	59.7362622150692	50.6262541667443	60.0627227427465	33.7279283915711	12.7296538998301
CG11030	72.4866430933039	65.7503814608092	57.982813608495	66.4268201797772	92.8599566296578	99.9104004220437	104.267847405294	150.239858833832	163.5585806833	160.213659042645	60.0765159510095	34.8681824212738
CG11034	54.5151995532157	41.8591017107854	29.7846053488233	19.9165336067616	24.9742799337589	23.4795202837271	19.8645676045758	27.3649435533637	25.2514379028278	32.5368747186952	31.3404945929399	62.9941766110169
CG11035	11.4165097260742	10.1488576789357	8.13028508190251	6.50453265191926	5.35436323235259	2.99615964356763	4.86047930750258	5.68685327840773	4.81175608246067	3.02749529468073	2.99514422010091	10.3145416974908
CG11037	0	0	0	0	0	0	0.0845300749130883	0	0	0.0347987964905831	0	0
CG11041	0	0.118469155785242	0	0	0.0382454516596614	0.0288092273419964	0.0845300749130883	0.0486055835761344	0.164504481451647	0.243591575434082	1.82313126440925	1.4088154513646
CG11044	0.163873345350348	0	0	0	0	0	0	0	0.699144046169499	0.800372319283412	18.5351678548274	15.3963402899131
CG1105	54.187452862515	38.1865578814429	26.6514710977487	21.3555895032039	21.2644711227717	20.3105052761075	22.6540600767077	19.5880501811822	22.4137355977869	27.6998420065042	61.3353446811969	52.9815239388186
CG11050	170.974523648863	241.440139490323	209.60271540417	195.941850859585	156.615124546313	132.090307363054	110.100422574298	82.4836753287001	75.2196741437655	77.7753101564533	58.7308714463265	63.7992140117967
CG11052	0.0546244484501159	0.118469155785242	0.118979781686378	0.345373415146155	1.22385445310916	1.00832295696988	1.4370112735225	1.60398425801244	0.945900768346969	2.64470853328432	0.651118308717589	0.45283353793862
CG11060	0	0	0	0	0.114736354978984	0.40332918278795	0.380385337108897	0.388844668609075	0.0411261203629117	0.452384354377581	0.434078872478392	0.0503148375487356
CG11068	0	0	0	0	0	0.0576184546839929	0	0	0	0	0	0
CG11069	0.764742278301623	0.276428030165564	0.237959563372756	1.66930483987308	13.7301171458184	25.2368831515889	43.6597836926101	76.9426388010208	70.2434135798532	87.5189731738166	50.22292554575	22.0882136838949
CG11070	75.38173886116	6.98968019132927	13.1670958399592	12.1456317659731	23.941652738948	26.0147322898228	35.1645111638447	45.4462206436857	45.3209846399287	58.2879841217267	61.1617131322055	47.950040183945
CG11073	0.163873345350348	0.0789794371901612	0	0	0	0	0	0.388844668609075	2.38531498104888	5.95059419988972	41.2809007726951	68.6797532540241
CG11076	139.456216893146	81.348820305866	95.6994044030768	104.993518204431	120.434927276274	126.962264896178	134.40281911181	147.177707068535	120.787415505872	159.587280705814	133.218805963619	111.900198708388
CG11077	29.3333288177123	34.9484009566463	37.319991522294	27.3996242682617	17.9371168283812	15.3841274006261	14.370112735225	12.6860573133711	15.0110339324628	10.6484317261184	11.0256033609512	11.8743016615016
CG11085	0	0	0	0	0	0.144046136709982	0	0	0.0411261203629117	0.0695975929811663	0.694526195965428	0.0503148375487356
CG11089	89.9118421488908	22.3906704434107	24.5891548818515	30.3928605328617	40.5019333075814	40.765056688925	45.6462404530677	48.6055835761344	42.6477868163394	47.5699548026271	48.3563863940929	41.5097409777069
CG11095	9.72315182412064	0.513366341736048	1.46741730746533	2.12980272673463	2.63893616451663	3.16901500761961	3.6347932212628	2.91633501456807	3.57797247157332	5.70700262445563	4.73145971001448	3.62266830350896
CG11099	0	0	0	0	0	0.0288092273419964	0	0	0	0.0347987964905831	0.217039436239196	2.61637155253425
CG11103	25.891988565355	29.7357581020957	23.0424177199286	23.7156411733693	20.8055257028558	23.0473818735972	23.4993608258385	16.2342649144289	20.028420616738	13.3975366488745	6.16391998919317	5.73589148055586
CG11106	0	0	0	0	0	0	0	0	0	0	0	0
CG11109	16.7150812257355	12.2813024830701	18.8781253609053	26.3059417869655	23.941652738948	24.516652468039	26.3733833728835	23.3306801165445	26.526347634078	26.4818841293338	13.5866687085737	7.04407725682298
CG11110	13.7653610094292	5.01519426157524	2.57789526987153	1.84199154744616	1.64455442136544	1.84379054988777	2.4936372099361	1.79840659231697	2.0974321385085	3.37548325958656	4.16715717579257	4.37739086674
CG11112	0.0546244484501159	0	0	0.287811179288463	1.6827998730251	2.24711973267572	1.94419172300103	0.43745025218521	0.534639564717852	0.208792778943499	0	0
CG11113	0	0	0.198299636143964	0	0.497190871575598	1.06594141165387	0.633975561848162	0.291633501456807	0.575765685080764	0.139195185962333	0	0
CG11122	76.3649789332621	9.24059415124886	15.1500922013988	26.593752966254	78.1354577406882	87.2055311642232	117.243213904453	113.494037650274	96.7286350935683	108.572245050619	75.3560922622489	41.861944840548
CG11123	40.8044629922366	54.7327499727817	57.9431536812662	59.0012917541349	70.256894698798	63.4379186070762	71.2165881142769	59.5418398807647	53.0115691477932	42.6285257009643	24.568864182277	15.8994886654004
CG11125	20.3749192718932	32.7764664339169	36.3284933415741	34.3646548070425	30.5581158760694	27.8873320670526	28.3598401333411	19.2478110961492	14.9699078120999	9.53487023841978	8.68157744956785	5.98746566829953
CG11127	31.3544334103665	37.8311504140872	49.7732086721349	50.1367074320502	32.8528429756491	34.5134543557117	33.5161747030395	29.6980115650181	23.4418886068597	26.795073297749	18.1444968695968	11.7736719864041
CG1113	0.655493381401391	0.513366341736048	0.832858471804647	0.115124471715385	0.764909033193227	0.40332918278795	0.126795112369632	0.777689337218151	0.945900768346969	0.661177133321079	0.868157744956785	1.25787093871839
CG11131	0.218497793800464	0.157958874380322	0.0793198544575855	0	0.114736354978984	0.144046136709982	0.211325187282721	0	1.97405377741976	1.80953741751032	1.25882873018734	121.711592030391
CG11134	27.312224225058	24.8390329963057	26.7307909522063	22.1614608052116	13.9213444041167	13.1658168952924	11.961005600202	12.4916349790665	15.833556339721	18.0257765821221	34.292230925793	41.107222277317
CG11137	104.551194333522	139.043299173279	126.753127423222	110.634617318485	76.3379215126841	71.7349760815711	66.6519640689701	53.4661419337479	38.1239135764191	52.1633959393841	33.1202179701013	26.6668639008299
CG11138	116.677821889448	61.8014096013011	84.2773453611845	151.331118069874	126.592444993479	114.920007867224	113.101240233712	146.448623314893	118.196469923008	153.775881691887	63.2452917201018	75.1200524602622
CG11141	102.366216395517	101.409597352167	78.447336058552	72.8162283599811	70.8305764736929	69.4878563488954	61.0307140872497	47.4390495703072	55.8081453324712	33.1284542590351	19.1862861635449	16.6038963910827
CG11145	0	0	0	0	0	0	0	0	0	0	0	0
CG11147	0.27312224225058	0.157958874380322	0.317279417830342	0	0	0.115236909367986	0.0845300749130883	2.09004009377378	3.20783738830711	7.51654004196596	31.9047971271618	24.2517516984905
CG11149	0.0546244484501159	0.0789794371901612	0	0.23024894343077	0.0764909033193227	0.0288092273419964	0.169060149826177	0	0.0822522407258234	0.591579540339913	5.46939379322774	2.86794574027793
CG11151	49.926745883406	27.6033132979613	23.6373166283605	24.7517614188078	22.4883255758809	27.6856674756586	26.2465882605139	29.9896450664749	35.4918418731928	45.5516246061733	86.4685113976958	143.699176039189
CG11155	10.1055229632714	7.97692315620628	7.97164537298734	5.98647252920003	4.85717236077699	5.53137164966332	4.90274434495912	5.73545886198386	9.58238604455842	21.366461045218	95.7577992687334	193.41023553734
CG11158	4.53382922135962	1.65856818099339	4.40225192239599	5.52597464233849	5.35436323235259	5.12804246687537	7.52317666726486	17.6924324217129	18.7123847651248	25.124731066201	14.3680106790348	12.3271351994402
CG11159	0	0	0	0	0	0	0	0	0	0.0695975929811663	0.347263097982714	0.45283353793862
CG1116	26.875228637457	13.0316071363766	21.6543202669208	22.3341475127847	21.0349984128138	23.1914280103071	24.1333363876867	24.3513973716433	23.1540057643193	25.2639262521634	17.9274574333576	10.7673752354294
CG11162	0.109248896900232	0	0	0	0	0	0	0	0	0	0	0.251574187743678
CG11164	108.866525761081	121.233436086897	95.9770238936784	96.4167450616351	83.8340300379777	79.7151320553042	74.640056148257	58.569728209242	74.1092688939669	40.7493906904728	24.4386405205335	12.9812280875738
CG11168	9.77777627257075	7.46355681447023	7.13878690118269	3.68398309489232	10.8617082713438	13.5115276233963	18.5120864059663	24.934664374557	23.0717535235935	28.3610191398252	27.1299295298995	49.9123188483457
CG11170	11.4165097260742	5.52856060331128	8.44756449973285	4.72010334033079	3.67156335932749	3.68758109977554	3.97291352091515	4.76334719046117	4.11261203629117	4.9414291016628	3.73307830331417	1.81133415175448
CG11178	52.0024749245104	3.55407467355725	8.1699450091313	9.20995773723081	13.0034535642849	13.0793892132664	19.4841822674669	31.7394460752158	23.0306274032305	31.806099992393	25.0897588292511	12.5787093871839
CG11180	130.552431795777	149.034197977834	133.138375707057	131.990206821689	141.355189334108	121.978268566013	117.370009016823	108.098817873323	112.644443674015	78.7844752546802	43.1040320371044	52.0758568629413
CG11191	0	0	0	0	0	0	0.0845300749130883	0.388844668609075	0.534639564717852	0.661177133321079	4.12374928854473	3.77361281615517
CG11192	0	0	0	0	0	0	0	0	0.0411261203629117	0	0.173631548991357	1.71070447665701
CG11200	6.71880715936426	4.93621482438508	2.97449454215945	5.75622358576926	13.1181899192639	13.9436660335263	15.0040882970732	33.2948247496521	41.8252644090812	58.9491612550478	150.972631847985	8.35226303309011
CG11208	87.180619726385	43.3992007359936	69.2462329414721	60.2100987071464	44.2117421185686	43.4731240590726	43.8288438424363	39.6621561981257	33.4766619754101	39.7750243887365	53.2180697658509	90.3654482375291
CG11210	70.1377918099489	8.49028949794233	9.7960020255118	20.0892203143347	37.2510699165102	33.1594206706379	34.7841258267358	39.6135506145496	41.2906248443633	54.1121285428568	79.7836967615285	53.3840426392085
CG11211	0.928615623651971	1.4216298694229	0.0793198544575855	0	0.344209064936952	0.691421456207915	0.295855262195809	0	0.0411261203629117	0.278390371924665	0.260447323487035	0.251574187743678
CG11221	0.0546244484501159	0	0	0	0	0	0	0	0	0.382786761396414	7.29252505763699	14.9938215895232
CG11226	0.0546244484501159	0	0	0	0	0	0	0	0	0	0	0
CG11227	0	0	0	0.0575622358576926	0.0382454516596614	0.0288092273419964	0.169060149826177	0.145816750728403	0	0	0	0.0503148375487356
CG11236	0.0546244484501159	0.0394897185950806	0	0	0.0764909033193227	0.0288092273419964	0.211325187282721	0.340239085032941	0.534639564717852	0.835171115773995	1.56268394092221	3.97487216635011
CG1124	0.109248896900232	0.63183549752129	0.634558835660684	1.5541803681577	0.803154484852889	0.518566092155936	1.31021616115287	4.86055835761344	7.07369270242081	11.4488040454019	41.6281638706778	115.673811524543
CG11241	14.3662299423805	15.9933360310076	20.9007816495738	16.4627994553001	9.25539930163805	10.1408480243827	10.8621146263318	16.6717151666141	21.7557176719803	26.6210793152961	15.3229841984873	11.1698939358193
CG11247	60.5785133311786	13.3870146037323	27.0877302972654	49.5610850734733	50.1780325774757	49.0621141634199	62.6367855105984	84.1848707538648	73.2044942459828	91.6948287526865	50.3965570947414	27.8744200019995
CG11248	76.9658478662134	65.9873197723797	60.9969680778832	52.4967591022156	61.7281589786935	64.2157677453101	61.6646896490979	65.811960162086	76.0010704306608	55.678074384933	42.8435847136173	29.2832354533641
CG11249	0	0	0	0.23024894343077	0.956136291491534	1.23879677570585	2.28231202265338	1.60398425801244	1.398288092339	1.63554343505741	0.954973519452463	1.20755610116965
CG11251	0	0	0	0	0.0382454516596614	0	0.0422650374565441	0.0972111671522689	0	0	0	0
CG11257	9.39540513341994	7.9374334376112	15.4673716192292	17.5564819365962	10.0203083348313	7.69206370031305	6.93146614287324	6.51314819920201	5.71653073044472	7.55133883845654	5.29576224423639	4.32707602919126
CG1126	0	0.157958874380322	0.0793198544575855	0.0575622358576926	0.191227258298307	0.633803001523922	0.50718044947853	1.4095619237079	1.31603585161317	1.53114704558566	2.12698647514412	0.855352238328505
CG11261	10.7610163446728	1.34265043223274	0.951838253491025	2.07224049087693	1.56806351804612	2.33354741470171	2.4936372099361	2.23585684450218	2.75545006431508	3.23628807362423	1.99676281340061	2.11322317704689
CG11262	0	0	0	0	0	0	0	0	0	0	0	0
CG11263	24.3078795603016	34.2375860219349	24.3908552457075	16.5203616911578	14.7244988889696	13.9436660335263	14.370112735225	10.9848618882064	11.8854487848815	5.53300864200272	3.81989407780985	2.61637155253425
CG11267	103.51332981297	13.5844631967077	14.7534929291109	19.6287224274732	33.8472247188003	39.3822137765091	44.2514942170017	62.6525972296373	59.4272439244074	87.1361864124202	119.284874157062	87.3968728221537
CG11269	0	0	0	0	0	0.0288092273419964	0	0	0	0	0	0
CG11275	0.655493381401391	0.355407467355725	0.753538617347062	0.575622358576926	3.28910884273088	4.8687594207974	7.18505636761251	9.57529996449848	13.2426107568576	12.6667619225723	8.89861688580704	45.3336686314108
CG11279	14.8032255299814	5.96294750785717	12.6515167859849	19.9740958426193	18.0518531833602	20.4257421854755	20.6253382787935	23.3792857001207	20.5630601814558	25.0203346767293	17.8406416588619	12.5787093871839
CG11284	174.634361695021	33.2108533384628	22.0509195392088	37.1276421282117	28.9900523580233	29.9039779809923	25.9084679608616	29.2119557292568	25.169185662102	29.8573673889203	32.9031785338621	52.4280607257825
CG11286	0	0	0	0	0	0	0	0	0	0	0	0
CG11289	0	0.0394897185950806	0	0	0	0.0288092273419964	0	0	0	0	1.17201295569166	2.2641676896931
CG1129	47.8510168423016	26.458111458704	32.8780796726692	35.2856505807655	48.6864599627489	56.0051379528411	65.5530730951	97.0167448179643	80.6071959113069	109.129025794469	52.1328725846549	61.5350463221036
CG11291	0	0	0	0	0	0	0	0	0	0	0	0
CG11294	0	0.0789794371901612	0	0	0	0.0288092273419964	0	0.0972111671522689	0.205630601814558	0	0	0.201259350194942
CG11298	0	0	0	0	0	0	0	0	0	0	0	0
CG11300	0	0	0	0	0	0	0	0	0	0	1.34564450468302	0.301889025292413
CG11306	46.649278976399	21.9167938202697	33.869577853389	55.3173086592426	56.0678321330636	54.0173012662433	54.05698290692	63.62470890116	57.741072989528	79.6892439634354	66.7613305871768	47.195317620714
CG11307	83.4661572317772	105.437548648865	93.6370881871796	62.339901433881	47.5773418646188	43.6459794231246	41.1238814452175	34.4613587554793	45.3621107602916	26.7602745012584	17.1461154628965	7.39628111966413
CG11309	23.6523861789002	4.42284848264903	3.88667286842169	2.99323626460001	2.79191797115528	4.60947637471943	5.91710524391618	7.43665428714857	11.6798181830669	16.6686235189893	40.0654799297556	53.4846723143059
CG11313	0	0.0394897185950806	0	0.0575622358576926	0.229472709957968	0.0288092273419964	0.0845300749130883	0.631872586489748	0.781396286895322	1.11356148769866	0.607710421469749	0.503148375487356
CG11317	0.0546244484501159	0	0	0	0	0	0.0422650374565441	0	0.411261203629117	0.626378336830496	6.68481463616724	17.8617673298011
CG11318	0.109248896900232	0.0394897185950806	0	0	0.0764909033193227	0.0288092273419964	0.549445486935074	1.94422334304538	2.01517989778267	2.6795073297749	1.43246027917869	27.4719013016096
CG11319	0.0546244484501159	0.197448592975403	0	0	0	0.0576184546839929	0.211325187282721	0	0.781396286895322	2.85350131222782	26.739258544669	88.5037992482259
CG11322	0	0	0	0	0.0382454516596614	0	0	0	0.0822522407258234	0.452384354377581	0.868157744956785	0.201259350194942
CG11327	0.27312224225058	1.18469155785242	3.92633279565048	5.64109911405387	2.02700893796205	1.69974441317779	1.26795112369632	0.87490050437042	0.452387323992029	0.347987964905831	0.260447323487035	0
CG11333	0	0	0	0	0	0	0	0.0486055835761344	0.0411261203629117	0	0.130223661743518	0.0503148375487356
CG11334	83.3022838864268	69.7388430389123	44.577758205163	31.3714185424424	23.5974436740111	21.9238220072593	17.4977255070093	18.5673329260833	19.7405377741976	20.7400827083875	38.7198354250726	42.5160377286816
CG11342	11.5257586229745	5.13366341736048	5.19545046697185	3.79910756660771	4.28349058588207	4.37900255598346	4.09970863328478	3.69402435178622	3.37234186975876	4.03666039290764	2.69128900936603	1.71070447665701
CG11345	0.491620036051043	1.06622240206718	0.198299636143964	0	0	0	0.211325187282721	1.4095619237079	2.22081049959723	5.18502067709689	3.86330196505769	135.497857518745
CG11349	0	0	0	0	0	0	0	0.145816750728403	0.0411261203629117	0.173993982452916	0.0868157744956785	0.100629675097471
CG11350	0	0	0	0	0	0	0	0	0.0411261203629117	0	0.0434078872478392	1.25787093871839
CG11353	0.327746690700696	0.197448592975403	0	0.172686707573078	1.37683625974781	1.15236909367986	1.73286653571831	1.02071725509882	3.12558514758129	2.60990973679373	105.220718688762	12.7296538998301
CG11356	0	0.0394897185950806	0	0.115124471715385	0.229472709957968	0.230473818735972	0.338120299652353	0.194422334304538	0.287882842540382	0.313189168415248	0.260447323487035	0.352203862841149
CG11357	161.196747376292	158.156322973298	153.007999248682	172.744269808935	133.820835357155	124.599908254135	116.355648117866	105.425510776636	121.116424468775	88.8413274404587	59.0347266570614	46.994058270519
CG1136	0.109248896900232	0.276428030165564	0	0	0.0764909033193227	0.374519955445954	0.0845300749130883	0.243027917880672	1.0692791294357	2.08792778943499	7.11889350864564	45.5349279816057
CG11360	44.9012966259953	44.7813408868214	88.6399373563517	89.0487788718504	120.89387269619	139.926417200077	169.778655462938	224.07174028598	197.898891186331	227.758123030867	198.808123595104	95.1956726422077
CG11362	0.218497793800464	0	0.158639708915171	0.23024894343077	0.152981806638645	0.259283046077968	0.338120299652353	0.0486055835761344	0.24675672217747	0.0347987964905831	0.217039436239196	0
CG11367	57.7926664602227	42.0170605851658	28.5948075319596	26.2483795511078	26.0833980318891	24.8911724234849	25.866202923405	26.4900430489933	27.3077439209734	23.454388834653	24.0045616480551	16.1510628531441
CG11368	0.218497793800464	0	0	0	0	0	0	0.0972111671522689	0	0	0	6.6415585564331
CG11369	0	0	0	0.0575622358576926	0.458945419915937	1.38284291241583	0.50718044947853	0.680478170065882	0.452387323992029	0.347987964905831	0.0868157744956785	0
CG1137	0	0	0	0	0	0	0	0	0	0	0.347263097982714	0.150944512646207
CG11370	0.491620036051043	0.118469155785242	0.0793198544575855	0.0575622358576926	0.229472709957968	0.835467592917897	1.90192668554449	5.68685327840773	8.34860243367107	11.8315908067983	4.55782816102312	182.24034160152
CG11373	0	0	0	0	0	0	0	0	0	0	0	0
CG11374	0	0	0	0	0	0	0.0422650374565441	0	0.123378361088735	0.139195185962333	0.781341970461106	2.51574187743678
CG11377	53.3134616873132	12.8736482619963	31.0933829473735	46.5102865730156	35.7594973017834	31.7477685308801	36.6860525122803	35.8709206791872	32.2017522441599	37.7914929887733	36.2021779646979	19.9246756692993
CG11378	0.327746690700696	0.197448592975403	0.277619490601549	0.633184594434618	2.25648164792002	2.67925814280567	5.24086464461147	5.97848677986453	3.70135083266205	6.33338096128613	17.6670101098706	173.384930192943
CG11379	0	0	0	0	0.152981806638645	0.0288092273419964	0	0.291633501456807	0	0	0	0.0503148375487356
CG1138	0	0	0	0	0	0	0	0	0	0	0	0
CG11380	0.436995587600928	0.118469155785242	0	0.0575622358576926	0	0.0576184546839929	0.169060149826177	2.86772943099193	6.12779193407384	9.25647986649511	72.360948042148	18.0630266799961
CG11381	0	0	0	0	0.0382454516596614	0	0.0422650374565441	0	0.0822522407258234	0.104396389471749	0.0434078872478392	7.54722563231034
CG11382	3.71446249460788	1.46111958801798	2.7365349787867	3.22348520803078	5.69857229728954	6.68374074334317	4.6914191576764	6.61035936635428	6.41567477661422	11.2748100629489	75.4429080367446	16.0504331780466
CG11384	0	0.0789794371901612	0	0	0	0	0	0	0.24675672217747	0.55678074384933	2.30061802413548	40.4531293891834
CG11388	4.58845366980974	4.97570454298016	9.20110311707991	12.6061296528347	12.2767899827513	11.4948817094566	14.835028147247	18.1784882574743	16.4504481451647	24.707145508314	29.4739554412828	16.2516925282416
CG1139	0.218497793800464	0.473876623140967	0.43625919951672	0	0.26771816161763	0.288092273419964	0	0	0.205630601814558	0.208792778943499	0.694526195965428	4.07550184144758
CG11391	0	0	0.0396599272287927	0	0	0.0576184546839929	0	0	0	0.243591575434082	0	0
CG11396	32.0099267917679	6.91070075413911	17.1727484900672	14.5632456719962	11.0146900779825	9.01728815804489	9.04471801570045	11.4709177239677	11.2685569794378	13.9195185962333	11.0256033609512	11.1195790982706
CG11398	38.8379828480324	11.4915081111685	8.92348362647836	11.2821982281077	8.29926301014652	8.41229438386296	6.76240599304706	5.73545886198386	5.01738668427523	4.87183150868164	3.38581520533146	1.25787093871839
CG11399	267.386675163318	76.1361774513154	56.0791371015129	63.3760216793195	79.741766710394	81.7317779692439	71.6815035262989	67.6589723379791	63.8277388032389	70.8155508583367	59.8160686275225	33.308422457263
CG11400	0	0	0	0	0.152981806638645	0.0288092273419964	0	0	0.0411261203629117	0.139195185962333	0	0.0503148375487356
CG11403	80.5164370154709	10.1093679603406	19.3540444876508	32.3499765520232	31.9731975874769	30.9411101653042	26.4579134477966	12.1027903104575	7.11481882278372	7.48174124547537	2.51765746037468	1.35850061381586
CG11404	0	0.0789794371901612	0.0396599272287927	0.0575622358576926	0	0.0288092273419964	0.422650374565441	0.0486055835761344	0	0.0695975929811663	0	0
CG11406	0	0	0	0	0	0	0.0422650374565441	0	0.0822522407258234	0	1.17201295569166	0.352203862841149
CG11407	0.218497793800464	0.157958874380322	0.317279417830342	0.805871302007696	13.1946808225832	18.0633855434318	30.134971706516	9.28366646304167	3.82472919375079	2.19232417890674	0.781341970461106	6.03778050584827
CG11409	7.10117829851507	4.38335876405395	5.31443024865823	6.2167214726308	5.23962687737361	7.08706992613112	11.9187405627454	21.4350623570753	23.770897569763	32.6064723116764	167.641260551155	37.8870726741979
CG11413	0.0546244484501159	0	0	0.0575622358576926	0.229472709957968	0.374519955445954	1.09889097387015	0.777689337218151	0.822522407258234	2.54031214381257	0.651118308717589	4.57865021693494
CG11414	85.5418862728816	42.7673652384723	41.5636037357748	40.9843119306771	50.6752234490513	50.5025755305198	56.2547648546603	67.9020002558598	65.5550358584812	84.1782887107206	73.5763688850875	75.0697376227135
CG11417	137.107365609791	89.2862537434772	70.039431486048	72.9889150675542	76.0702033510665	78.6203814163083	70.2867572902329	51.0844683385173	45.2387323992029	44.577258304437	23.3534433393375	20.5284537198841
CG1142	35.6697648379257	59.6294750785717	80.9459114739659	102.403217590835	80.4301848402679	67.2407366162197	61.5801595741848	48.800005910439	42.1542733719845	37.8610905817544	17.6670101098706	16.6542112286315
CG11425	0	0	0	0	0	0	0	0	0.287882842540382	0.0695975929811663	0.130223661743518	3.22014960311908
CG11426	0.109248896900232	0	0.118979781686378	0.172686707573078	0.0382454516596614	0.345710728103957	0.633975561848162	4.71474160688504	6.53905313770296	15.0330800839319	14.5416422280261	18.1133415175448
CG1143	0.109248896900232	1.46111958801798	3.05381439661704	0.978558009580774	1.14736354978984	1.23879677570585	1.39474623606596	0.972111671522689	1.80954929596811	1.60074463856682	2.95173633285307	57.660803830851
CG11436	61.9987489908816	27.0899469562253	34.9403958885664	33.6163457408925	31.8584612324979	28.8668457966804	29.670056294494	26.6844653832978	22.8661229217789	20.6008875224252	11.5899058951731	6.03778050584827
CG11437	0.109248896900232	0	0	0	0	0.230473818735972	0.50718044947853	6.46454261562588	9.70576440564716	24.0459683749929	8.63816956232001	27.7234754893533
CG11438	0.0546244484501159	0.0789794371901612	0	0.0575622358576926	0.0382454516596614	0	0.126795112369632	2.04143451019765	4.27711651774282	10.5092365401561	14.845497438761	14.088154513646
CG11444	175.999972906274	253.800421410583	214.877485725599	165.030930204005	155.123551931587	157.644092015405	162.466803982956	168.61276942561	191.154207446814	139.786765502672	96.5825491264423	61.6356759972011
CG11447	15.7318411536334	5.4890708847162	9.59770238936784	12.548567416977	11.5501264012177	11.4372632547726	13.905197323203	8.65179387655193	10.8984218961716	9.43047384894803	10.9387875864555	8.00005917024896
CG11448	40.4220918530858	12.8736482619963	28.8724270225611	31.8894786651617	30.9788158443257	26.4468706999527	29.6277912570374	29.8438283157465	27.1021133191588	33.1980518520163	46.185992031701	65.0570849505151
CG11449	0	0.0394897185950806	0	0	0	0	0	0.43745025218521	0.287882842540382	0.695975929811663	0.911565632204624	0.45283353793862
CG11453	0.218497793800464	0.0394897185950806	0.0396599272287927	0.115124471715385	0.26771816161763	0.0864276820259893	0.211325187282721	0.243027917880672	1.19265749052444	2.08792778943499	19.3165098252885	128.252520911727
CG11454	3.00434466475638	5.80498863347685	8.09062515467372	16.7506106345885	18.2048349899988	18.3802870441937	18.3430262561402	20.4143451019765	17.1907183116971	16.7382211119705	16.7988523649138	11.3208384484655
CG11456	32.0099267917679	13.7424220710881	6.74218762889476	11.3973226998231	14.571517082331	13.8284291241583	12.1300657500282	13.3179298998608	12.3378361088735	13.1539450734404	8.24749857708946	4.57865021693494
CG11458	0	0	0	0	0	0	0	0	0	0	0	0
CG11459	0.218497793800464	0.0394897185950806	0.0396599272287927	0.0575622358576926	0.420699968256275	0.374519955445954	0.676240599304706	2.38167359523059	4.03035979556535	5.63740503147447	7.8568275918589	2.9685754153754
CG1146	29.1694554723619	11.2940595181931	3.05381439661704	4.08691874589617	4.70419055413835	4.8399501934554	4.14197367074133	6.56175378277815	7.77283674859031	9.70886422087269	19.446733487032	14.9435067519745
CG11470	0	0.118469155785242	0.43625919951672	0.0575622358576926	0.114736354978984	0.0576184546839929	0.126795112369632	0	0.0411261203629117	0	0	0.251574187743678
CG11474	47.1955234609002	16.9410892772896	7.57504610069941	3.56885862317694	3.40384519770986	3.91805491851152	2.57816728484919	4.56892485615664	8.18409795221943	12.8407559050252	26.3919954466863	54.994117440768
CG11475	1.52948455660325	0.157958874380322	0.793198544575854	0	0.191227258298307	0.345710728103957	0.295855262195809	0.0972111671522689	0.49351344435494	0.521981947358747	0.260447323487035	1.00629675097471
CG11486	370.626882734037	587.370074383229	465.607545666027	443.689713991094	601.103763734898	557.429739840289	523.875139273865	634.302865668554	614.958877786618	590.22238727678	247.989259846906	249.310020053985
CG11498	0.218497793800464	1.89550649256387	2.06231621589722	5.4108501706231	8.2227721068272	5.44494396763733	6.33975561848162	6.99920403496336	8.84211587802601	12.1099811787229	15.5834315219743	1.5597599640108
CG11504	95.647409236153	96.7893002765426	81.5804703096266	81.9686238613542	98.3290562169894	96.6837669597401	99.4496331352484	92.1561864603509	81.511970559291	70.8155508583367	39.8918483807643	21.0316020953715
CG11505	304.039680073345	100.777761854646	150.46976390604	212.116839135597	130.569971966084	120.278524152835	111.917819184929	132.839059913575	104.912733045788	144.241011453467	105.307534463258	85.6861683454967
CG11523	66.7510760060417	79.1373960645415	44.5380982779342	34.7675904580463	35.9507245600817	31.7765777582221	29.4587311072113	24.0111582866104	29.816437263111	24.6375479153329	17.27633912464	16.6038963910827
CG11529	0.109248896900232	0.0394897185950806	0	0	0.0382454516596614	0	0	0	0.987026888709881	0.661177133321079	0.0868157744956785	24.7045852364292
CG11534	14.4754788392807	6.87121103554403	9.12178326262233	6.67721935949234	8.14628120350787	8.124202110443	8.45300749130883	11.56812889112	12.6257189514139	14.5110981365732	16.6686287031703	16.4026370408878
CG11537	93.0254357105475	30.2096347252367	43.5069401699856	61.418905660158	58.0183501677063	60.2112851447726	63.3975561848162	69.0199286781109	61.483549942553	76.9053402441887	83.2563277413557	112.503976758973
CG11539	7.48354943766588	4.02795129669822	2.69687505155791	4.08691874589617	3.55682700434851	3.37067959901358	3.33893795906699	5.00637510834185	4.11261203629117	2.95789770169957	3.16877576909226	3.92455732880138
CG11550	0	0	0.198299636143964	0	0	0.115236909367986	0.633975561848162	0.777689337218151	0.74027016653241	1.04396389471749	3.95011773955337	2.91826057782666
CG11555	49.2166280535545	52.9557126360031	42.4361221348082	32.9255989106002	37.5952789814471	37.8841339547253	34.2769453772573	35.6278927613065	41.2906248443633	33.4068446309598	27.1733374171474	24.4026962111368
CG11560	27.803844261109	23.8517900314287	21.1387412129465	19.2257867764693	20.8820166061751	18.0057670887478	19.103796930358	16.3800816651573	17.9721145985924	11.8663896032888	5.33917013148423	3.32077927821655
CG11562	30.152695544464	25.3523993380417	18.6401657975326	14.2754344927078	9.17890839831873	8.46991283854695	6.55108080576434	7.14502078569176	5.30526952681561	7.8297292103812	10.5915244884728	6.59124371888436
CG11563	59.4313999137261	68.7516000740353	59.5295507704179	65.2755754626234	71.1747855386298	64.993616883544	65.9757234696654	55.0215206081842	61.6480544240046	48.8227114762881	27.6508241768736	21.5347504708588
CG11566	0	0	0	0	0	0	0	0	0	0	0	0
CG11570	0	0	0	0	0	0	0	0	0	0.0347987964905831	0.173631548991357	0.201259350194942
CG11576	42.4431964457401	11.7284464227389	9.87532187996939	7.54065289735773	17.5546623117846	21.2612097783934	22.7385901516208	24.2055806209149	18.3011235614957	22.0624369750297	21.2264568641934	20.6793982325303
CG11581	0	0	0	0	0	0	0	0	0	0	0	0.301889025292413
CG11583	93.8994268857493	140.425439324107	133.733274615489	113.570291347227	121.123345406148	112.471223543154	119.356465777281	110.52909705213	117.168316913935	91.9384203281206	53.0878461041074	36.8304610856744
CG11584	0.710117829851507	0.157958874380322	0	0	0	0	0	0	4.35936875846864	3.06229409117132	82.6486173198859	322.618738362493
CG11585	0	0	0	0	0	0	0	0	0.164504481451647	0.208792778943499	0.173631548991357	8.45289270818758
CG11586	35.6151403894756	44.6628717310362	44.6570780596206	37.5881400150732	39.3545697577916	39.4686414585351	35.2913062762144	29.4549836471375	31.8316171608936	25.3683226416351	18.8390230655622	10.6667455603319
CG11588	0	0	0.0793198544575855	0	0	0.0576184546839929	0	0	0.164504481451647	0	0	0
CG11590	27.803844261109	17.7308836491912	13.9999543117638	10.8217003412462	6.96067220205837	7.37516219955109	7.77676689200412	9.18645529588941	8.14297183185651	11.8315908067983	7.77001181736322	4.37739086674
CG11593	88.3277331438375	35.8566644843332	59.5295507704179	75.8094646245811	60.6955317838826	54.0461104935853	51.3942855471577	41.8008018754756	33.065400771781	36.3299435361688	30.3855210734875	24.553640723783
CG11594	0.819366726751739	1.06622240206718	1.18979781686378	0.575622358576926	1.22385445310916	0.921895274943886	1.4370112735225	2.91633501456807	1.85067541633103	3.58427603853006	9.46291942002896	65.9124371888436
CG11596	123.287380151912	148.797259666264	118.027943432887	100.100728156527	104.027628514279	102.906560065611	94.0397083408107	85.351404759692	86.7761139657437	66.5700976864855	39.414361621038	22.2391581965411
CG11597	2.7312224225058	5.68651947769161	11.3030792602059	18.1321042951732	15.2216897605452	14.9519889904962	14.1165225104857	12.2486070611859	9.99364724818754	12.353572754157	7.03207773414996	3.27046444066781
CG11598	0.27312224225058	2.29040367851468	3.60905337782014	1.72686707573078	0.917890839831873	0.460947637471943	1.14115601132669	1.31235075655563	0.411261203629117	0.765573522792829	0.477486759726232	0
CG11600	0	0.868773809091773	0.793198544575854	0.23024894343077	0.152981806638645	0.432138410129947	0.211325187282721	0.340239085032941	0.123378361088735	0.139195185962333	0	0
CG11601	24.7448751479025	22.0747526946501	18.759145579219	16.1749882760116	10.6704810130455	12.2727308476905	10.0590789146575	9.76972229880302	12.584592831051	15.7290560137436	15.2795763112394	12.5283945496352
CG11608	0	0.0394897185950806	0.475919126745513	0.172686707573078	0.420699968256275	0.115236909367986	0	0	0	0	0	0
CG1161	47.9602657392018	49.4016379624458	50.9233465617699	50.7698920264848	49.9868053191774	46.6997575213762	49.4500938241567	51.3274962563979	40.6737330389197	47.5699548026271	46.2293999189488	39.1449436129163
CG11617	0.109248896900232	0.197448592975403	0.277619490601549	0.23024894343077	0.535436323235259	0.345710728103957	0.295855262195809	0.826294920794285	1.52166645342773	2.92309890520898	25.4370219272338	14.9938215895232
CG11619	0.109248896900232	0	0.118979781686378	0.0575622358576926	0.229472709957968	0.172855364051979	0	3.35378526675328	5.75765685080764	9.70886422087269	14.2377870172913	6.44029920623815
CG11626	0	0.118469155785242	0.356939345059135	0.115124471715385	0.803154484852889	0.604993774181925	0.760770674217795	0.486055835761344	1.35716197197609	1.00916509822691	0.694526195965428	0.100629675097471
CG11629	0	0	0.198299636143964	0.0575622358576926	0.152981806638645	0.460947637471943	0.464915412021986	0.486055835761344	0.0822522407258234	0.243591575434082	0.954973519452463	0.0503148375487356
CG11630	0	0.157958874380322	0	0.0575622358576926	0.0382454516596614	0.316901500761961	0.253590224739265	0.0972111671522689	0.0411261203629117	0.0695975929811663	0	0.100629675097471
CG11634	0	0	0.0396599272287927	0	0.0382454516596614	0	0	0	0.164504481451647	0	0.173631548991357	0
CG11635	0.109248896900232	0	0	0.115124471715385	0	0	0	0	0	0	0.130223661743518	0
CG11638	1.69335790195359	2.56683170868024	2.30027577926998	1.49661813230001	2.33297255123934	2.01664591393975	1.64833646080522	6.41593703204974	6.37454865625131	10.8572245050619	24.1781931970465	23.8492329981007
CG11652	85.4326373759813	123.484350046817	139.483964063664	123.643682622324	65.9351586612562	65.7714660217779	75.0627065228224	95.7529996449848	91.1354827242123	95.1399096052543	51.1344911779546	41.5600558152556
CG11655	16.1688367412343	0.789794371901612	0.634558835660684	0.518060122719233	2.14174529294104	2.82330427951565	3.59252818380625	3.79123551893849	3.1667112679442	4.34984956132289	5.94688055295398	2.31448252724184
CG11656	0	0	0.0396599272287927	0	0.0382454516596614	0	0.169060149826177	0	0.205630601814558	0.139195185962333	0.520894646974071	0.352203862841149
CG11658	11.7442564167749	11.5704875483586	8.80450384479198	7.59821513321542	11.2059173362808	18.2074316801418	32.079163429517	64.6454261562588	67.1178284322719	111.912929513715	211.483226671473	111.900198708388
CG11659	0	0	0.0396599272287927	0.115124471715385	0.0764909033193227	0.0288092273419964	0	0	0	0	0	0.603778050584827
CG11663	0.0546244484501159	0	0	0	0	0	0	0.145816750728403	0.0822522407258234	0	0	0
CG11664	0	0	0	0	0	0	0	0	0	0	0	0
CG11665	204.623183894134	93.7880816633164	118.26590299626	139.185486303901	124.106490635601	130.73627367798	123.456174410565	122.145831526826	112.644443674015	142.118284867541	113.641848814843	86.4912057462765
CG11666	0	0	0	0	0	0	0	0	0	0	0	0
CG11668	0.109248896900232	1.89550649256387	1.38809745300775	0.978558009580774	0.382454516596614	0.40332918278795	0.126795112369632	0.388844668609075	1.02815300907279	1.46154945260449	0.56430253422191	6.28935469359195
CG11670	0.109248896900232	0.118469155785242	0.118979781686378	0	0.0764909033193227	0.172855364051979	0.338120299652353	2.13864567734991	3.1667112679442	5.04582549113455	3.73307830331417	6.6415585564331
CG11671	0.163873345350348	0.0394897185950806	0.0396599272287927	0	0.152981806638645	0.172855364051979	0.169060149826177	0.291633501456807	0.164504481451647	0.139195185962333	0.607710421469749	1.20755610116965
CG11672	0.163873345350348	0.315917748760645	0	0	0	0	0.0845300749130883	0.0972111671522689	0.616891805443675	1.00916509822691	3.99352562680121	58.3652115565333
CG11674	131.262549625629	51.45510332939	32.4021605459237	17.7291686441693	8.26101755848686	7.34635297220909	3.55026314634971	0.631872586489748	0.904774647984057	1.60074463856682	0.651118308717589	0.201259350194942
CG11679	35.6697648379257	23.8123003128336	18.2039065980159	15.1964302664308	12.8122263059866	12.9929615312404	10.3126691393968	10.0127502166837	11.186304738712	10.683230522609	15.3229841984873	11.4717829611117
CG11686	2.29422683490487	4.10693073388838	1.74503679806688	1.20880695301154	0.803154484852889	1.23879677570585	1.22568608623978	4.90916394118958	7.52608002641284	19.1045392733301	85.0360511185171	31.6983476557034
CG11693	0	0	0.515579053974305	0.23024894343077	0	0.0864276820259893	0.0422650374565441	0	0.0411261203629117	0	0.781341970461106	0
CG11694	0	0.157958874380322	0.713878690118269	0.0575622358576926	0.191227258298307	0	0.0845300749130883	0	0.0411261203629117	0.0347987964905831	0	0
CG11695	12.8367453857772	4.77825595000475	6.66286777443718	7.82846407664619	11.2441627879404	8.95966970336089	13.905197323203	12.8318740640995	11.2685569794378	14.4067017471014	9.85359040525951	7.64785530740781
CG11696	67.5704427327934	56.35182843518	56.6740360099448	50.5972053189118	52.5110051287151	49.4654433462079	49.6191539739828	39.1761003623643	35.8208508360961	31.8756975853741	20.9226016534585	9.15730043386988
CG11697	0	0.0789794371901612	0.158639708915171	0.115124471715385	0.382454516596614	0.172855364051979	0.126795112369632	0.0972111671522689	0.0822522407258234	0.313189168415248	0	0
CG11698	0	0	0	0	0.0382454516596614	0.0288092273419964	0	0	0	0	0	0
CG11699	13.4922387671786	5.0941736987654	7.45606631901303	12.6636918886924	14.7244988889696	15.6146012193621	23.8374811254909	23.0876521986639	18.4245019225844	20.2181007610288	23.8309300990637	28.0756793521945
CG11700	14.9124744268817	4.69927651281459	3.8073530139641	3.28104744388848	6.0427813622265	7.11587915347312	7.05826125524287	7.87410453933378	5.22301728608978	9.50007144192919	6.46777519992805	4.37739086674
CG11703	0	0.118469155785242	0.277619490601549	0.287811179288463	0.26771816161763	0.374519955445954	0.549445486935074	0.486055835761344	0.24675672217747	0.313189168415248	0	0
CG11710	28.5139620909605	4.50182791983919	7.97164537298734	8.17383749179234	12.8122263059866	16.8245887677259	17.4977255070093	20.9976121048901	16.8205832284309	20.8444790978593	22.5721013688764	17.2579892792163
CG11714	0	0	0	0	0	0	0	0	0	0	0	0
CG1172	135.414007707837	101.014700166216	84.3963251428709	75.9245890962965	62.454822560227	63.6683924258121	59.5091727388142	56.6741104497727	54.1631005179547	51.4326212130819	33.8147441660668	48.6041330720786
CG11722	6.99192940161484	4.34386904545887	4.67987141299754	4.20204321761156	1.83578167966375	3.39948882635558	2.83175750958846	3.59681318463395	4.31824263810573	3.47987964905831	10.5915244884728	11.3711532860142
CG11723	61.8348756455312	54.6537705355916	61.8298265496879	62.339901433881	33.88547017046	27.8873320670526	24.0488063127736	21.9697237764128	16.4093220248018	18.617356122462	14.8020895515132	9.66044880935723
CG11726	0	0	0	0	0.0764909033193227	0.144046136709982	0.0845300749130883	0.0972111671522689	0.123378361088735	0.0347987964905831	0.130223661743518	0
CG11737	79.0415769073178	29.4988197905252	21.5750004124632	18.7077266537501	13.1564353709235	15.2688904912581	16.5256296455088	17.4007989202561	15.7513040989952	22.0624369750297	23.8309300990637	21.4341207957614
CG11741	0	0	0	0	0	0.0288092273419964	0	0	0.329008962903294	0.382786761396414	2.38743379863116	1.00629675097471
CG11752	22.122901622297	20.8110816996075	13.8016546756199	12.8939408321231	12.085562724453	15.87388426544	20.3717480540543	18.2270938410504	19.5349071723831	23.4195900381624	30.1684816372483	49.9626336858944
CG11753	23.3246394881995	15.1245622219159	14.3965535840518	12.6636918886924	10.5939901097262	10.0256111150148	9.42510335280934	10.4015948852928	8.63648527621145	10.5440353366467	10.1574456159944	8.80509657102873
CG11755	20.1017970296427	16.7831304029093	16.6571694360929	18.8228511254655	14.227308017394	12.7336784851624	12.8063063493329	14.5330694892642	11.5153137016153	10.4744377436655	5.68643322946694	2.36479736479057
CG11756	0.163873345350348	0.592345778926209	1.1104779624062	3.91423203832309	4.78068145745767	4.69590405674542	2.70496239721883	1.60398425801244	1.19265749052444	1.18315908067983	0.173631548991357	0.150944512646207
CG11760	0	0	0.0396599272287927	0.287811179288463	0.26771816161763	0.691421456207915	0.760770674217795	0.486055835761344	0.863648527621145	1.73993982452916	0.56430253422191	0.100629675097471
CG11768	0	0	0	0	0	0	0	0	0	0	0	0.100629675097471
CG11771	177.256335220626	160.130808903052	122.112915937453	108.50481459175	111.294264329615	105.499390526391	97.4631763747908	96.7737169000836	96.399626130665	72.8686798512811	69.5828432582863	48.8053924222735
CG11777	29.2787043692621	43.0043035500428	42.7534015526386	34.3070925711848	25.3949799020152	22.6440526908092	21.8932894024899	15.0677309086017	18.4245019225844	12.0403835857418	5.07872280799719	2.81763090272919
CG11779	63.8013557897354	9.63549133719967	12.0169579503242	13.3544387189847	18.1283440866795	22.0966773713113	22.9076503014469	38.7872556937553	38.2884180578708	47.9875403605141	61.8128314409231	54.1890800399882
CG11781	21.3035348955452	29.3013711975498	27.4446696423246	21.2404650314886	17.172207795188	17.5736286786178	18.3852912935967	15.9912369965482	14.1062592844787	17.0166114838952	13.1959977233431	13.13217260022
CG11786	0.546244484501159	0.0789794371901612	0.198299636143964	0	0.114736354978984	0.115236909367986	0.295855262195809	1.36095634013176	5.38752176754143	8.38650995423053	137.21233159042	0.352203862841149
CG11788	26.6021063952065	14.2557884128241	13.8016546756199	13.4695631907001	8.87294478504144	8.066583655759	8.03035711674339	6.61035936635428	4.27711651774282	3.61907483502065	3.2121836563401	2.16353801459563
CG11790	42.1700742034895	33.0923841826775	23.2407173560725	13.9300610775616	8.2227721068272	9.39180811349084	10.0590789146575	18.8589664275402	21.9613482737948	31.9104963818647	25.3502061527381	35.7235346596023
CG11791	31.9006778948677	100.027457201339	149.517925652549	154.094105391043	120.740890889551	99.5646896939397	93.6593230037018	85.8860661790295	82.7868802905412	87.4493755808354	74.5747502917878	125.837408709388
CG11796	0.546244484501159	0.473876623140967	0.237959563372756	0.287811179288463	0.305963613277291	0.288092273419964	0.380385337108897	0.194422334304538	0.699144046169499	0	2.34402591138332	51.1701897870641
CG11802	34.0856558328723	3.59356439215233	8.24926486358889	9.84314233166543	5.43085413567191	7.2599252901831	6.17069546865545	7.63107662145311	5.75765685080764	8.69969912264578	8.55135378782433	7.04407725682298
CG11807	79.0415769073178	22.8645470665517	12.4532171498409	11.9153828225424	24.5918254171623	25.1216462422209	30.8112123058207	33.3920359168044	33.6000403364989	43.324501630776	31.2102709311964	23.5473439728082
CG11808	22.0136527253967	31.7497337504448	28.6741273864171	23.7156411733693	21.2644711227717	18.4667147262197	17.0750751324438	16.8661375009186	13.489367479035	12.1795787717041	4.861683371758	2.61637155253425
CG11811	128.804449445373	60.8931460736143	52.8270230687519	48.5249648280348	55.226432196551	57.1575070465209	57.3113907910739	73.2972200328107	67.076702311909	63.9253891532012	64.5475283375369	77.8873685254427
CG11815	0	0	0	0	0	0	0	0	0	0	0	0
CG11816	0	0	0	0	0	0.115236909367986	0.0845300749130883	0	0.0411261203629117	0	0.0868157744956785	0
CG11825	23.5977617304501	33.0923841826775	27.8809288418413	17.9594175876001	14.6480079856503	12.6760600304784	13.1021616115287	11.56812889112	12.2555838681477	9.04768708755161	4.68805182276664	6.13841018094574
CG11828	0	0	0.118979781686378	0.23024894343077	0.0764909033193227	0.0864276820259893	0.169060149826177	0	0.0822522407258234	0.173993982452916	0.173631548991357	0.100629675097471
CG11835	0.0546244484501159	2.6458111458704	3.33143388721859	0.690746830292311	0.726663581533566	0.604993774181925	1.26795112369632	0.43745025218521	0.329008962903294	0.139195185962333	0.477486759726232	0.0503148375487356
CG11836	25.2911196324037	9.43804274422426	8.44756449973285	7.19527948221157	4.5512087474997	5.27208860358535	5.49445486935074	9.18645529588941	10.73391741472	15.5550620312907	52.3499120208941	1.91196382685195
CG11837	32.6654201731693	17.4544556190256	24.113235755106	29.8748004101424	26.2363798385277	25.5537846523508	27.7681296089495	24.594425289524	19.6171594131089	25.0203346767293	13.6300765958215	11.5724126362092
CG11839	20.5387926172436	19.58690042316	21.2180610674041	19.5135979557578	15.8718624387595	10.8034602532487	10.7775845514188	9.47808879734621	6.82693598024334	7.13375328056954	4.12374928854473	1.4088154513646
CG11841	0	0.0394897185950806	0.0793198544575855	0	0	0.0288092273419964	0	0.0486055835761344	0.164504481451647	0	0	0.855352238328505
CG11842	0.0546244484501159	0.197448592975403	0.0396599272287927	0.0575622358576926	0.0764909033193227	0	0	0	0.452387323992029	0.661177133321079	0.130223661743518	7.09439209437172
CG11843	0	0.118469155785242	0.356939345059135	0.23024894343077	0.152981806638645	0.40332918278795	0.211325187282721	0	0.575765685080764	0.139195185962333	0.303855210734875	0.503148375487356
CG11851	87.4537419686356	23.6543414384533	17.9659470346431	15.7144903891501	11.7031082078564	10.5153679798287	11.7074153754627	19.0047831782686	16.4093220248018	22.0276381785391	24.4820484077813	4.77990956712988
CG11852	0.0546244484501159	0.0789794371901612	0	0.115124471715385	0	0.0288092273419964	0.0845300749130883	0	0.24675672217747	0.104396389471749	0.520894646974071	49.2079111226634
CG11854	0	0	0	0	0	0	0	0	0	0	0	0.301889025292413
CG11857	148.687748681216	120.16721368483	121.676656737936	136.422498982731	152.981806638646	161.216436205812	174.808194920267	204.435084521221	188.686640225039	219.510808262598	163.994998022337	109.03225296811
CG11858	19.774050338942	23.6938311570484	17.6883275440416	18.0169798234578	10.5557446580665	9.62228193222681	5.87484020645964	6.22151469774521	6.3334225358884	7.13375328056954	13.499852934078	8.00005917024896
CG11865	0	0	0	0	0	0	0	0	0	0	0	0
CG11873	214.728706857406	198.001449035734	264.412734834361	299.899248818578	317.054794258593	312.954636616107	321.256549707192	291.439079122502	237.873480179081	265.271225647715	174.239259412827	115.673811524543
CG11876	132.846658630682	128.973420931533	123.263053827088	108.447252355893	85.2108662977255	88.4155187125871	85.1640504749365	79.3243123962514	94.8779596772373	103.108834001598	126.794438650938	193.108346512047
CG11878	0	0	0	0	0	0	0	0	0	0	0	0.45283353793862
CG11882	17.0974523648863	5.41009144752604	9.63736231659663	12.548567416977	12.7357354026672	15.3265089459421	14.7504980723339	15.6509979115153	15.7924302193581	12.2491763646853	5.8600647784583	2.86794574027793
CG11883	29.3879532661624	1.77703733677863	0.912178326262233	0.575622358576926	1.41508171140747	1.87259977722977	0.845300749130883	0.87490050437042	3.04333290685546	8.00372319283412	26.3051796721906	135.900376219135
CG11885	23.0515172459489	25.4313787752319	26.7307909522063	18.3047910027462	13.0799444676042	11.0627432993266	10.8198495888753	8.99203296158487	9.37675544274387	7.72533282090945	5.33917013148423	4.37739086674
CG11889	0	0	0	0	0	0	0	0	0	0	0	0
CG11891	0	0	0	0	0	0	0	0	0	0	0	0
CG11892	0	0	0	0	0.0764909033193227	0.0864276820259893	0.0845300749130883	0	0	0	0.217039436239196	3.32077927821655
CG11893	0	0	0	0	0.0382454516596614	0.0864276820259893	0	0	0.123378361088735	0.0695975929811663	0.0868157744956785	0.100629675097471
CG11897	631.51324853179	346.403811516047	267.585529012664	241.013081536159	165.373332976376	143.671616754536	100.590789146575	69.5545900974484	78.5097637727984	51.3630236201007	61.4221604556925	116.881367625713
CG11898	0.0546244484501159	0	0	0	0	0	0	0	0	0.173993982452916	0.694526195965428	2.91826057782666
CG11899	66.2048315215405	6.91070075413911	4.12463243179444	5.06547675547695	2.02700893796205	2.99615964356763	1.01436089895706	2.47888476238286	3.78360307338788	4.45424595079464	3.25559154358794	2.2641676896931
CG11902	64.6207225164872	16.190784623983	34.8610760341088	35.6885862317694	31.9349521358172	35.5217773126816	40.3631107709997	46.9529937345459	42.7300390570652	46.1432041465132	30.9064157204615	13.6353209757073
CG11905	0.436995587600928	0.908263527686854	0.396599272287927	0.345373415146155	1.10911809813018	9.13252506741287	17.8781108441182	48.4111612418299	57.6588207488022	119.812256317078	103.180547988114	26.2140303628912
CG11906	65.003093655638	61.0511049479946	62.4247254581198	47.4888445825964	51.2871506756059	48.514738843922	40.1940506211735	32.5657409960101	30.5567074296434	26.2034937574091	15.4532078602308	9.45918945916229
CG11911	0.218497793800464	0.236938311570484	0	0	0	0	0	0	0.945900768346969	4.10625798588881	6.38095942543237	127.74937253624
CG11912	0	0.118469155785242	0	0	0.0382454516596614	0	0	0	0	0.139195185962333	0.303855210734875	14.6919325642308
CG11920	52.0024749245104	70.2522093806484	62.7420048759501	57.850047036981	60.8102681388616	61.5941280571884	63.3975561848162	56.3338713647398	58.6047215171492	45.8648137745886	26.4788112211819	19.7737311566531
CG11927	53.9143306202644	74.5565887075122	54.53239993959	51.115265441631	50.3310143841144	52.3175568530655	50.3799246482006	45.1545871422289	43.9638226679526	44.8556486763617	22.962772354107	12.930913250025
CG11929	1.85723124730394	2.52734199008516	0	0	0.0764909033193227	0.201664591393975	0.211325187282721	0	0	0	0.0434078872478392	0.100629675097471
CG11951	0.0546244484501159	0.0394897185950806	0	0.0575622358576926	0	0.144046136709982	0.169060149826177	0.972111671522689	3.20783738830711	6.82056411215429	9.67995885626815	20.2265646945917
CG11961	11.8535053136752	8.9641661210833	21.5750004124632	37.0125176564963	31.3612703609223	30.4513533004902	36.0943419878887	48.9944282447435	50.9963892500105	75.0958028266784	156.224986204973	552.30597177247
CG11964	44.4096765899443	28.1561693582925	62.9799644393228	78.9178253608965	72.0161854751424	64.3310046546781	69.5259866160151	57.4031942034148	49.1457138336795	49.6230837955715	22.6155092561242	11.0189494231731
CG11966	1.69335790195359	18.8760854884485	28.1585483324428	4.20204321761156	1.79753622800408	1.46927059444182	2.15551691028375	19.9282892662151	36.9312560858947	139.891161892144	81.1727491534594	1.86164898930322
CG11970	171.411519236464	188.681875447295	175.693477623552	184.314279216332	206.487193510512	193.482770828848	193.827461775711	178.67412522587	181.77745200407	150.783185193697	88.6823136473356	58.6671005818257
CG11975	53.9689550687145	57.8919274603882	58.1811132446389	60.094974235431	61.1544772037985	57.7336915933609	60.5657986752278	54.6812815231512	55.3146318881162	47.4307596166648	32.1652444506489	18.465545380386
CG11977	0	0	0	0	0	0	0	0	0	0	0	0
CG11980	153.003080108775	155.944898731973	124.373531789494	86.8614139092581	76.7203760292807	73.8092404501949	68.0889753424926	76.7482164667163	65.3905313770296	78.4364872897744	65.3288703079981	49.2079111226634
CG11982	110.942254802185	109.386520508373	86.0223821592514	71.6074214069696	57.0239684245551	56.696559409049	51.2252253973315	38.5928333594507	41.1261203629117	32.0844903643176	33.5108889553319	18.6668047305809
CG11983	1.14711341745243	1.30316071363766	2.1812959975836	2.47517614188078	2.33297255123934	1.78617209520378	2.57816728484919	3.30517968317714	2.22081049959723	3.16669048064306	3.99352562680121	2.76731606518046
CG11986	41.2414585798375	32.3815692479661	35.0593756702528	33.5587835050348	31.7054794258593	26.6485352913467	25.2744923990134	23.1848633658161	12.2555838681477	13.9891161892144	7.77001181736322	3.6729831410577
CG11997	0	0	0	0.345373415146155	0	0.201664591393975	0	0.145816750728403	0.370135083266205	0.487183150868164	0.56430253422191	0.100629675097471
CG11999	50.9646104039582	47.9405183744279	36.8044124683196	35.1129638731925	41.3815786957536	47.3047512955582	44.4628194042844	44.5227145557391	44.1283271494042	41.2017750448504	29.0832844560523	17.4089337918625
CG12003	0.163873345350348	0.592345778926209	0.158639708915171	0.0575622358576926	0.191227258298307	0.604993774181925	0.549445486935074	0.486055835761344	0.904774647984057	0.730774726302246	0.130223661743518	0
CG12004	80.4618125670208	99.2771525480326	112.197934130255	87.5521607395504	58.6302773942609	53.5851628561134	51.3520205097011	39.8079729488541	40.1802195945647	52.6505790902523	118.807387397336	101.837231198641
CG12007	24.7448751479025	23.022505940932	30.3795042572552	23.8883278809424	20.5378075412382	22.6728619181512	21.512904065381	24.4486085387956	24.3055371344808	32.1888867537894	30.2552974117439	32.2518108687395
CG12009	2.34885128335499	0.513366341736048	0	0.287811179288463	0.152981806638645	0.230473818735972	0.887565786587427	7.09641520211563	28.4592752911349	71.0243436372802	698.215866381494	1.81133415175448
CG12010	17.5890724009373	6.79223159835386	17.3710481262112	18.4774777103193	21.3027165744314	16.7957795403839	14.4969078475946	13.8039857356222	11.8031965441557	12.4927679401193	9.2892878710376	8.05037400779769
CG12011	6.39106046866357	15.8353771566273	13.9999543117638	64.4697041606157	506.178552715618	674.251156712085	885.790655014252	1366.74040457732	1212.93266786335	1743.31530778874	346.308124463261	6.89313274417677
CG12012	27.4760975704083	12.3207922016651	9.51838253491025	10.3612024543847	9.56136291491534	9.85275575096278	9.12924809061354	9.08924412873714	10.2815300907279	12.0055847892512	13.5866687085737	7.54722563231034
CG12016	0	0.118469155785242	0.118979781686378	0	0.152981806638645	0.115236909367986	0.169060149826177	0.0486055835761344	0.287882842540382	0.243591575434082	0.130223661743518	0.503148375487356
CG12017	1.42023565970301	0.473876623140967	0	0	0	0	0.0845300749130883	1.94422334304538	9.37675544274387	26.4470853328432	330.985140264774	3.01889025292413
CG12018	39.9850962654849	6.87121103554403	10.8668200606892	24.2912635319463	18.0900986350198	18.5819516355877	14.370112735225	10.8876507210541	6.58017925806587	6.1941857753238	3.86330196505769	2.2641676896931
CG12020	0	0.197448592975403	0.356939345059135	0.287811179288463	0.191227258298307	0.662612228865918	0.50718044947853	0.486055835761344	0.205630601814558	0.173993982452916	0.130223661743518	0.100629675097471
CG12024	56.9732997334709	3.04070833182121	2.81585483324428	6.90746830292311	10.7852173680245	16.507687266964	18.3852912935967	25.6151425446228	23.5241408475855	29.8225685924297	28.1717188238477	24.3020665360393
CG12025	87.3444930717354	76.0571980141252	74.441683408444	74.6006576715696	72.7046036050163	70.8418900339692	74.5977911108004	90.1147519501532	84.9665646697756	97.1930385981987	72.2307243804045	59.2708786324105
CG12034	110.177512523884	137.740138459641	127.625645822255	89.9122124097158	62.6078043668657	57.3591716379149	51.6901408093535	55.313154109641	73.6568815699748	62.1158517356909	39.4577695082859	26.1134006877938
CG12035	0	0	0	0	0	0.0288092273419964	0	0	0	0	0	0
CG12038	0.327746690700696	0.315917748760645	0.0396599272287927	0.115124471715385	0.0382454516596614	0.0288092273419964	0.338120299652353	4.6661360233089	4.07148591592826	7.62093643143771	14.9757211005045	14.9938215895232
CG12054	199.925481327424	133.119841384017	121.954276228538	136.364936746874	121.161590857807	119.615911923969	110.607603023776	149.996830915951	126.956333560308	156.524986614643	116.940848245679	74.5665892472261
CG12056	8.73991175201855	5.25213257314572	8.44756449973285	9.20995773723081	9.82908107653297	11.9558293469285	12.7640413118763	10.5960172195973	11.2685569794378	13.8847197997427	9.72336674351599	6.13841018094574
CG12057	0	0	0.0793198544575855	0	0.0382454516596614	0.0288092273419964	0	0	0	0.0347987964905831	0	4.5283353793862
CG12061	0.0546244484501159	0.473876623140967	0.634558835660684	0.633184594434618	0.535436323235259	0.0576184546839929	0.253590224739265	0	0	0	0	0.301889025292413
CG12065	12.2905009012761	1.4216298694229	0.912178326262233	1.32393142472693	2.52419980953765	2.67925814280567	2.24004698519684	7.72828778860537	12.6668450717768	21.0532718768028	62.637581298632	206.240519112267
CG12069	0.109248896900232	0.157958874380322	0.118979781686378	0	0	0.0288092273419964	0	0.0972111671522689	0.0411261203629117	0.0695975929811663	0.0434078872478392	0
CG12071	0.27312224225058	2.09295508553927	1.54673716192292	1.84199154744616	0.956136291491534	1.35403368507383	1.4370112735225	5.88127561271227	7.44382778568702	12.7363595155534	12.7185109636169	24.6039555613317
CG12075	9.61390292722041	6.91070075413911	5.63170966648857	5.69866134991156	5.31611778069293	10.6594141165387	15.1308834094428	44.1338698871301	55.7670192121083	101.995272513899	230.756328609513	144.655157952615
CG12078	0	0	0	0	0	0.0576184546839929	0	0	0	0.0695975929811663	0	0
CG1208	0.27312224225058	0.236938311570484	0	0	0	0	0	0.194422334304538	0.411261203629117	1.35715306313274	3.77648619056201	105.761788527442
CG12081	79.6970702887192	104.371326246798	73.7674646455545	59.922287527858	73.6989853481675	77.9865784147844	82.1632328155218	72.4709251120164	81.964357883283	62.7422300725214	34.7263097982714	29.3838651284616
CG12084	132.191165249281	69.8968019132927	46.1244953670859	52.7845702815041	73.9284580581254	72.541634447147	68.4693606796015	82.0462250765149	79.4967906615083	89.3981081843081	78.4380522568455	58.7677302569232
CG12091	87.4537419686356	31.9076926248251	64.288742037873	84.2135510598042	83.3750846180618	87.7240972563792	99.4496331352484	114.563360488949	118.237596043371	126.632820429232	109.778546849785	105.45989950215
CG12093	20.3749192718932	8.9641661210833	20.1869029594555	22.4492719845001	17.8988713767215	20.6562160042114	22.4849999268815	19.539444597606	20.1106728574638	24.1155659679741	21.5737199621761	21.685694983505
CG12096	37.9093672243805	4.58080735702935	9.00280348093595	16.4627994553001	31.0170612959854	31.0563470746722	34.953185976562	37.8151440222326	32.119500003434	39.3226400343589	25.3502061527381	13.5850061381586
CG12099	93.0800601589976	83.1653473612398	63.9318026928139	77.3060827568811	111.294264329615	115.092863231276	131.613326639678	144.115555303239	150.603852768983	161.1184277514	127.923043719382	111.547994845547
CG12104	61.6163778517308	58.8396807066701	45.727896094798	41.6750587609694	47.0801509930431	49.8975817563378	53.3384772701587	52.9314805144104	61.1134148592868	58.0095937498021	30.9498236077094	13.3837467879637
CG12105	0.109248896900232	0.315917748760645	0.277619490601549	0.23024894343077	0.344209064936952	0.40332918278795	0.929830824043971	0.972111671522689	1.23378361088735	1.98353139996324	1.95335492615277	37.484553973808
CG12106	23.4885128335499	22.9040367851468	11.1840994785195	12.4910051811193	14.0360807590957	16.046739629492	13.5670770235507	10.7904395539018	13.7361242012125	10.6484317261184	8.20409068984162	2.71700122763172
CG12107	50.8553615070579	9.39855302562918	16.9347889266945	29.9323626460001	25.0507708370782	25.4385477429829	26.2043232230574	29.5035892307136	29.1584193373044	38.8702556799814	42.1056506304041	33.5599966450066
CG12111	0	0	0	0	0.191227258298307	0.0576184546839929	0	0	0.205630601814558	0.0347987964905831	0	0.100629675097471
CG12112	82.6467905050254	65.0790562446928	45.4899365314253	32.580225495454	34.3444155903759	34.4558359010277	27.7681296089495	26.6358597997217	28.7471581336753	19.6265212206889	12.1976163166428	15.7485441527542
CG12115	0	0	0.0793198544575855	0	0	0	0.0422650374565441	0	0	0	0	0
CG12116	0.491620036051043	0.157958874380322	0.356939345059135	0.0575622358576926	0.191227258298307	0.0288092273419964	0.126795112369632	0	1.23378361088735	1.28755547015158	6.59799886167156	65.3589739758075
CG12118	21.5220326893457	5.05468398017032	5.90932915709012	6.04403476505772	4.78068145745767	5.15685169421736	4.43782893293714	7.38804870357243	8.59535915584854	11.93598719627	14.6718658897697	20.3271943696892
CG12121	178.785819777229	245.862987972972	172.718983081392	153.115547381462	200.253184889987	191.869454097696	199.744567019628	183.048627747722	183.463622938949	159.691677095286	101.704679821687	68.6797532540241
CG12123	16.5512078803851	0.118469155785242	0.555238981203098	2.01467825501924	1.14736354978984	0.691421456207915	1.18342104878324	3.25657409960101	3.74247695302496	5.7766002174368	6.59799886167156	5.63526180545839
CG12126	0	0	0	0	0	0	0	0	0	0	0	0
CG12128	80.5164370154709	67.2509907674223	65.7561593453383	62.2823391980234	63.5639406583572	60.1248574627466	61.6224246116414	57.0629551183818	56.2605326564632	47.8831439710424	28.1283109365998	20.2265646945917
CG12129	90.5673355302922	92.8798181356296	58.1414533174101	52.0938234512118	55.9148503264249	47.4487974322681	39.686870171695	33.2462191660759	31.7493649201678	18.8609476978961	15.1927605367437	7.4969107947616
CG1213	0.327746690700696	0.355407467355725	0	0	0	0.0864276820259893	0.126795112369632	0	1.02815300907279	6.68136892619196	6.12051210194533	202.567535971209
CG12133	0	0	0.198299636143964	0.690746830292311	0.382454516596614	0.259283046077968	0.253590224739265	0	0.123378361088735	0	0	0.0503148375487356
CG12134	41.0229607860371	45.4921558215329	38.2321698485562	47.373720110881	50.7899598040303	47.9385542970821	47.1677818015033	41.9952242097801	33.8467970586763	37.3391086343957	25.91450868696	11.5724126362092
CG12147	0	0	0	0	0.0382454516596614	0.0576184546839929	0	0	0	0	0	0
CG12155	59.9230199497772	25.7867862425876	27.8809288418413	43.3443636008425	52.8169687419924	48.457120389238	46.914191576764	43.404786133488	33.3121574939585	35.4947724203948	23.223219677594	14.4403583764871
CG12158	0	0	0	0	0	0	0	0	0	0	0.217039436239196	0
CG12159	25.0726218386032	4.18591017107854	10.6685204245452	12.548567416977	8.98768114002042	11.4948817094566	10.1858740270271	9.91553904953142	7.0325665820579	10.3700413541938	6.16391998919317	4.67927989203241
CG12163	284.429503079754	417.050918082646	477.069264635148	494.804979432725	464.529255858247	457.836240919007	442.472677132561	376.790483882194	383.542198504514	330.344975085106	271.255887411747	220.982766514047
CG12164	0.546244484501159	0.236938311570484	0.237959563372756	0	0.0382454516596614	0.0288092273419964	0.0845300749130883	0.0486055835761344	4.2359903973799	3.47987964905831	146.067540588979	147.321844342698
CG12170	19.1185569575406	6.3183549752129	12.4135572226121	10.7641381053885	9.82908107653297	12.4455862117425	14.4123777726816	17.8382491724413	19.3292765705685	22.0624369750297	24.30841685879	22.2391581965411
CG12171	57.7926664602227	42.9648138314477	30.2605244755689	25.4425082491001	23.9798981906077	20.3681237307915	21.977819477403	20.4629506855526	15.7101779786323	13.188743869931	13.0223661743518	44.9311499310209
CG12173	21.5220326893457	4.02795129669822	3.2917739599898	5.75622358576926	4.20699968256275	4.29257487395747	4.48009397039368	5.58964211125546	4.60612548064611	8.10811958230587	9.41951153278112	13.13217260022
CG12177	10.378645205522	12.3207922016651	29.8242652760521	41.2145608741079	11.3971445945791	8.67157742994093	6.97373118032978	8.50597712582352	6.04553969334802	7.16855207706012	19.0560625018014	33.861885670299
CG12179	94.5002958187006	89.4047228992625	81.2235309645675	92.7903242026004	114.812845882303	104.750350615499	95.3076594645071	63.4788921504316	62.1415678683596	43.5332944097195	15.8438788454613	11.7233571488554
CG1218	104.878941024223	114.559673644329	109.025139951951	81.8534993896388	42.7201695038418	35.1184481298937	23.1612405261862	22.2613572778696	17.7664839967779	18.8261489014055	14.3246027917869	8.85541140857746
CG12182	5.79019153571229	16.8226201215043	30.419164184484	29.2991780515655	21.3027165744314	17.3719640872239	17.24413528227	13.8525913191983	10.5282868129054	10.9964196910243	8.2909064643373	4.67927989203241
CG12184	2.62197352560557	3.43560551777201	4.52123170408237	4.48985439690002	5.92804500724751	5.56018087700531	3.97291352091515	3.54820760105781	3.00220678649255	1.73993982452916	0.737934083213267	0.402518700389885
CG12194	8.41216506131786	38.8183933789642	43.3483004610705	20.2043447860501	9.10241749499941	8.52753129323095	9.29830824043971	7.67968220502924	6.41567477661422	8.80409551211753	23.0495881286026	28.5788277276818
CG12200	0.491620036051043	1.06622240206718	0.396599272287927	0.345373415146155	0.650172678214243	0.749039910891907	0.591710524391618	0.194422334304538	0.534639564717852	0.243591575434082	0.390670985230553	0
CG12204	14.7486010815313	7.50304653306531	9.20110311707991	10.3612024543847	10.5557446580665	8.9020512486769	8.24168230402611	6.51314819920201	4.77062996209776	5.08062428762514	4.90509125900583	1.96227866440069
CG12206	0.218497793800464	0.118469155785242	0.118979781686378	0.115124471715385	0.382454516596614	1.44046136709982	3.04308269687118	9.18645529588941	15.5045473768177	18.5825573259714	29.7778106520177	22.4907323842848
CG12209	0.0546244484501159	0.236938311570484	0	0.172686707573078	0.114736354978984	0	0	0	0	0.0347987964905831	0	0.251574187743678
CG12213	101.000605184264	122.299658488965	92.8835495698326	69.7654298595234	93.2041656945948	95.0416410012463	94.4623587153762	100.516346835446	103.267688231271	95.1747084017449	58.3402004610959	39.8493513385986
CG12219	65.9317092792899	54.3378527868309	42.6344217709522	37.2427665999271	36.8303699482539	40.707438234241	36.1788720628018	30.6215176529647	27.7601312449654	28.465415529297	15.2361684239916	11.4717829611117
CG12224	0.27312224225058	0.0789794371901612	0.0396599272287927	0	0.26771816161763	0.0576184546839929	0.295855262195809	0.680478170065882	0.49351344435494	1.18315908067983	4.21056506304041	3.32077927821655
CG12229	0	0.197448592975403	0	0	0	0.0288092273419964	0.338120299652353	0.0486055835761344	0.411261203629117	0.417585557886998	0.520894646974071	0.45283353793862
CG12231	0	0	0	0	0	0	0	0	0	0	0	0
CG12236	95.155789200102	11.1755903624078	15.507031546458	30.5655472404348	34.000206525439	32.496808441772	34.5305356019966	35.7737095120349	30.7623380314579	34.2420157467338	20.9226016534585	12.8805984124763
CG12237	109.904390281633	66.3032375211403	49.2179696909318	42.883865713981	22.9472709957968	20.5121698675015	16.0184491960302	17.4007989202561	18.8357631262136	17.4341970417821	17.1895233501443	15.7485441527542
CG12239	0.0546244484501159	0.157958874380322	0.634558835660684	0.402935651003848	0.573681774894921	0.749039910891907	1.14115601132669	0.388844668609075	1.23378361088735	2.33151936486907	13.3262213850866	36.8304610856744
CG12241	50.8007370586078	18.0073116793568	31.6089620013478	35.6310239959117	35.9507245600817	30.6242086645422	35.9252818380625	41.5091683740188	41.0438681221859	54.842903269159	65.068422984511	30.64173606718
CG12253	50.5822392648074	37.3572737909463	37.7165907945819	34.7100282221886	27.5749706466158	23.5371387384111	19.7377724922061	16.6717151666141	15.2166645342773	16.3206355540835	15.6268394092221	10.3145416974908
CG12256	0.109248896900232	0	0	0	0	0.0288092273419964	0	0	0.24675672217747	0.800372319283412	11.2426427971904	16.9057854163752
CG12259	34.850398111174	37.9496195698725	39.223668029276	35.1705261090502	31.3230249092627	32.093479258984	33.3048495157568	25.7609592953512	26.3207170322635	27.0734636696737	21.6171278494239	15.597599640108
CG12262	348.83172780244	278.915882437054	239.783920025281	170.844716025632	27.3072524849982	26.5332983819787	16.4410995705957	12.3944238119143	18.1366190800441	27.6998420065042	116.333137824209	61.6859908347498
CG12264	26.0558619107053	9.20110443265378	17.7279874712703	21.8160873900655	20.6142984445575	21.1171636416834	22.5695300017946	33.0517968317714	33.4355358550472	38.9746520694531	48.052531183358	41.1575371148657
CG12267	21.5766571377958	32.6579972781317	30.6967836750856	29.4143025232809	27.6514615499352	28.2042335678145	23.457095788382	22.2127516942934	19.2470243298427	15.2070740663848	9.50632730727679	5.83652115565333
CG12268	0.0546244484501159	0.118469155785242	0.0396599272287927	0.0575622358576926	0.0764909033193227	0.489756864813939	0.549445486935074	0.145816750728403	0.699144046169499	2.57511094030315	8.94202477305488	45.7361873318006
CG1227	61.5617534032807	54.851219128567	54.2547804489884	41.0994364023925	32.3556521040735	28.9532734787064	26.796033747449	27.0733100519069	25.4981946250052	17.9909777856315	18.9692467273057	10.6164307227832
CG12278	0	0	0	0	0	0.0288092273419964	0	0	0.0822522407258234	0.0347987964905831	0	0
CG12279	11.1433874838237	4.69927651281459	2.7365349787867	1.26636918886924	0.764909033193227	1.35403368507383	1.94419172300103	3.1107573488726	3.20783738830711	4.69783752622872	6.8584461851586	9.50950429671103
CG12288	73.1967609231554	49.3621482438508	39.3029878837336	43.1141146574117	55.9148503264249	54.8239596318192	57.4381859034435	59.3474175464601	48.8578309911391	53.4161526130451	29.4739554412828	22.9938807597722
CG12289	0	0	0	0	0	0	0	0	0	0	0	0
CG12290	3.55058914925754	1.54009902520814	0.674218762889476	0.805871302007696	19.2374621848097	25.4961661976669	29.9236465192333	29.0661389785284	27.019861078433	41.7237569922092	52.393319908142	84.4282974067783
CG12299	209.703257599995	218.891510172532	171.886124609588	160.541075807105	166.291223816208	160.870725477708	143.405272090054	127.006389884439	132.63173817039	88.8413274404587	46.6634787914272	26.1637155253425
CG12301	105.752932199424	141.017785103033	129.568982256466	98.8919212035158	117.872482015076	108.351504033249	108.917001525514	99.3498128296188	111.575164544579	84.6306730650982	44.1892292183003	44.327371880436
CG12307	0	0	0	0	0	0	0	0	0	0	0.173631548991357	0
CG12309	0	0	0	0	0	0	0.0845300749130883	0	0.123378361088735	0	0	0
CG1231	0.0546244484501159	0	0	0	0	0	0.0422650374565441	0	0	0	0.0868157744956785	1.15724126362092
CG12310	0.0546244484501159	0	0	0	0	0.0288092273419964	0	0	0.329008962903294	0.347987964905831	1.25882873018734	15.8994886654004
CG12316	143.771548320705	40.1215540926019	58.6570323713844	76.6728981624465	66.1646313712142	58.4539222769108	54.3528381691158	50.0151454998423	41.1672464832746	42.4197329220208	30.4289289607353	11.4717829611117
CG12320	8.35754061286774	8.41131006075217	12.4135572226121	14.9661813230001	11.1676718846211	10.6017956618547	10.7353195139622	7.82549895575764	8.38972855403398	8.42130875072112	7.46615660662835	3.62266830350896
CG12321	20.4841681687935	2.8432597388458	5.07647068528547	8.11627525593465	8.4139993651255	6.97183301676314	7.01599621778633	7.77689337218151	7.44382778568702	8.6649003261552	10.7217481502163	6.7925030690793
CG12325	68.2259361141948	47.5851109070721	50.0111682355076	62.915523792458	86.9319116224103	78.7356183256763	80.1767760550643	69.7004068481768	53.5050825921481	57.3136178199904	32.94658642111	32.3021257062882
CG1233	32.99316686387	22.8645470665517	37.1613518133788	35.8037107034848	32.1261793941156	34.2829805369758	34.5728006394531	41.2661404561381	38.3706702985966	44.3684655254935	41.7149796451735	30.8429954173749
CG12333	24.1986306634014	9.28008386984394	11.9376380958666	9.55533115237697	6.69295404044074	8.26824824715298	8.87565786587427	8.84621621085646	7.89621510967904	10.1612485752503	11.6333137824209	10.1635971848446
CG12338	3.87833583995823	1.97448592975403	2.53823534264273	3.33860967974617	4.3599814892014	3.88924569116952	6.25522554356853	6.41593703204974	8.63648527621145	7.93412559985295	15.1493526494959	14.9938215895232
CG1234	82.919912747276	126.919955564589	129.013743275263	110.577055082627	125.445081443689	109.9648207644	110.734398136146	102.217542260611	98.4970582691735	88.8065286439682	56.8209244074216	48.5035033969811
CG12341	28.2408398487099	23.535872282668	17.6883275440416	17.9594175876001	18.8932531198727	16.536496494306	19.3996521925538	19.2964166797254	17.7253578764149	23.3151936486907	13.9773396938042	18.2139711926423
CG12343	41.459956373638	58.8791704252652	57.2292749911479	51.9211367436387	52.5874960320344	48.745212662658	47.0409866891336	43.3075749663358	39.3576971873065	37.5131026168486	30.4723368479831	24.8052149115266
CG12344	0.163873345350348	0.513366341736048	0.555238981203098	0.345373415146155	0.497190871575598	0.374519955445954	0.338120299652353	0.43745025218521	0.123378361088735	0.347987964905831	1.34564450468302	3.57235346596023
CG12347	0	0	0	0	0	0	0	0	0	0	0	0
CG12355	0.163873345350348	0	0.0396599272287927	0	0	0.0288092273419964	0.126795112369632	1.74980100874084	1.85067541633103	6.33338096128613	15.8438788454613	7.14470693192045
CG1236	75.6002366549605	55.2856060331128	47.7108924562377	41.2145608741079	42.6819240521821	46.2388098839043	46.7028663894813	46.4669378987845	40.7148591592826	43.7768859851536	32.3822838868881	32.8052740817756
CG12362	0	0	0	0	0.0382454516596614	0	0	0	0.123378361088735	0	0.0868157744956785	0
CG12374	0.0546244484501159	0.236938311570484	0	0.518060122719233	1.07087264647052	0.979513729627879	0.633975561848162	1.5553786744363	0.987026888709881	1.00916509822691	0	0.100629675097471
CG12375	18.6269369214895	3.90948214091298	7.37674646455545	8.63433537865389	4.28349058588207	4.43662101066745	5.0718044947853	4.42310810542823	2.96108066612964	5.18502067709689	12.3712478656342	14.2894138638409
CG12376	0	0	0	0	0	0	0	0	0	0	0	0
CG12379	2.51272462870533	3.15917748760645	5.4730699575734	4.6625411044731	4.32173603754174	3.71639032711754	2.95855262195809	2.04143451019765	3.74247695302496	3.37548325958656	2.69128900936603	1.86164898930322
CG12384	30.4804422351647	2.36938311570484	2.1812959975836	3.28104744388848	16.598526020293	26.9078183374247	37.4890882239547	66.3466215814235	69.0507560893287	97.9934109174821	57.2984111671478	36.1260533599921
CG1239	31.4636823072668	6.98968019132927	16.6571694360929	11.9153828225424	6.57821768546176	7.17349760815711	5.0718044947853	5.63824769483159	5.01738668427523	5.28941706656864	2.60447323487035	0.45283353793862
CG12391	273.34074004438	262.843566968857	246.962366853692	229.097698713616	221.823619626036	203.249098897785	185.754839621512	156.364162364424	172.071687598422	127.955174695874	92.2417604016584	44.8305202559234
CG12393	43.6449343116426	52.2448977012916	53.0253227048959	53.9358149986579	36.0654609150607	30.4801625278322	31.9523683171474	27.4135491369398	22.4137355977869	21.958040585558	15.7570630709656	12.8302835749276
CG12395	0	0	0.0793198544575855	0	0.0764909033193227	0	0	0	0	0	0	0
CG12398	0	0	0	0	0	0	0	0	0	0.0347987964905831	0.0434078872478392	0
CG12402	1.47486010815313	2.92223917603596	4.04531257733686	4.43229216104233	21.1497347677927	26.2740153359008	29.2896709573851	38.2039886908417	36.2732381600881	45.7952161816074	85.860800976226	78.5414614135762
CG12404	39.4388517809837	14.0188501012536	11.4220590418923	15.0237435588578	18.5872895065954	22.8745265095452	25.4858175862961	29.8924338993227	30.5567074296434	33.4068446309598	26.8260743191647	16.5032667159853
CG12420	6.39106046866357	59.3135573298111	49.8525285265925	16.6354861628731	1.79753622800408	1.67093518583579	0.549445486935074	0.0972111671522689	0.0822522407258234	0.487183150868164	2.86492055835739	0.90566707587724
CG12426	0	0	0	0	0	0	0	0	0	0	0	0
CG12428	117.060193028598	153.575515616268	101.251794215108	65.5633866419118	76.911603287579	79.9456058740401	82.0787027406087	75.2414433758561	83.5271504570736	66.6048964829761	48.9206889283148	23.6479736479057
CG12438	0	0	0	0	0	0	0	0	0	0	0	0
CG12439	0	0	0	0	0	0	0	0	0	0	0	0
CG12446	0.109248896900232	0.197448592975403	0.158639708915171	0.172686707573078	0.0764909033193227	0.0576184546839929	0.211325187282721	0.243027917880672	0.575765685080764	0.417585557886998	0.217039436239196	0
CG12448	0	0	0.198299636143964	0.0575622358576926	0	0	0	0	0	0	0.0434078872478392	0.150944512646207
CG1246	0.109248896900232	0.236938311570484	0.158639708915171	0	0	0.201664591393975	0	0.243027917880672	0.49351344435494	2.43591575434082	30.4723368479831	74.0634408717388
CG12464	0	0	0	0	0	0	0	0	0	0	0	0
CG12470	0	0.157958874380322	0.198299636143964	0.23024894343077	0.0382454516596614	0.259283046077968	0.126795112369632	0.0486055835761344	0.287882842540382	0.139195185962333	0.130223661743518	0.0503148375487356
CG12477	0	0.276428030165564	0.118979781686378	0.0575622358576926	0.382454516596614	0.201664591393975	0.295855262195809	0.145816750728403	0.123378361088735	0.243591575434082	0.694526195965428	0.201259350194942
CG12479	0	0	0	0	0	0	0	0	0	0.0347987964905831	0	0
CG12480	0.327746690700696	0.315917748760645	0	0	0	0	0.253590224739265	0	1.27490973125026	6.54217374022963	1.90994703890493	360.052977498752
CG12481	0	0	0	0	0	0	0	0	0	0	0	0.100629675097471
CG12483	0	0	0.118979781686378	0	0.0764909033193227	0	0	0	0	0	0.0434078872478392	1.05661158852345
CG12484	0.218497793800464	0.118469155785242	0	0	0	0.0288092273419964	0.0422650374565441	0.291633501456807	0.370135083266205	1.70514102803857	18.5351678548274	32.6543295691294
CG12490	0.327746690700696	1.18469155785242	6.50422806552201	16.3476749835847	39.2015879511529	41.7445704185528	46.8719265393075	39.8565785324302	35.6152202342815	26.1686949609185	1.12860506844382	2.91826057782666
CG12491	0	0	0	0	0	0	0	0	0	0	0	0
CG12493	0.764742278301623	2.09295508553927	3.52973352336255	4.43229216104233	2.8684088744746	2.21831050533373	1.09889097387015	0.87490050437042	0.699144046169499	0.661177133321079	0.998381406700303	0.352203862841149
CG12496	0.27312224225058	1.69805789958847	5.75068944817495	9.84314233166543	16.7515078269317	20.0224130026875	18.5966164808794	11.3251009732393	3.90698143447661	3.0970928876619	0.824749857708946	0.150944512646207
CG12498	0	0	0	0	0	0	0	0	0.0411261203629117	0	0	0
CG12499	200.908721399526	57.9709068975783	92.9232094970614	114.203475941662	136.192053360054	129.15176617417	144.208307801729	124.333082787752	105.735255453046	116.749962225906	62.1600945389058	44.1764273677898
CG12502	0.0546244484501159	0.197448592975403	0	0	0	0	0.211325187282721	0.0972111671522689	0.0411261203629117	0.313189168415248	0.303855210734875	15.2453957772669
CG12506	0	0	0	0	0	0	0	0	0.0822522407258234	0	0.303855210734875	6.23903985604321
CG12507	0	0.0789794371901612	0	0	0.0382454516596614	0	0	0.145816750728403	0.452387323992029	1.11356148769866	15.4532078602308	11.7736719864041
CG12511	0	0	0	0	0.0382454516596614	0	0	0	0	0	0	0
CG12512	20.7026659625939	12.9921174177815	7.45606631901303	4.95035228376156	1.41508171140747	1.26760600304784	0.633975561848162	0.340239085032941	0.24675672217747	0.521981947358747	8.33431435158514	15.0944512646207
CG12516	0	0	0	0	0	0	0	0	0	0	0	0
CG12517	0	0	0	0	0	0	0	0	0	0	0.0434078872478392	0
CG12519	0.873991175201855	1.65856818099339	1.03115810794861	1.15124471715385	0.688418129873905	0.777849138233904	0.718505636761251	0.534661419337479	1.27490973125026	2.4707145508314	3.03855210734875	39.8996661761473
CG12520	3.60521359770765	1.14520183925734	1.30877759855016	0.863433537865388	0.535436323235259	0.345710728103957	0.380385337108897	0.0486055835761344	0.370135083266205	0.208792778943499	0.130223661743518	0.201259350194942
CG12521	0	0	0	0	0	0	0	0	0	0	0	0
CG12522	0	0	0	0	0	0	0	0	0	0.0695975929811663	0.217039436239196	0.45283353793862
CG12523	0.27312224225058	0.0789794371901612	0	0	0	0	0	0.0972111671522689	1.35716197197609	0.173993982452916	24.9161272802597	14.4906732140358
CG12531	0.546244484501159	0.0789794371901612	0.317279417830342	0.633184594434618	0.611927226554582	1.6133167311518	0.929830824043971	2.57609592953512	4.44162099919446	10.7180293190996	49.6586230115281	80.7553142657206
CG12535	0.655493381401391	1.77703733677863	1.74503679806688	2.3600516701654	1.52981806638645	1.15236909367986	2.45137217247956	1.02071725509882	3.33121574939585	1.63554343505741	0.390670985230553	1.20755610116965
CG12538	0	0	0	0	0	0	0	0	0	0	0	0
CG12539	0	0	0	0	0	0	0	0.194422334304538	0.616891805443675	0.730774726302246	1.47586816642653	0
CG12540	0.163873345350348	0	0.0396599272287927	0	0	0	0	0	0.781396286895322	0.661177133321079	28.084903049352	0.0503148375487356
CG12541	0.436995587600928	2.40887283429992	0.912178326262233	0.172686707573078	0	0.172855364051979	0.211325187282721	0	0.24675672217747	1.67034223154799	12.6316951891212	25.6102523123064
CG12546	0	0	0	0	0	0	0	0	0	0	0	0.0503148375487356
CG12547	194.080665343262	202.661235829954	171.529185264529	123.586120386466	148.430597891146	143.556379845168	128.232123643155	128.853402060332	124.57101857926	132.722609815084	96.7995885626815	66.9187339398183
CG12560	8.08441837061716	8.52977921653741	6.50422806552201	6.10159700091541	6.53997223380209	10.0832295696988	15.8916540836606	23.7681303687297	30.0220678649255	28.1870251573723	14.9323132132567	26.4152897130862
CG12567	446.827988321948	375.03385749748	292.095364040058	261.390113029782	277.241279080885	283.569224727271	248.053504832458	241.618355956964	272.995186969008	184.781609364996	121.498676406702	71.4973841567533
CG12576	131.86341855858	24.2466872173795	38.3908095574714	52.8996947532195	36.2949336250186	34.9455927658417	36.0098119129756	43.5992084677926	40.7148591592826	47.0131740587778	35.2037965579976	143.64886120164
CG12581	30.0980710960139	250.364815892811	328.582497090548	314.347370018859	230.773055314397	209.759984277076	227.047781216555	242.055806209149	218.009564043795	277.102816454513	214.217923568087	133.837467879637
CG12589	0	0	0	0	0	0	0	0	0	0	0	0
CG12590	0	0	0.0396599272287927	0	0	0	0	0.145816750728403	0	0.347987964905831	0.0434078872478392	0.251574187743678
CG12592	3.65983804615777	1.46111958801798	2.53823534264273	3.1083607363154	3.67156335932749	2.67925814280567	4.09970863328478	1.74980100874084	1.93292765705685	2.64470853328432	0.477486759726232	0.150944512646207
CG12594	0.109248896900232	0.0394897185950806	0	0	0.0764909033193227	0.0576184546839929	0.0845300749130883	0.388844668609075	1.11040524979862	2.22712297539732	18.7522072910666	29.9876431790464
CG12605	0.109248896900232	0.118469155785242	0.475919126745513	0.23024894343077	0.458945419915937	1.18117832102185	3.21214284669736	21.1920344391946	19.576033292746	30.6229409117132	24.0913774225508	23.6479736479057
CG12607	1.47486010815313	0.197448592975403	0.0396599272287927	0	0	0	0	0	3.04333290685546	7.93412559985295	16.5818129286746	507.37482184145
CG12608	51.7293526822598	83.5602445471905	63.6145232749835	51.3455143850618	64.9025314664454	60.8450881462965	60.6080637126843	52.0079744264638	53.2994519903336	44.5076607114558	30.2987052989918	22.8932510846747
CG12609	0	0	0	0	0	0	0	0	0	0	0	0
CG12617	0	0	0	0	0	0	0	0	0	0.0347987964905831	0	0
CG12620	0	0	0	0	0	0	0	0	0	0	0	0
CG12637	0	0	0	0	0	0	0	0	0	0	0	0
CG12640	0	0	0	0	0	0	0	0	0	0	0	0
CG12643	0.710117829851507	2.6458111458704	4.3625919951672	16.1749882760116	42.5289422455434	37.4231863172534	39.6023400967819	27.5107603040921	16.5738265062534	21.1576682662745	9.89699829250735	35.01912693392
CG12645	0	0	0.0793198544575855	0	0	0.144046136709982	0	0	0	0.0695975929811663	0	0
CG1265	11.4711341745243	6.95019047273419	9.59770238936784	15.5993659174347	11.8178445628354	12.3015400750325	12.3836559747674	7.43665428714857	8.22522407258234	10.0220533892879	5.99028844020182	39.39651780066
CG12655	0	0.0789794371901612	0	0	0	0	0	0	0.287882842540382	0.382786761396414	0.868157744956785	6.28935469359195
CG12659	32.7200446216195	42.3724680525215	35.6146146514559	25.6151949566732	29.2195250679813	28.4923258412345	30.0927066690594	27.0247044683307	29.2817976983931	19.0001428838584	9.24587998378976	6.03778050584827
CG12661	0	0	0	0.115124471715385	0.26771816161763	0	0	0	0	0	0	0
CG12662	0.218497793800464	0	0	0	0	0	0	0	0.123378361088735	0	0.303855210734875	0.201259350194942
CG12672	0	0	0	0	0	0.0864276820259893	0.0422650374565441	0.0972111671522689	0.164504481451647	0.139195185962333	0.303855210734875	1.35850061381586
CG12674	0	0.0394897185950806	0	0	0.879645388172212	0.345710728103957	0.50718044947853	0.534661419337479	0.164504481451647	0.452384354377581	0	0
CG12679	0	0	0	0	0	0	0	0	0	0.139195185962333	0	0
CG12680	0	0	0	0	0	0	0	0	0	0	0	0.100629675097471
CG12682	0	0	0	0	0	0	0	0	0.0822522407258234	0	0	0
CG12684	0	0	0	0	0.0382454516596614	0.0576184546839929	0.0845300749130883	0	0	0	0	0
CG12688	0.109248896900232	0.0394897185950806	0.0793198544575855	0	0	0.0576184546839929	0.0845300749130883	0	0.123378361088735	0.626378336830496	0.0434078872478392	0.0503148375487356
CG12689	0	0	0	0	0	0.0288092273419964	0	0.0972111671522689	0.123378361088735	0.0347987964905831	0.56430253422191	0.0503148375487356
CG12691	0	0	0	0	0	0	0	0	0	0	0	0
CG12692	0	0	0.237959563372756	0	0	0.0576184546839929	0	0	0.0822522407258234	0	0	0
CG12693	0	0	0.0396599272287927	0.0575622358576926	0	0	0	0.0486055835761344	0.123378361088735	0	0	0
CG12698	0.600868932951275	0.355407467355725	0.793198544575854	0.575622358576926	0.152981806638645	0.172855364051979	0.0845300749130883	0.631872586489748	0.287882842540382	0.208792778943499	0.0868157744956785	0.251574187743678
CG12699	0	0	0	0	0	0	0.126795112369632	0	0.0411261203629117	0	0	0.100629675097471
CG12702	90.8404577725428	101.883473975308	141.546280279561	173.204767695797	141.699398399045	120.883517927017	105.493533491534	68.339450508045	54.7388662030355	39.0442496624343	11.1992349099425	2.86794574027793
CG12708	9.77777627257075	1.6190784623983	5.4334100303446	10.1309535109539	11.8943354661547	8.41229438386296	8.28394734148265	4.95776952476571	3.8658553141137	4.48904474728522	1.08519718119598	0.100629675097471
CG1271	4.75232701516009	3.75152326653266	10.8668200606892	12.2031940018308	10.2880264964489	8.18182056512699	7.10052629269942	6.22151469774521	6.82693598024334	6.50737494373905	9.02884054755056	9.00635592122367
CG12713	66.914949351392	77.5578073207383	54.334100303446	33.9617191560386	23.4444618673724	20.4257421854755	17.4131954320962	13.4637466505892	13.0781062754059	8.97808949457045	5.94688055295398	2.56605671498551
CG12715	0	0	0	0	0	0	0	0	0	0	0.0868157744956785	0.45283353793862
CG12716	0	0	0	0	0	0	0.0845300749130883	0.194422334304538	0	0	0.0868157744956785	0.0503148375487356
CG12717	52.6033438574617	6.12090638223749	7.41640639178424	13.8149366058462	21.0732438644734	19.6190838198996	19.8645676045758	17.7896435888652	13.6538719604867	15.7290560137436	10.2876692777379	4.62896505448367
CG12721	35.4512670441252	53.4295892591441	44.1018390784175	34.5949037504732	19.7728985080449	21.2035913237094	14.4546428101381	12.5402405626427	14.1062592844787	7.13375328056954	2.86492055835739	0.805037400779769
CG12723	1.14711341745243	0.315917748760645	0.198299636143964	0	0.114736354978984	0.0288092273419964	0.0845300749130883	0.194422334304538	4.60612548064611	5.25461827007805	204.668188373562	0.503148375487356
CG12725	0	0	0.0793198544575855	0	0	0.144046136709982	0.211325187282721	0	0.0411261203629117	0	0.173631548991357	0
CG12728	33.7579091421717	30.0911655694514	22.1698993208951	26.3059417869655	24.4388436105236	21.8085850978913	19.9913627169454	19.4422334304538	13.036980155043	13.0147498874781	5.72984111671478	3.97487216635011
CG12729	0	0	0	0	0	0	0	0	0	0	0	0
CG1273	0.983240072102087	2.56683170868024	2.33993570649877	4.25960545346925	25.1655071920572	34.4846451283697	58.9597272518791	116.653400582723	118.648857247	218.014460013503	205.10226724604	1.5597599640108
CG12730	0.655493381401391	7.70049512604072	9.51838253491025	11.5124471715385	8.03154484852889	7.20230683549911	8.62206764113501	13.6095634013176	18.7123847651248	29.718172202958	47.2277813256491	31.1951992802161
CG12744	13.7653610094292	16.9410892772896	18.5211860158462	39.315007090804	42.6819240521821	37.0774755891494	37.7004134112374	29.3091668964091	28.8294103744011	32.7108687011481	14.1943791300434	4.57865021693494
CG12746	34.3041536266728	29.3408609161449	17.9659470346431	9.55533115237697	10.1350446898103	13.0217707585824	15.1308834094428	13.1721131491324	15.2166645342773	19.7309176101606	59.7292528530268	34.1637746955915
CG1275	115.148337332844	136.042080560053	109.580378933154	53.4177548759387	23.2914800607338	21.8662035525753	15.0886183719863	12.637451729795	16.2036914229872	14.3023053576297	45.361242173992	114.114051560532
CG12766	0	0	0.0793198544575855	0	0	0	0	0	0.0411261203629117	0	0.303855210734875	2.9685754153754
CG12768	1.3656112112529	1.30316071363766	2.1812959975836	4.54741663275771	14.456780727352	19.9071760933195	25.9929980357747	51.716340925007	40.056841233476	52.3721887183276	29.9080343137612	11.1698939358193
CG12769	14.4754788392807	1.6190784623983	1.46741730746533	3.22348520803078	3.59507245600817	3.37067959901358	3.93064848345861	9.96414463310756	13.7361242012125	29.9269649819015	216.041054832496	119.849943041088
CG12772	35.8882626317262	11.9258950157143	14.1189340934502	18.0745420593155	16.4455442136544	15.6722196740461	15.0040882970732	17.5466156709845	12.5023405903252	20.6356863189158	21.5303120749283	12.2768203618915
CG12773	189.929207261053	174.070679567115	110.809836677247	94.2293800990427	137.224680554865	144.16137361935	135.459445048224	129.533880230398	134.235656864544	112.539307850546	77.222631413906	65.2080294631613
CG12780	0	0	0	0	0	0	0	0	0	0	0.130223661743518	0
CG12782	0	0	0	0	0.0382454516596614	0.0576184546839929	0	0.0486055835761344	0.0411261203629117	0.278390371924665	0.303855210734875	0.150944512646207
CG12783	0	0	0.0396599272287927	0	0.0382454516596614	0	0	0	0	0.0347987964905831	0.0434078872478392	0.0503148375487356
CG12784	0	0	0	0	0	0	0	0	0	0	0	0
CG12788	0	0	0	0	0	0	0	0	0	0	0	0
CG12795	65.3308403463387	8.49028949794233	10.0736215161134	11.6851338791116	12.5827535960286	9.7375188415948	9.67869357754861	12.9776908148279	10.4460345721796	11.6227980278548	8.89861688580704	9.50950429671103
CG12811	11.3618852776241	1.2241812764475	0.951838253491025	0.402935651003848	2.06525438962171	4.17733796458948	5.70578005663346	12.7832684805234	14.5997727288336	16.9818126874046	34.1620072640495	29.685754153754
CG12814	0.764742278301623	0.513366341736048	0.43625919951672	0.518060122719233	0.152981806638645	0.547375319497932	2.874022547045	23.3306801165445	30.721211911095	58.1139901392738	59.6424370785311	167.397464524643
CG12817	0.0546244484501159	0.0789794371901612	0	0.0575622358576926	0	0	0	1.89561775946924	1.0692791294357	2.99269649819015	11.8069453314123	8.45289270818758
CG12818	22.6691461067981	18.3627191467125	17.7279874712703	17.7291686441693	15.6423897288015	16.334831902912	14.4123777726816	13.6581689848938	13.0781062754059	9.15208347702336	6.03369632744965	5.38368761771471
CG12822	23.3246394881995	9.31957358843902	12.1755976592394	17.9594175876001	17.2104532468476	16.9110164497519	20.3717480540543	21.5322735242276	15.833556339721	19.7657164066512	14.3246027917869	14.0378396760972
CG12824	0	0	0	0	0	0	0	0	0	0	0	0.352203862841149
CG12825	0.0546244484501159	0	0.0396599272287927	0.0575622358576926	0.994381743151196	0.720230683549911	1.4370112735225	0.631872586489748	0.822522407258234	1.18315908067983	3.51603886707498	16.7045260661802
CG12826	0.163873345350348	0.947753246281934	0.674218762889476	0.115124471715385	0.152981806638645	0.172855364051979	0.253590224739265	0.0486055835761344	0.164504481451647	0.139195185962333	0.824749857708946	8.40257787063884
CG12828	0	0	0	0	0	0	0	0.0486055835761344	0.0411261203629117	0	0.0868157744956785	0
CG12831	0.0546244484501159	0	0	0	0	0	0	0	0	0.104396389471749	0.173631548991357	0.150944512646207
CG12836	0	0	0	0	0.0764909033193227	0.201664591393975	0.253590224739265	0	0	0	0	1.10692642607218
CG12848	25.7281152200046	24.7205638405205	21.4163607035481	23.5429544657963	21.8381528976666	22.4135788720732	20.7521333911632	19.6366557647583	22.5782400792385	23.3499924451813	25.7408771379687	28.729772240328
CG12849	0	0	0.0396599272287927	0	0	0	0	0	0	0	0	0
CG12851	0.491620036051043	0.236938311570484	0.237959563372756	0.0575622358576926	0.229472709957968	0.259283046077968	0.464915412021986	1.06932283867496	1.68617093487938	4.07145918939823	37.3307830331417	35.0694417714687
CG12853	0	0.0394897185950806	0	0	0	0	0.126795112369632	0.0486055835761344	0.0411261203629117	0	0	0
CG12857	0.0546244484501159	0	0.158639708915171	0	0.344209064936952	0.230473818735972	0.126795112369632	0.388844668609075	0.24675672217747	0.417585557886998	0.607710421469749	0.201259350194942
CG12860	0	0	0	0	0	0	0	0	0	0	0.130223661743518	0.0503148375487356
CG12861	0	0	0	0	0	0	0	0	0	0	0	0
CG12862	0	0	0	0	0	0	0	0	0	0	0	0
CG12863	29.1148310239118	23.9702591872139	22.963097865471	22.276585276927	19.5051803464273	16.6517334036739	16.229774383313	13.0749019819802	15.6690518582694	10.7876269120808	4.77486759726232	3.47172379086275
CG12866	0	0	0	0	0	0	0	0	0	0	0	0
CG12868	11.7442564167749	4.65978679421951	2.93483461493066	0.978558009580774	0.535436323235259	0.921895274943886	0.760770674217795	1.21513958940336	2.59094558286344	3.93226400343589	12.6316951891212	8.50320754573631
CG12869	0.382371139150812	0.157958874380322	0.43625919951672	0.172686707573078	0.458945419915937	0.345710728103957	0.718505636761251	3.01354618172033	3.74247695302496	7.86452800687179	23.483667001081	14.3397287013896
CG12877	142.897557145503	152.232865184036	115.132768745185	106.662823044304	118.905109209887	113.047408089994	103.211221468881	88.8510067771737	96.2351216492134	60.6543022830864	33.7713362788189	27.019067763671
CG1288	0	0	0	0	0	0	0	0	0	0	0	0
CG12880	0.0546244484501159	0.0394897185950806	0.158639708915171	0.0575622358576926	1.72104532468476	1.75736286786178	2.07098683537066	12.297212644762	14.1473854048416	27.8390371924665	5.29576224423639	4.83022440467862
CG12883	21.685906034696	1.14520183925734	1.82435665252447	2.87811179288463	3.05963613277291	3.08258732559362	2.45137217247956	3.15936293244874	3.1667112679442	3.37548325958656	6.59799886167156	6.99376241927425
CG12885	0	0.0394897185950806	0	0	1.56806351804612	1.95902745925576	6.8892011054167	12.7832684805234	7.64945838750157	5.67220382796505	1.69290760266573	8.10068884534643
CG12895	23.1607661428492	38.2655373186331	36.169853632659	26.4786284945386	22.3735892209019	20.9154990502894	18.8924717430752	20.2685283512481	21.5912131905286	19.452527238236	20.2714833447409	13.8365803259023
CG12896	0.983240072102087	2.25091395991959	1.78469672529567	2.64786284945386	1.75929077634442	1.49807982178381	2.45137217247956	3.25657409960101	2.38531498104888	3.58427603853006	1.99676281340061	2.01259350194942
CG12898	0	0	0	0	0	0	0	0	0	0	0	0
CG12902	0	0	0	0	0	0	0	0	0	0	0	0
CG12909	56.9732997334709	76.412605481481	69.0082733780993	64.7575153399041	65.5144586929999	68.3066780278736	61.8337497989241	52.05658001004	44.9919756770254	34.5900037116396	16.1477340561962	12.8302835749276
CG1291	38.9472317449327	50.7442883946786	51.5579053974305	45.0712306765733	35.3005518818674	34.1677436276078	35.1222461263882	37.0860602685906	31.7493649201678	38.8702556799814	29.2569160050436	19.5724718064581
CG12910	0.109248896900232	0.394897185950806	1.03115810794861	0.805871302007696	4.70419055413835	5.96351005979326	9.97454883974442	18.1298826738981	17.4786011542375	22.5148213294073	16.7120365904181	11.7736719864041
CG12911	0.382371139150812	0.197448592975403	0	0.115124471715385	0.0764909033193227	0.662612228865918	1.47927631097905	4.5203192725805	7.27932330423537	16.8426175014422	41.324308659943	102.642268599421
CG12912	0	0	0	0	0	0	0	0	0	0	0	0
CG12913	0.109248896900232	0	0.0396599272287927	0.115124471715385	0.0764909033193227	0.316901500761961	0.0845300749130883	1.06932283867496	0.658017925806587	1.25275667366099	3.08195999459659	3.27046444066781
CG12914	0	0	0.0396599272287927	0	0.152981806638645	0	0.0422650374565441	0	0.123378361088735	0	0	0
CG12917	0	0	0.0396599272287927	0	0	0.0288092273419964	0.126795112369632	0	0	0.0695975929811663	0.0434078872478392	0
CG12920	0.928615623651971	0.710814934711451	0.43625919951672	0.23024894343077	0.152981806638645	0.230473818735972	0.169060149826177	0.0486055835761344	1.68617093487938	3.02749529468073	97.3638910969034	0.251574187743678
CG12923	0.0546244484501159	0	0.0396599272287927	0	0.0764909033193227	0.144046136709982	0.380385337108897	0.194422334304538	0.329008962903294	0.139195185962333	0	0.251574187743678
CG12926	0.0546244484501159	0.592345778926209	0.158639708915171	0.633184594434618	4.74243600579801	5.6754177863733	7.52317666726486	10.3043837181405	7.89621510967904	9.91765699981619	16.2779577179397	64.8558256003202
CG12929	4.15145808220881	4.62029707562443	3.49007359613376	2.24492719845001	2.02700893796205	2.88092273419964	4.26876878311096	4.3745025218521	4.85288220282358	4.41944715430406	5.51280168047558	3.8239276537039
CG12934	0.873991175201855	0.473876623140967	0.317279417830342	0.345373415146155	0.420699968256275	0.345710728103957	0.253590224739265	0.194422334304538	4.11261203629117	8.35171115773995	12.2410242038907	441.71395884035
CG12935	16.7697056741856	10.3463062719111	11.7393384597226	9.55533115237697	6.88418129873905	7.02945147144713	6.93146614287324	9.040638545161	9.95252112782463	11.6575968243453	17.1895233501443	12.377450036989
CG12942	80.4071881185707	28.1956590768876	39.025368393132	38.9120714398002	29.8696977461955	23.0185726462552	21.0902536908155	17.1577710023755	15.7513040989952	15.7290560137436	6.38095942543237	1.96227866440069
CG12945	115.257586229745	8.25335118637185	14.0792741662214	21.8736496259232	20.3083348312802	21.1459728690254	16.779219870248	17.6924324217129	14.2296376455674	21.4708574346898	21.2264568641934	29.0316612656204
CG12947	1.25636231435267	7.9374334376112	13.7619947483911	14.3329967285654	11.5501264012177	10.3425126157767	10.3549341768533	12.1513958940336	14.6820249695595	15.1374764734037	5.68643322946694	2.71700122763172
CG12948	45.7752878011972	9.31957358843902	11.9376380958666	24.5790747112347	32.0114430391366	35.8386788134436	37.4890882239547	50.258173417723	59.4683700447703	82.9603308335502	25.8711007997122	7.54722563231034
CG12950	0.600868932951275	1.46111958801798	6.5438879927508	7.08015501049619	9.06417204333975	7.05826069878913	7.14279133015596	6.46454261562588	4.77062996209776	7.16855207706012	35.2472044452455	38.5914803998802
CG12951	0	0.197448592975403	0.0396599272287927	0	0	0.0288092273419964	0	0	0	0	0	0.0503148375487356
CG12963	0.109248896900232	0	0.118979781686378	1.66930483987308	0.191227258298307	0	0.169060149826177	0.340239085032941	0.452387323992029	1.04396389471749	5.51280168047558	38.1889616994903
CG12964	2.02110459265429	0.908263527686854	0.594898908431891	1.61174260401539	8.94943568836076	13.5115276233963	13.9897273981161	7.87410453933378	11.3096830998007	13.9891161892144	375.955711453536	29.8870135039489
CG12970	0	0.197448592975403	0.0793198544575855	0	0.114736354978984	0.0864276820259893	0.0422650374565441	0.0486055835761344	0	0.0695975929811663	0.0868157744956785	0.0503148375487356
CG12971	0.163873345350348	0.197448592975403	0	0	0	0	0.0422650374565441	0	0	0.521981947358747	0.56430253422191	6.84281790662804
CG12974	0.0546244484501159	1.6190784623983	3.05381439661704	8.40408643522311	2.98314522945359	2.07426436862374	3.33893795906699	3.88844668609075	5.55202624899308	7.27294846653187	28.6492055835739	116.277589575128
CG12975	13.0552431795777	4.2648896082687	8.20960493636009	11.800258350827	12.6209990476883	12.8201061671884	13.7361371733768	17.1577710023755	13.2837368772205	16.5642271295176	11.6333137824209	6.74218823153057
CG12983	0	0	0.317279417830342	0	0.0382454516596614	0	0	0.243027917880672	0	0.0347987964905831	0	0
CG12984	0.0546244484501159	0.276428030165564	0.515579053974305	0.115124471715385	0.26771816161763	0.374519955445954	0.211325187282721	0.291633501456807	0.123378361088735	0.0347987964905831	0.260447323487035	0
CG12985	0	0	0.0396599272287927	0.115124471715385	0	0	0	0	0	0.139195185962333	0.303855210734875	0.0503148375487356
CG12986	0.764742278301623	2.8432597388458	5.19545046697185	2.47517614188078	0.26771816161763	0.604993774181925	0.718505636761251	1.2637451729795	0.699144046169499	0.730774726302246	0.217039436239196	0
CG1299	0.109248896900232	0.197448592975403	0.0793198544575855	0	0.0382454516596614	0.460947637471943	0.549445486935074	3.30517968317714	2.87882842540382	11.4488040454019	2.86492055835739	89.1075772988107
CG12990	0.163873345350348	0.355407467355725	1.6260570163805	3.16592297217309	1.33859080808815	0.979513729627879	0.380385337108897	0.145816750728403	0.24675672217747	0.104396389471749	0.0434078872478392	0.0503148375487356
CG12991	1.63873345350348	2.8432597388458	1.30877759855016	5.12303899133464	15.0304625022469	15.3553181732841	18.8079416681621	19.3450222633015	17.0262138302454	26.4818841293338	66.5876990381854	73.4093479836052
CG12992	0.163873345350348	0.197448592975403	0.237959563372756	0	0.650172678214243	0.40332918278795	0.676240599304706	0.923506087946554	0.370135083266205	0.939567505245745	1.30223661743518	1.4088154513646
CG12994	0	0	0	0	0	0.0864276820259893	0	0	0	0	0	0.855352238328505
CG12995	0	0	0	0	0	0	0	0	0	0	0.0434078872478392	0.0503148375487356
CG12998	0	0	0	0	0	0	0	0	0	0	0	7.19502176946919
CG13000	25.5642418746543	38.7789036603692	3.2917739599898	6.61965712363464	1.64455442136544	1.81498132254578	2.70496239721883	0.0486055835761344	0.205630601814558	0.139195185962333	0.173631548991357	0.0503148375487356
CG13001	35.0142714565243	34.0006477103644	52.0338245241761	67.8083138403618	57.712386554429	55.7746641341051	62.4254603233157	62.4581748953327	52.641434064527	63.85579156022	37.0269278224069	16.1007480155954
CG13002	0	0	0	0	0	0	0	0	0	0	0	0
CG13003	0	0.355407467355725	0.793198544575854	2.82054955702694	7.45786307363397	10.1696572517247	12.0032706376585	9.47808879734621	7.60833226713866	8.56050393668345	39.1973221847988	22.4404175467361
CG13004	0	0	0	0	0	0	0	0	0	0.0347987964905831	0	0
CG13005	35.4512670441252	1.69805789958847	4.28327214070961	3.51129638731925	4.3599814892014	4.26376564661547	4.60688908276331	5.88127561271227	5.46977400826725	6.29858216479555	3.68967041606634	2.36479736479057
CG13008	0	0	0	0	0	0	0	0	0	0.347987964905831	0.217039436239196	0.201259350194942
CG13010	0.109248896900232	0.0789794371901612	0.793198544575854	0.518060122719233	0.152981806638645	0.144046136709982	0.0422650374565441	0.583267002913613	0.287882842540382	0.730774726302246	0.303855210734875	0
CG13012	0	0.0789794371901612	0	0	0	0.0576184546839929	0.0845300749130883	0.291633501456807	0.0822522407258234	0.661177133321079	0.824749857708946	1.45913028891333
CG13014	8.9037850973689	0.908263527686854	2.26061585204119	2.64786284945386	3.59507245600817	4.14852873724749	5.83257516900309	6.41593703204974	6.53905313770296	6.26378336830496	7.8568275918589	3.06920509047287
CG13016	27.6399709157587	8.33233062356201	18.560845943075	30.2777360611463	21.0732438644734	19.3021823191376	19.6109773798365	14.7274918235687	10.9806741368974	14.0935125786862	8.59476167507217	4.62896505448367
CG13018	4.36995587600928	1.81652705537371	2.61755519710032	2.3600516701654	3.28910884273088	3.16901500761961	3.12761277178427	4.81195277403731	5.14076504536396	6.50737494373905	4.6446439355188	2.86794574027793
CG13021	0	0	0	0	0	0	0	0	0	0	0	0
CG13022	0.382371139150812	0.157958874380322	0.237959563372756	0	0	0	0	0	0	0	0	1.15724126362092
CG13023	0	0	0	0	0.114736354978984	0.432138410129947	1.26795112369632	6.61035936635428	8.26635019294525	8.97808949457045	0.737934083213267	0.0503148375487356
CG13024	0.0546244484501159	0.0789794371901612	0	0	0.0382454516596614	0.144046136709982	0.464915412021986	2.52749034595899	2.87882842540382	4.52384354377581	1.60609182817005	42.3650932160354
CG13025	77.8398390414152	20.0212873277059	35.2576753063967	51.1728276774887	40.65491511422	37.9993708640933	32.9244641786479	28.5314775591909	23.5241408475855	22.6540165153696	7.59638026837187	5.73589148055586
CG13026	0	0	0	0	0	0	0	0	0	0	0.0434078872478392	0.301889025292413
CG13028	0	0	0	0	0	0	0	0.340239085032941	0	0.452384354377581	5.03531492074935	1.81133415175448
CG13029	1.47486010815313	3.94897185950806	5.39375010311581	8.74945985036927	9.10241749499941	7.05826069878913	6.72014095559052	3.93705226966689	3.66022471229914	3.23628807362423	0.477486759726232	0.45283353793862
CG13031	0	0	0.158639708915171	0	0	0.0288092273419964	0.0845300749130883	0.0972111671522689	0	0.0695975929811663	0	0
CG13032	0	0	0	0.402935651003848	0.305963613277291	0.0864276820259893	0.0422650374565441	0.0972111671522689	0.0822522407258234	0.104396389471749	0.130223661743518	0
CG13033	1.09248896900232	0.315917748760645	0.0396599272287927	0.402935651003848	3.21261793941156	4.92637787548139	3.12761277178427	1.31235075655563	2.05630601814558	14.441500543592	12.8487346253604	486.494164258724
CG13038	0	0.0394897185950806	0	0	0	0	0	0	0.0822522407258234	0.0695975929811663	1.77972337716141	5.13211342997103
CG13039	0	0	0	0	0	0	0	0	0	0	0	0
CG1304	0	0	0	0.172686707573078	0	0	0	0	0	0.0347987964905831	0.0868157744956785	0.955981913425976
CG13040	0	0	0	0	0	0	0	0	0	0	0.0434078872478392	0.553463213036091
CG13041	0.327746690700696	0.276428030165564	0	0	0	0	0	0	3.12558514758129	13.7107258172898	27.4337847406344	524.532181445568
CG13042	0	0	0	0	0	0	0	0	0.0822522407258234	0.695975929811663	1.17201295569166	15.4969699650106
CG13043	1.09248896900232	0.236938311570484	0	0	0	0	0.0422650374565441	0.43745025218521	2.50869334213761	11.0660172840054	26.0013244614557	590.947767009899
CG13044	0.436995587600928	0.157958874380322	0	0	0	0	0	0	1.60391869415356	4.9414291016628	7.33593294488483	259.976765614317
CG13045	0	0	0	0	0	0	0	0	0.0822522407258234	0	7.72660393011538	2.21385285214437
CG13046	0.109248896900232	0	0	0	0	0	0.0422650374565441	0.680478170065882	1.398288092339	1.80953741751032	9.59314308177247	27.1700122763172
CG13047	0.491620036051043	0.236938311570484	0	0	0.0382454516596614	0	0	0	1.11040524979862	1.60074463856682	53.8691880745685	161.460313693892
CG13048	0.0546244484501159	0	0	0	0	0.0288092273419964	0	0	0.49351344435494	0.0347987964905831	26.3485875594384	5.13211342997103
CG13049	0.600868932951275	0.118469155785242	0.0793198544575855	0	0	0	0	0	2.42644110141179	0.173993982452916	94.9764572982723	12.0755610116965
CG13050	0	0	0	0	0	0	0	0.631872586489748	0.49351344435494	0.661177133321079	0	0.352203862841149
CG13051	0.764742278301623	0.394897185950806	0	0	0	0	0	0	1.15153137016153	6.15938697883321	13.9773396938042	446.49386840748
CG13053	0	0	0	0	0	0	0	0	0	0	0.0868157744956785	0
CG13054	0	0	0	0	0	0	0	0	0.0411261203629117	0	0.0868157744956785	0.805037400779769
CG13055	0	0.0394897185950806	0	0	0	0	0	0	0.370135083266205	0.104396389471749	2.30061802413548	5.2327431050685
CG13056	0	0	0	0	0	0	0	0	0.0411261203629117	0	0.0434078872478392	2.86794574027793
CG13058	0.0546244484501159	0.0789794371901612	0	0	0	0	0	0	0.0411261203629117	0.173993982452916	0.868157744956785	10.6164307227832
CG13059	1.31098676280278	0.552856060331128	0	0	0	0.0288092273419964	0	0.243027917880672	4.72950384173484	18.7565513084243	48.2695706195972	789.288856627015
CG13060	0.327746690700696	0.315917748760645	0	0	0	0	0	0	1.35716197197609	6.02019179287088	9.94040617975519	245.033258862342
CG13062	0	0.0394897185950806	0	0	0	0	0	0	0	0	0	0.100629675097471
CG13063	0.546244484501159	0.197448592975403	0	0	0	0	0.169060149826177	0.194422334304538	2.38531498104888	8.63010152966462	27.0431137554038	455.349279816057
CG13064	0	0	0.118979781686378	0	0.0382454516596614	0.345710728103957	1.4370112735225	12.4916349790665	11.2685569794378	24.0807671714835	0.477486759726232	0.201259350194942
CG13065	0	0	0	0	0	0.0576184546839929	0	0	0.123378361088735	0	0	0.855352238328505
CG13066	0.655493381401391	0.118469155785242	0	0	0	0	0	0	0.411261203629117	5.1502218806063	6.72822252341508	309.084047061883
CG13067	2.02110459265429	0.513366341736048	0.198299636143964	0	0	0.0288092273419964	0.0422650374565441	0	3.29008962903294	10.7180293190996	11.9371689931558	756.332638032593
CG13068	0	0.394897185950806	0	0.0575622358576926	0	0	0	0	0.24675672217747	2.29672056837849	1.82313126440925	140.277767085875
CG13069	0.327746690700696	0.236938311570484	0.0396599272287927	0	0	0	0	0	0.863648527621145	5.28941706656864	9.2892878710376	313.008604390684
CG1307	136.77961891909	170.240176863392	142.775738023654	121.74412883902	88.9589205603724	92.8809489505965	82.332292965348	59.2502063793079	64.6091350901343	48.6835162903258	29.3871396667872	18.2139711926423
CG13070	0	0	0	0	0	0	0	0	0	0	0	0
CG13071	0	0	0	0	0	0	0	0	0	0	0	0
CG13073	0	0	0	0	0	0.0288092273419964	0	0	0	0	0	0
CG13074	0	0.0394897185950806	0.0396599272287927	0	0	0.0288092273419964	0.126795112369632	0.0972111671522689	0.575765685080764	0.347987964905831	1.38905239193086	0.704407725682298
CG13075	0.436995587600928	0.0789794371901612	0.118979781686378	0.287811179288463	0.229472709957968	0.259283046077968	0.169060149826177	0.145816750728403	1.64504481451647	5.53300864200272	1.51927605367437	150.089160407878
CG13077	0	0.0394897185950806	0	0	0	0	0.169060149826177	0.291633501456807	0.123378361088735	0.347987964905831	0.347263097982714	3.16983476557034
CG13078	0	0	0	0.0575622358576926	0	0.0576184546839929	0.380385337108897	0.0972111671522689	0.0822522407258234	0	0	0.150944512646207
CG13081	0	0	0.198299636143964	0	0	0	0	0	0.0411261203629117	0	0.0868157744956785	0
CG13082	0.27312224225058	0.157958874380322	0.396599272287927	0.23024894343077	1.26209990476883	2.3911658693857	4.77594923258949	32.3227130781294	35.8208508360961	74.9218088442255	21.2264568641934	5.13211342997103
CG13083	0	0.0789794371901612	0.0396599272287927	0.115124471715385	0.84139993651255	1.5845075038098	0.760770674217795	0.291633501456807	0	0.139195185962333	0.477486759726232	0
CG13084	0	0	0.515579053974305	0.0575622358576926	0.191227258298307	0.0576184546839929	0	0.0486055835761344	0	0	0.0434078872478392	0.100629675097471
CG13085	0.109248896900232	0.236938311570484	0	0	0.0764909033193227	0.0864276820259893	0.380385337108897	0.680478170065882	1.15153137016153	1.35715306313274	0.868157744956785	0.45283353793862
CG13086	0.218497793800464	0.315917748760645	0.555238981203098	0.23024894343077	0.764909033193227	0.460947637471943	0.464915412021986	0.486055835761344	0.575765685080764	0.313189168415248	0.954973519452463	2.31448252724184
CG13088	12.0720031074756	2.36938311570484	6.78184755612356	8.63433537865389	7.80207213857092	8.00896520107501	7.9458270418303	8.50597712582352	8.1018457114936	8.56050393668345	5.25235435698855	4.07550184144758
CG1309	59.376775465276	22.9435265037418	19.7506437599388	18.0745420593155	30.0991704561535	32.007051576958	35.2067762013013	44.1824754707062	46.7192727322677	56.3044527217635	72.7082111401307	30.440476716985
CG13091	0.109248896900232	0.0394897185950806	0.317279417830342	0.23024894343077	0.573681774894921	0.345710728103957	0.338120299652353	0.388844668609075	0.0411261203629117	0.173993982452916	0.260447323487035	0
CG13096	273.34074004438	572.482450472884	731.567017662311	695.524495868499	417.028404896948	357.349655950124	344.924970682857	256.686086865566	246.222082612752	185.442786498318	109.387875864555	73.6106073338001
CG13097	138.035981233443	163.211006953468	140.475462244384	121.629004367304	128.77243573808	126.616554168074	117.454539091736	94.9267047241905	105.735255453046	77.5317185810192	47.1409655511534	38.8430545876239
CG13101	2.62197352560557	1.50060930661306	0.594898908431891	0.172686707573078	0.956136291491534	1.32522445773184	1.22568608623978	1.36095634013176	1.19265749052444	4.55864234026639	5.90347266570614	37.8367578366492
CG13102	0.163873345350348	0	0.0396599272287927	0.0575622358576926	0	0.0288092273419964	0	0.0972111671522689	0.287882842540382	1.14836028418924	10.5481166012249	33.308422457263
CG13108	0	0.0394897185950806	0.198299636143964	0.575622358576926	0.191227258298307	0.460947637471943	0.0422650374565441	0.0972111671522689	0.287882842540382	1.91393380698207	7.20570928314131	10.9183197480756
CG13110	0	0	0	0	0	0	0	0	0	0	0	0
CG13113	0	0	0	0	0	0	0	0	0	0	0	0
CG13114	0.109248896900232	0	0	0	0	0	0	0	0	0	0.0868157744956785	0
CG13116	0	0.0394897185950806	0.0396599272287927	0	0	0	0	0.145816750728403	0.616891805443675	0.208792778943499	3.25559154358794	2.46542703988804
CG13117	0	0	0	0	0	0.0864276820259893	0.0422650374565441	0.0486055835761344	0.164504481451647	0.591579540339913	0.520894646974071	6.59124371888436
CG13123	6.1725626748631	5.0941736987654	8.92348362647836	10.7641381053885	9.44662655993636	9.39180811349084	12.3836559747674	9.57529996449848	9.66463828528425	7.96892439634354	4.68805182276664	2.9685754153754
CG13124	1.58410900505336	5.25213257314572	9.51838253491025	13.1817520114116	8.45224481678516	5.07042401219137	7.10052629269942	15.9912369965482	22.8661229217789	51.4674200095725	91.6340499801886	117.837349539139
CG13126	31.4636823072668	14.4927267243946	15.2690719830852	17.3837952290232	15.1069534055662	15.6722196740461	15.8071240087475	24.2541862044911	22.6604923199643	23.454388834653	16.8422602521616	5.63526180545839
CG13127	0	0	0	0	0.0382454516596614	0	0	0	0	0	0	0
CG13131	0	0	0	0	0	0	0	0	0.0411261203629117	0	0	0
CG13133	0.163873345350348	0	0	0	0	0	0	0	0.0411261203629117	0	1.77972337716141	8.65415205838252
CG13135	0	0	0	0	0	0	0	0	0	0	0	0.301889025292413
CG13137	0	0	0	0	0	0	0	0	0	0	0.0434078872478392	0
CG13138	0.0546244484501159	0.197448592975403	0	0	0	0.0576184546839929	0.295855262195809	0	0.0411261203629117	0.0347987964905831	0	0
CG1314	0	0	0	0	0	0	0	0	0	0.243591575434082	0	0
CG13144	0	0.0789794371901612	0.0793198544575855	0	0.0382454516596614	0.0288092273419964	0.0422650374565441	0	0.164504481451647	0.173993982452916	0.217039436239196	1.4088154513646
CG13148	1.69335790195359	0.434386904545887	0.317279417830342	0.805871302007696	0.764909033193227	0.489756864813939	1.0566259364136	1.50677309086017	1.7684231756052	3.5146784455489	9.11565632204624	4.57865021693494
CG1315	0	0.118469155785242	0	0	0	0.0864276820259893	0	0.0486055835761344	0.205630601814558	0.695975929811663	2.73469689661387	28.2266238648407
CG13151	17.6436968493874	17.1780275888601	13.6430149667047	12.2607562376885	13.1181899192639	13.5979553054223	12.425921012224	14.7274918235687	13.6127458401238	14.023914985705	11.3728664589339	6.03778050584827
CG13154	0.0546244484501159	0.197448592975403	0.87251839903344	1.15124471715385	0.305963613277291	0.201664591393975	0	0.243027917880672	0.123378361088735	0.208792778943499	0.998381406700303	0.0503148375487356
CG13155	0	0	0	0.0575622358576926	0	0	0	0	0	0	0	0
CG13157	0	0	0	0	0.497190871575598	0.40332918278795	0.295855262195809	1.2637451729795	1.15153137016153	1.94873260347266	2.25721013688764	0.301889025292413
CG13159	4.69770256670997	1.4216298694229	0.43625919951672	0.287811179288463	0.650172678214243	4.8687594207974	15.5957988214648	143.580893883901	141.843989131682	365.874546301991	949.504125659236	6.89313274417677
CG1316	52.5487194090115	89.167784587692	161.058964476127	228.809887534328	132.673471807365	118.549970512315	134.52961422418	133.276510165761	108.367327156272	127.607186730968	97.2770753224077	50.4657820613818
CG13160	0.0546244484501159	0	0.0396599272287927	0	0.0764909033193227	0.0576184546839929	0	0.0972111671522689	0.0822522407258234	0.104396389471749	1.38905239193086	12.7799687373788
CG13164	0	0	0	0.115124471715385	0	0	0	0.0486055835761344	0.164504481451647	0	0.173631548991357	0
CG13168	0	0	0	0	0	0	0	0.194422334304538	0.123378361088735	0.591579540339913	3.4292230925793	2.81763090272919
CG1317	100.563609596663	91.2212499546362	90.8212333539353	80.702254672485	72.4751308950583	78.0730060968104	87.6999527223291	89.2884570293589	81.018457114936	91.7644263456677	100.055180106269	92.2270972268323
CG13170	0	0	0	0	0	0	0	0	0	0	0	0.150944512646207
CG13171	0	0	0	0	0	0	0	0	0	0	0	0
CG13175	0	0	0	0	0	0	0	0	0	0	0	0
CG13177	0	0.0789794371901612	0.0793198544575855	0	0	0	0	0	0.0411261203629117	0.0347987964905831	0.217039436239196	0.251574187743678
CG13185	153.166953454125	85.1398332909938	165.500876325752	217.930624957224	196.543376079	195.038469105316	203.844275652912	178.188069390109	132.837368772205	128.094369881837	63.8095942543237	75.1200524602622
CG13186	0	0	0	0	0	0	0	0	0	0	0.390670985230553	0.100629675097471
CG13192	41.1322096829373	26.3001525843237	29.9432450577385	27.4571865041194	22.0676256076246	22.9609541915712	21.6819642152071	22.1641461107173	14.1885115252045	16.2162391646117	11.1992349099425	10.2642268599421
CG13193	0	0	0	0	0	0	0.0422650374565441	0	0.0822522407258234	0	0	0
CG13196	0.0546244484501159	0.315917748760645	0.0396599272287927	0	0.0382454516596614	0	0.169060149826177	0.0486055835761344	0.452387323992029	1.32235426664216	36.2455858519458	0.251574187743678
CG13197	30.4258177867146	7.77947456323088	10.9461399151468	13.1241897755539	14.7244988889696	13.0793892132664	15.3844736341821	15.3107588264823	13.4482413586721	18.1649717680844	9.67995885626815	14.088154513646
CG13198	0	0	0	0.0575622358576926	0	0	0	0	0	0	0.130223661743518	0.100629675097471
CG13202	0	0.118469155785242	0	0	0.0382454516596614	0.0288092273419964	0.169060149826177	0.43745025218521	0.452387323992029	0.347987964905831	0.173631548991357	0.201259350194942
CG13203	0	0	0.118979781686378	0	0.573681774894921	0.259283046077968	0.169060149826177	1.89561775946924	0.658017925806587	1.73993982452916	3.47263097982714	3.57235346596023
CG13204	4.20608253065893	1.6190784623983	2.7365349787867	2.12980272673463	1.72104532468476	3.19782423496161	4.56462404530677	10.7418339703257	13.4071152383092	16.3902331470647	23.6138906628245	10.4151713725883
CG13215	0	0.0789794371901612	0	0	0	0	0	0	0.164504481451647	0	0	2.36479736479057
CG13216	0.327746690700696	0.434386904545887	0.713878690118269	0.863433537865388	0.535436323235259	0	0	0	0.370135083266205	0.55678074384933	28.2585345983433	0.352203862841149
CG13217	0.819366726751739	1.77703733677863	3.8073530139641	2.47517614188078	1.37683625974781	0.979513729627879	0.549445486935074	0.87490050437042	1.85067541633103	7.8297292103812	18.5785757420752	429.336508803361
CG13218	0.0546244484501159	0.0394897185950806	0	0	0	0.0288092273419964	0	0	1.68617093487938	4.69783752622872	3.25559154358794	72.2521067199843
CG13220	60.0868932951275	47.7035800628574	42.1188427169779	32.0046031368771	25.5862071603135	27.8873320670526	28.1907799835149	42.3354632948131	35.2039590306524	46.2823993324756	57.515450603387	51.8242826751976
CG13223	0	0	0	0	0	0	0	0	0.0411261203629117	0.0695975929811663	0.0868157744956785	0.855352238328505
CG13226	0	0.0394897185950806	0	0	0	0.0288092273419964	0.0422650374565441	0	0.164504481451647	0.452384354377581	0	6.99376241927425
CG13227	0.327746690700696	0.276428030165564	0	0	0	0.0576184546839929	0.169060149826177	2.72191268026353	4.85288220282358	12.6667619225723	0.56430253422191	81.1578329661105
CG13228	0	0	0	0	0	0	0	0	0.49351344435494	0.661177133321079	0.303855210734875	16.1510628531441
CG13229	0.0546244484501159	0.157958874380322	0.0793198544575855	0	0.535436323235259	0.230473818735972	0.633975561848162	0.777689337218151	0.411261203629117	1.39195185962333	4.25397295028825	12.5787093871839
CG13230	0	0	0	0	0	0	0	0	0.0822522407258234	0	0.0434078872478392	0.0503148375487356
CG13231	0	0	0	0	0.114736354978984	0	0	0	0	0.104396389471749	0.0434078872478392	0.100629675097471
CG13239	0.163873345350348	0	0	0	0	0	0	0	0.699144046169499	0.452384354377581	7.94364336635458	30.5914212296312
CG1324	0.327746690700696	0.592345778926209	0.515579053974305	0.115124471715385	0.305963613277291	0.0864276820259893	0.464915412021986	0.340239085032941	0.370135083266205	0.695975929811663	0.0434078872478392	0.0503148375487356
CG13243	0.0546244484501159	0	0	0	0	0	0	0.291633501456807	0.534639564717852	1.00916509822691	0.390670985230553	0
CG13244	0	0	0	0	0	0	0	0	0.0411261203629117	0	0.303855210734875	0
CG13245	0	0	0	0	0	0	0	0	0	0	0	0
CG13247	0	0.63183549752129	0	0.287811179288463	1.22385445310916	0.374519955445954	0.50718044947853	1.70119542516471	1.89180153669394	4.59344113675697	13.3696292723345	11.7736719864041
CG13248	0.27312224225058	0.236938311570484	0.277619490601549	0	0.191227258298307	0.259283046077968	0.0845300749130883	0.680478170065882	0.534639564717852	1.80953741751032	13.5432608213258	18.6668047305809
CG13250	0	0	0	0	0	0	0.0845300749130883	0.0972111671522689	0	0	0.130223661743518	0
CG13251	0.0546244484501159	0.829284090496693	1.30877759855016	1.32393142472693	0.420699968256275	0.604993774181925	1.09889097387015	0.777689337218151	1.0692791294357	0.800372319283412	10.4178929394814	12.3271351994402
CG13252	2.4034757318051	2.52734199008516	1.30877759855016	1.09368248129616	1.37683625974781	1.38284291241583	3.76158833363243	15.5051811607869	20.8920691443591	31.5277096204683	34.1185993768016	53.6859316645009
CG13255	0.0546244484501159	0	0.0396599272287927	0	0.344209064936952	0.201664591393975	0.718505636761251	1.70119542516471	2.17968437923432	4.28025196834172	4.38419661203176	20.2768795321404
CG13258	0.163873345350348	0.0394897185950806	0.237959563372756	0.0575622358576926	0.229472709957968	0.489756864813939	0.676240599304706	0.0972111671522689	0.329008962903294	0.208792778943499	0.303855210734875	0.150944512646207
CG13272	0.327746690700696	0.236938311570484	0	0.115124471715385	0	0	0.0845300749130883	0.194422334304538	3.41346799012167	9.29127866298569	166.512655482711	0.251574187743678
CG13280	0	0.0394897185950806	0	0.0575622358576926	0.0382454516596614	0	0	0.194422334304538	0.0822522407258234	0.104396389471749	1.17201295569166	0.201259350194942
CG13282	0	0	0	0	0.152981806638645	0.0288092273419964	0.0845300749130883	0.0972111671522689	0.370135083266205	0.417585557886998	8.46453801332865	1.00629675097471
CG13283	0	0	0	0	0	0	0	0	0	0	0.607710421469749	0.90566707587724
CG13284	0.436995587600928	0.276428030165564	0.277619490601549	0.345373415146155	2.29472709957968	2.99615964356763	3.46573307143662	9.81832788237915	13.5716197197609	27.3170552451078	93.0231023721195	98.4661370828755
CG13285	0.546244484501159	0.118469155785242	0.0396599272287927	0	0	0	0	0	1.398288092339	4.69783752622872	28.4321661473347	167.447779362192
CG13287	0	0.197448592975403	0.317279417830342	0.172686707573078	0.764909033193227	2.24711973267572	4.77594923258949	10.109961383836	7.23819718387246	10.0220533892879	6.12051210194533	4.17613151654505
CG13288	0	0	0.118979781686378	0	0	0	0	0	0	0	0.347263097982714	2.06290833949816
CG13293	0.491620036051043	0.118469155785242	0.396599272287927	1.20880695301154	6.15751771720548	9.36299888614884	16.9060149826177	41.8008018754756	41.1672464832746	48.7183150868164	38.9368748613118	20.4278240447866
CG13295	6.99192940161484	7.77947456323088	20.4248625228283	22.1614608052116	14.571517082331	14.6062782623922	15.6380638589213	16.282870498005	12.9136017939543	14.5806957295543	14.1075633555478	38.5914803998802
CG13296	0	0	0	0	0.611927226554582	1.69974441317779	4.18423870819787	4.27729135469983	4.19486427701699	3.89746520694531	1.30223661743518	0
CG13297	0.0546244484501159	0.0789794371901612	0	0	0	0	0	0.145816750728403	1.35716197197609	1.63554343505741	66.5008832636897	8.85541140857746
CG13299	0	0	0	0	0	0	0	0	0	0	0.0868157744956785	0
CG13300	0.764742278301623	2.25091395991959	1.90367650698205	3.22348520803078	44.1352512152492	65.8290844764619	97.8435617118997	118.45180717504	98.0035448248186	132.409420646669	58.7742793335743	21.9875840087974
CG13305	0	0.0789794371901612	0	0.0575622358576926	0.0764909033193227	0.0864276820259893	0.211325187282721	0.631872586489748	1.27490973125026	2.81870251573723	7.98705125360242	2.9685754153754
CG13306	0	0	0	0	0	0	0	0	0	0.173993982452916	0.0434078872478392	3.47172379086275
CG13308	0	0	0	0	0	0	0	0	0	0	0.260447323487035	0.150944512646207
CG13309	0	0	0	0	0	0	0	0	0	0.0347987964905831	0	0
CG13310	0	0	0	0	0.0382454516596614	0	0	0	0.0822522407258234	0	1.51927605367437	1.71070447665701
CG13311	0	0	0	0	0	0	0	0.0486055835761344	0.49351344435494	0.626378336830496	0.173631548991357	19.8743608317506
CG13312	0	0	0	0	0	0	0	0	0	0.0347987964905831	0	3.22014960311908
CG13313	0.491620036051043	0.118469155785242	0.0793198544575855	0	0.191227258298307	0.345710728103957	0.169060149826177	1.11792842225109	1.19265749052444	2.4707145508314	5.94688055295398	1.10692642607218
CG13314	0.109248896900232	0	0	0	0	0	0	0	0.164504481451647	0.208792778943499	1.12860506844382	15.5472848025593
CG13315	0.600868932951275	0.236938311570484	0.0793198544575855	0.115124471715385	1.79753622800408	3.05377809825162	4.09970863328478	3.69402435178622	2.67319782358926	3.79306881747356	46.7502945659229	135.648802031391
CG13318	0.163873345350348	0	0	0	0	0	0	0	0.0822522407258234	0.626378336830496	7.37934083213267	12.4780797120864
CG13319	28.5685865394106	25.470868493827	22.764798229327	13.7573743699885	5.58383594231056	5.61779933168931	5.95937028137272	5.29800860979865	6.82693598024334	9.32607745947628	6.46777519992805	5.33337278016597
CG13321	0.873991175201855	0.710814934711451	0.0793198544575855	0.0575622358576926	0.0382454516596614	0.0576184546839929	0.0845300749130883	4.27729135469983	7.97846735040487	27.2474576521266	138.514568207855	368.103351506549
CG13323	0.27312224225058	0.118469155785242	0	0	0	0	0.0422650374565441	0	1.7684231756052	5.7766002174368	1.12860506844382	181.183730012997
CG13324	0	0	0	0	0	0	0	0	0.164504481451647	0.800372319283412	0	9.66044880935723
CG13325	0.109248896900232	0.0394897185950806	0	0.0575622358576926	0	0	0	0.0486055835761344	0.452387323992029	0.347987964905831	1.25882873018734	12.377450036989
CG13326	0	0.157958874380322	0	0.518060122719233	0.420699968256275	0.547375319497932	0.972095861500515	0.194422334304538	0.329008962903294	0.521981947358747	0.0434078872478392	0
CG13330	0	0.0394897185950806	0.0396599272287927	0.0575622358576926	0	0	0	0	0.0822522407258234	0	0.390670985230553	1.10692642607218
CG13331	0	0	0	0	0	0.0288092273419964	0	0	0	0.104396389471749	1.86653915165709	1.71070447665701
CG13332	0	0	0	0	0	0	0	0	0	0.0347987964905831	0.217039436239196	1.66038963910827
CG13334	0	0.236938311570484	0	0	0	0.144046136709982	0	0	0.123378361088735	0	0	0
CG13337	0	0	0.0793198544575855	0	0.382454516596614	0.288092273419964	0	0.340239085032941	0.287882842540382	0.452384354377581	0.347263097982714	1.25787093871839
CG13339	10.5971429993225	4.85723538719491	4.00565265010807	5.69866134991156	4.32173603754174	4.55185792003544	4.73368419513294	4.5203192725805	4.19486427701699	5.04582549113455	4.16715717579257	4.5283353793862
CG13344	84.9956417883804	22.035262976055	30.0225649121961	33.7890324484655	25.5097162569941	25.9283046077968	23.2457706010993	22.3099628614457	20.1106728574638	26.6906769082773	21.4000884131847	16.553581553534
CG13358	0.764742278301623	1.85601677396879	1.98299636143964	2.70542508531155	1.41508171140747	1.00832295696988	1.26795112369632	0.680478170065882	0.49351344435494	0.730774726302246	0.737934083213267	0.201259350194942
CG13359	0.27312224225058	0.315917748760645	0.396599272287927	0.345373415146155	0	0	0	0.145816750728403	0.164504481451647	0.0695975929811663	0.0868157744956785	0.0503148375487356
CG13360	0	0	0	0.0575622358576926	0.114736354978984	0.8066583655759	1.98645676045757	1.4095619237079	0.534639564717852	0.313189168415248	0.303855210734875	0.0503148375487356
CG13361	0	0	0	0	0	0.144046136709982	0.0422650374565441	0.194422334304538	0.287882842540382	0.347987964905831	0.217039436239196	0.100629675097471
CG13362	0.546244484501159	0.236938311570484	0.396599272287927	0.345373415146155	0.611927226554582	2.04545514128175	5.95937028137272	61.5346688073862	84.4730512254206	219.406411873127	72.5345795911394	2.16353801459563
CG13364	78.3314590774663	96.6708311207573	90.9402131356217	103.439337836274	95.3841564391955	112.355986633786	114.326926319952	108.584873709084	109.107597322805	109.859800520771	89.2466161815575	73.6106073338001
CG13365	17.916819091638	17.2964967446453	14.2775738023654	12.3183184735462	10.2497810447892	11.8405924375605	12.2991258998543	11.0334674717825	13.8183764419383	14.5458969330637	14.7152737770175	13.3334319504149
CG13366	465.017929655837	78.7424988785907	126.47550793262	208.663104984136	223.391683144082	217.048718794601	214.748655316701	174.445439454746	142.09074585386	171.627664291556	130.918187939483	52.7299497510749
CG13367	27.2575997766079	8.05590259339644	16.4985297271778	24.9244481263809	24.6683163204816	27.4840028842646	28.7824905079066	28.8231110606477	24.2644110141179	28.5698119187687	19.1428782762971	13.3837467879637
CG13369	30.0434466475638	41.5826736806199	42.0395228625203	34.076843627754	26.0069071285697	26.0435415171648	24.3446615749694	22.407174028598	24.7167983381099	24.6375479153329	23.7875222118159	21.1322317704689
CG13373	60.6331377796287	41.0298176202887	20.1075831049979	12.8939408321231	9.63785381823467	9.10371584007088	6.29749058102508	5.29800860979865	3.98923367520243	4.55864234026639	5.77324900396262	3.22014960311908
CG13375	10.6517674477726	12.5972202318307	9.75634209828301	8.97970879380004	16.1395806003771	16.248404220886	14.1165225104857	20.9490065213139	17.8076101171408	16.0074463856682	17.7538258843663	45.3336686314108
CG13376	0	0	0	0.0575622358576926	0	0.0288092273419964	0.126795112369632	0.194422334304538	0.287882842540382	0.104396389471749	0.824749857708946	0.150944512646207
CG13377	0.546244484501159	0.434386904545887	0.0793198544575855	0.402935651003848	0.420699968256275	3.2266334623036	7.14279133015596	31.447812573759	37.0135083266205	49.7622789815339	69.1487643858079	72.8055699330204
CG13380	0	0	0	0	0	0	0	0	0	0	0	0
CG13384	45.2836677651461	57.2600919628669	60.838328368968	62.8579615566003	82.3807028749106	84.9872206588895	107.902640626557	60.1251068836783	41.6607599276295	53.2073598341016	37.4175988076374	34.063145020494
CG13385	0	0	0	0	0	0	0	0	0	0	0.130223661743518	0.45283353793862
CG13386	0	0.197448592975403	0	0	0	0	0	0	0.164504481451647	0.382786761396414	2.430841685879	4.57865021693494
CG1339	0	0	0.396599272287927	0.172686707573078	0.803154484852889	0.432138410129947	0.253590224739265	0.43745025218521	0.370135083266205	0.452384354377581	0.130223661743518	0.352203862841149
CG13390	6.1725626748631	0.750304653306531	3.252114032761	2.76298732116924	3.3655997460502	2.70806737014767	3.71932329617588	7.4852598707247	6.37454865625131	8.59530273317403	10.6349323757206	4.62896505448367
CG13392	13.4922387671786	5.05468398017032	6.46456813829321	7.13771724635388	3.40384519770986	4.72471328408742	3.50799810889316	5.73545886198386	4.60612548064611	5.21981947358747	10.2008535032422	7.59754046985907
CG13397	58.9397798776751	6.16039610083257	4.28327214070961	5.4108501706231	6.84593584707939	12.1286847109805	15.4267386716386	24.8374532074047	26.7731043562555	36.9911206694899	11.2860506844382	4.02518700389885
CG13398	57.6834175633224	8.49028949794233	10.708180351774	12.2607562376885	11.741353659516	12.5320138937685	12.9753664991591	18.081277090322	17.6431056356891	22.6540165153696	25.3067982654903	22.5410472218335
CG13403	0.0546244484501159	0.0394897185950806	0	0.0575622358576926	0.229472709957968	0.288092273419964	0.380385337108897	0.583267002913613	0.74027016653241	2.60990973679373	1.90994703890493	10.5661158852345
CG13404	0	0.0789794371901612	0.317279417830342	0.172686707573078	2.21823619626036	3.02496887090963	3.29667292161044	5.54103652767932	3.53684635121041	6.33338096128613	9.15906420929408	5.78620631810459
CG13405	0.600868932951275	0.394897185950806	1.30877759855016	0.115124471715385	0.382454516596614	0.288092273419964	0.169060149826177	0.145816750728403	0.370135083266205	0.104396389471749	0.173631548991357	0.100629675097471
CG13407	0	0	0	0	0	0.0288092273419964	0	0.0972111671522689	0.0411261203629117	0	0	0
CG13408	0	0	0	0	0	0.0576184546839929	0	0.0972111671522689	0.24675672217747	0.521981947358747	1.17201295569166	1.30818577626712
CG13409	0.109248896900232	1.73754761818355	1.54673716192292	1.32393142472693	0.956136291491534	1.12355986633786	1.90192668554449	8.55458270939966	8.38972855403398	15.4158668453283	26.3919954466863	13.8365803259023
CG13423	0.327746690700696	0.868773809091773	1.58639708915171	1.03612024543847	0.382454516596614	0.316901500761961	0.338120299652353	0	0.0822522407258234	0	0.0434078872478392	0.150944512646207
CG13426	0	0	0	0	0	0	0	0	0	0	0	0
CG13427	93.4624312981484	690.082832449034	837.736642853789	790.271936090261	264.390807323239	232.231181603833	210.35309142122	85.0111656746591	51.8600377776316	33.9984241712997	1.56268394092221	1.4088154513646
CG13428	0.109248896900232	0.552856060331128	0	0.345373415146155	0.0382454516596614	0.172855364051979	0	0	0.205630601814558	0	0.173631548991357	0.704407725682298
CG13430	0	0	0	0	0	0	0	0	0	0	0	0
CG13436	0.109248896900232	0.315917748760645	0.555238981203098	0.115124471715385	0.573681774894921	0.89308604760189	1.4370112735225	2.04143451019765	1.0692791294357	0.974366301736328	2.34402591138332	1.15724126362092
CG13437	0	0.197448592975403	0.118979781686378	0.0575622358576926	0.26771816161763	0.0288092273419964	0.295855262195809	0.194422334304538	0.0411261203629117	0.208792778943499	0.520894646974071	1.15724126362092
CG13438	0	0	0	0	0	0	0	0	0	0	0.217039436239196	0
CG1344	196.757263317318	184.574944713407	133.733274615489	107.814067761458	129.537344771273	120.192096470809	116.18658796804	116.55618941557	119.841514737525	109.581410148846	78.2210128206063	66.5665300769772
CG13442	0	0	0	0	0	0	0	0	0	0	0	0
CG13443	0	0	0	0	0	0	0	0	0	0.104396389471749	0.477486759726232	0.150944512646207
CG13445	0	0	0.0396599272287927	0.0575622358576926	0.0764909033193227	0.0576184546839929	0.169060149826177	0.0486055835761344	0	0	0	0.100629675097471
CG13449	0	0	0	0	0.229472709957968	0.0864276820259893	0	0.291633501456807	0.24675672217747	0.278390371924665	1.08519718119598	0.603778050584827
CG13454	6.11793822641299	46.4793987864099	54.6910396485052	53.360192640081	39.2398334028126	29.8751687536503	19.8645676045758	7.14502078569176	3.29008962903294	3.75827002098298	1.04178929394814	0.402518700389885
CG13455	0	0	0	0	0	0	0	0	0.164504481451647	0	0.651118308717589	0
CG13457	0	1.38214015082782	2.26061585204119	0.748309066150003	0.420699968256275	0.316901500761961	0.50718044947853	0.583267002913613	0.164504481451647	0.139195185962333	0.0434078872478392	0
CG13458	0	0	0	0.115124471715385	0.152981806638645	0	0.0845300749130883	0	0.0411261203629117	0	0	0.503148375487356
CG13460	0	0.0789794371901612	0.0793198544575855	0	0	0	0.0845300749130883	0	0	0	0	0.201259350194942
CG13461	0	0	0.0396599272287927	0	0	0	0	0	0.0411261203629117	0	0	0.402518700389885
CG13465	3.22284245855684	19.9817976091108	42.7534015526386	49.7337717810464	18.2048349899988	8.55634052057294	5.49445486935074	2.13864567734991	1.0692791294357	1.84433621400091	0.217039436239196	0.201259350194942
CG13471	0	0	0	0	0	0	0	0	0	0	0	0
CG13473	0	0	0	0	0	0	0	0	0	0.0347987964905831	0.0868157744956785	0
CG13474	0	0	0	0	0	0	0	0	0	0	0	0
CG13476	0	0	0	0	0	0	0	0	0	0	0	0
CG13481	0	0	0	0	0	0	0	0	0	0.0347987964905831	0	0
CG13482	0	0.276428030165564	0	0	0.229472709957968	0.345710728103957	0.0422650374565441	0.680478170065882	0.411261203629117	0.173993982452916	0.303855210734875	2.41511220233931
CG13484	23.3246394881995	26.458111458704	20.464522450057	17.4413574648808	20.8055257028558	19.7919391839516	17.7935807692051	16.2342649144289	15.7513040989952	13.3975366488745	8.42113012608081	5.73589148055586
CG13488	0	0	0	0.0575622358576926	0.382454516596614	0.40332918278795	1.0566259364136	0.87490050437042	0.411261203629117	0.869969912264578	0.303855210734875	1.81133415175448
CG13492	1.80260679885383	0.908263527686854	0	0.115124471715385	0.0382454516596614	0.0576184546839929	0	0.0972111671522689	8.59535915584854	18.4085633435185	251.505298713981	741.238186767973
CG13494	0	0	0	0	0	0	0	0	0	0	0	0
CG13500	0	0	0	0	0	0	0	0	0	0	0	0
CG13501	0.382371139150812	0.157958874380322	0.118979781686378	0.115124471715385	0.305963613277291	0.230473818735972	0.0845300749130883	0.0486055835761344	0.411261203629117	0.347987964905831	0	0
CG13502	0	0.0789794371901612	0	0	0	0	0.0422650374565441	0	0.0411261203629117	0.347987964905831	2.08357858789628	3.01889025292413
CG13506	2.89509576785614	1.38214015082782	0.158639708915171	0.172686707573078	2.37121800289901	4.98399633016538	11.7074153754627	46.0294876465993	51.1608937314621	79.550048777473	143.463067354109	213.334911206639
CG13510	0	0	0	0	0	0	0	0	0	0	0	0
CG13511	0	0	0	0	0	0	0	0	0	0	0	0
CG13516	0	0.0394897185950806	0	0.0575622358576926	0.0382454516596614	0.0576184546839929	0.0422650374565441	0	0.370135083266205	1.25275667366099	7.11889350864564	21.4341207957614
CG13526	0	0	0	0	0	0	0	0	0	0	0	0
CG13527	0	0	0	0	0	0	0	0	0	0.0347987964905831	0.0434078872478392	0
CG13531	59.6498977075266	28.7485151372187	40.6910853367413	35.2856505807655	40.2342151459638	40.217681369427	39.8981953589777	48.459766825406	45.8967503250094	51.502218806063	40.6297824639775	27.8241051644508
CG13532	24.9087484932529	29.0644328859793	21.9319397575224	14.6783701437116	12.7739808543269	11.5236909367986	15.0040882970732	10.3043837181405	15.0932861731886	4.90663030517222	10.5915244884728	11.1698939358193
CG13538	0	0.0789794371901612	0	0	0	0	0	0	0	0	0	0
CG13539	0	0	0	0	0	0	0	0	0	0	0	0
CG1354	142.624434903253	102.594288910019	116.917465470481	108.562376827608	91.4066294665907	97.8649452807619	103.718401918359	114.077304653187	113.42583996091	131.400255548442	131.656122022696	74.1640705468362
CG13540	0	0	0.0793198544575855	0	0.0382454516596614	0	0	0	0	0	0	0.150944512646207
CG13541	0	0	0	0	0.0764909033193227	0	0	0	0	0	0	0
CG13544	0.218497793800464	0	0	0.0575622358576926	0	0	0.0422650374565441	0	0	0	0.0434078872478392	0
CG13545	0.546244484501159	0.118469155785242	0	0	0.0764909033193227	0	0	0	0.822522407258234	4.59344113675697	2.25721013688764	161.460313693892
CG13551	124.270620224014	166.923040501406	135.319671704641	129.802841859097	81.9217574549947	80.1472704654341	64.2851219714037	46.4669378987845	50.4206235649297	44.577258304437	73.5763688850875	92.8308752774171
CG13557	0	0	0	0	0	0	0	0	0	0	0	0
CG13558	0	0	0	0	0	0	0	0	0	0	0	0.0503148375487356
CG13559	0.163873345350348	0	0	0	0.0764909033193227	0.0864276820259893	0.0422650374565441	0.486055835761344	1.11040524979862	1.94873260347266	5.33917013148423	11.0189494231731
CG13560	0	0	0	0	0.0382454516596614	0.144046136709982	0.211325187282721	0.0972111671522689	0.49351344435494	0.104396389471749	0.0868157744956785	8.95604108367493
CG13561	0	0.197448592975403	0.555238981203098	0.690746830292311	0.229472709957968	0.0576184546839929	0.0845300749130883	0	0	0	0.260447323487035	0
CG13562	0.600868932951275	0.552856060331128	0.674218762889476	0.287811179288463	0.26771816161763	0.345710728103957	0.169060149826177	0.340239085032941	0.781396286895322	1.32235426664216	12.154208429395	2.21385285214437
CG13563	0.0546244484501159	0.0394897185950806	0.0793198544575855	0	0	0.201664591393975	0.126795112369632	0.43745025218521	0.411261203629117	0.417585557886998	0.260447323487035	0
CG13564	0	0	0	0	0	0	0	0	0	0	0	0
CG13566	0	0	0	0	0	0	0.0422650374565441	0.194422334304538	0.24675672217747	0.278390371924665	0.954973519452463	2.46542703988804
CG13575	0	0	0	0	0.0382454516596614	0	0	0.145816750728403	0.24675672217747	0.452384354377581	0.217039436239196	1.4088154513646
CG13577	0	0	0	0	0	0	0	0	0	0	0.217039436239196	0.201259350194942
CG13578	0	0.0394897185950806	0.198299636143964	0.518060122719233	0.382454516596614	0.172855364051979	0.0422650374565441	0.388844668609075	0.0411261203629117	0.0695975929811663	0.694526195965428	3.01889025292413
CG13579	0	0.0789794371901612	0	0	0.0382454516596614	0.0576184546839929	0.0845300749130883	0.291633501456807	0.0411261203629117	0.243591575434082	1.38905239193086	9.30824494651608
CG1358	13.9292343547796	2.25091395991959	0.991498180719818	0.978558009580774	0.994381743151196	0.835467592917897	0.591710524391618	0.729083753642016	0.370135083266205	1.46154945260449	1.90994703890493	20.3775092072379
CG13581	0	0	0	0	0	0	0	0	0.0411261203629117	0.173993982452916	0.217039436239196	0
CG13585	16.1142122927842	19.8238387347305	17.9262871074143	11.6851338791116	20.9585075094944	24.228560194619	29.5432611821244	47.5848663210356	39.3988233076694	56.5480442971976	86.6421429466871	73.1577737958615
CG13587	0	0	0	0	0.0382454516596614	0.0288092273419964	0	0	0	0	0.0868157744956785	0.0503148375487356
CG13589	0	0	0	0	0	0	0	0	0	0	0	0
CG13590	0	0	0	0	0	0	0	0	0	0	0	0
CG13594	0.0546244484501159	0.0394897185950806	0	0	0	0	0	0	0.24675672217747	0.487183150868164	10.2442613904901	21.7863246586025
CG13599	41.3507074767378	62.235796505847	65.8751391270247	54.3963128855195	35.5300245918254	26.5332983819787	24.6827818746218	22.4557796121741	19.9872944963751	12.0403835857418	5.81665689121046	1.5597599640108
CG1360	18.7361858183898	13.702932352493	13.6430149667047	13.2393142472693	13.9213444041167	13.3386722593444	13.1444266489852	14.7274918235687	13.4071152383092	12.5971643295911	5.6430253422191	2.61637155253425
CG13601	45.1744188682459	13.1895660107569	11.858318241409	8.5192109069385	6.84593584707939	8.81562356665091	8.19941726656957	8.65179387655193	8.8009897576631	12.8755547015158	17.5367864481271	15.3963402899131
CG13603	38.0732405697308	13.5844631967077	21.812959975836	27.2844997965463	18.7020258615744	20.5697883221855	21.1747837657286	18.7131496768118	15.8746824600839	18.9653440873678	18.2313126440925	14.9435067519745
CG13604	26.0012374622552	31.6312645946596	24.5098350273939	28.4357445137001	38.627906176258	41.4852873724749	42.5186276812834	33.8294861689896	32.119500003434	38.8702556799814	35.9417306412109	25.1574187743678
CG13605	70.3016651552992	36.2910513888791	35.8129142875998	39.7755049776656	34.5356428486742	30.1056425723863	32.2059585418866	27.6565770548205	23.1951318846822	35.2511808449607	23.5270748883289	20.2768795321404
CG13606	0.27312224225058	0	0	0	0	0.201664591393975	0.549445486935074	0.826294920794285	0.945900768346969	3.16669048064306	13.3696292723345	38.3399062121365
CG13607	0	0	0	0	0.0764909033193227	0	0	0.631872586489748	1.11040524979862	2.22712297539732	2.95173633285307	9.15730043386988
CG13609	46.9224012186496	20.8900611367976	15.8639708915171	11.1095115205347	10.4410083030876	7.80730060968104	8.79112779096118	7.72828778860537	5.55202624899308	4.31505076483231	2.86492055835739	1.25787093871839
CG13611	0	0	0	0	0.191227258298307	0.201664591393975	0.126795112369632	0.145816750728403	0.0411261203629117	0.104396389471749	0.0434078872478392	0
CG13613	0	0.0394897185950806	0	0	0	0	0	0.0972111671522689	0.24675672217747	1.35715306313274	0	0
CG13614	0	0	0	0	0	0	0	0.145816750728403	0.49351344435494	2.54031214381257	0.607710421469749	2.56605671498551
CG13615	0	0	0	0	0	0	0	1.06932283867496	1.23378361088735	5.25461827007805	0.56430253422191	0.201259350194942
CG13616	0.163873345350348	0	0	0	0	0	0.126795112369632	3.25657409960101	3.98923367520243	10.4048401506844	2.86492055835739	0.251574187743678
CG13617	0	0.118469155785242	0.43625919951672	0	0.152981806638645	0.749039910891907	1.31021616115287	2.86772943099193	1.93292765705685	1.87913501049149	1.64949971541789	1.10692642607218
CG13618	0.0546244484501159	0.394897185950806	0	0.115124471715385	0.0382454516596614	0.201664591393975	0	0.486055835761344	0.822522407258234	3.82786761396414	5.38257801873207	151.447661021694
CG13622	0	0.118469155785242	0.555238981203098	0.460497886861541	0.305963613277291	0.835467592917897	1.09889097387015	7.14502078569176	8.47198079475981	11.0660172840054	0.824749857708946	0.201259350194942
CG13623	1.14711341745243	2.36938311570484	5.83000930263253	4.54741663275771	3.59507245600817	4.49423946535144	3.46573307143662	3.54820760105781	3.53684635121041	5.1502218806063	5.25235435698855	5.13211342997103
CG13625	87.4537419686356	59.9848825459274	62.186765894747	50.0215829603348	34.5738883003339	34.5134543557117	35.7562216882364	28.9203222278	25.9505819489973	28.465415529297	19.1862861635449	15.1447661021694
CG13627	0	0	0	0	0	0	0	0	0.123378361088735	0.0347987964905831	0.998381406700303	0
CG13630	40.3128429561856	10.7412034578619	9.8356619527406	6.27428370848849	5.62208139397022	6.62612228865918	7.69223681709104	13.755380152046	14.6820249695595	26.0642985714468	38.2423486653464	24.352381373588
CG13631	7.42892498921577	2.05346536694419	1.30877759855016	0.920995773723081	0.994381743151196	1.29641523038984	2.15551691028375	7.77689337218151	22.5371139588756	58.3227829182173	318.961155497123	41.8116300029993
CG13634	0.0546244484501159	0.0789794371901612	0	0	0	0	0.126795112369632	0.388844668609075	1.52166645342773	1.87913501049149	26.2617717849427	0.553463213036091
CG13639	0	0	0	0	0.0764909033193227	0.0864276820259893	0.0845300749130883	0.0486055835761344	0.0411261203629117	0.0695975929811663	0.217039436239196	0.603778050584827
CG13640	0	0	0	0	0.114736354978984	0.0864276820259893	0.211325187282721	1.65258984158857	2.22081049959723	2.40111695785024	0.607710421469749	1.66038963910827
CG13641	0.109248896900232	0	0	0.0575622358576926	0.0764909033193227	0	0.295855262195809	0.583267002913613	1.85067541633103	1.73993982452916	1.43246027917869	54.239394877537
CG13643	0.218497793800464	0.157958874380322	0.0396599272287927	0	0.0382454516596614	0.0864276820259893	0.169060149826177	0.340239085032941	1.60391869415356	3.89746520694531	16.4949971541789	112.051143221034
CG13650	0.163873345350348	0.197448592975403	0.0396599272287927	0.0575622358576926	0.191227258298307	0.489756864813939	0.338120299652353	1.16653400582723	0.164504481451647	1.18315908067983	5.38257801873207	12.4780797120864
CG13653	1.63873345350348	17.0200687144797	20.9007816495738	2.53273837773847	0.994381743151196	1.29641523038984	0.169060149826177	0.43745025218521	0.205630601814558	0	0.0434078872478392	0
CG13654	0.27312224225058	3.6725438293425	10.1926012977997	5.46841240648079	15.0304625022469	18.0921947707738	18.8079416681621	14.2414359878074	14.5175204881078	19.8005152031418	23.7007064373202	45.4342983065082
CG13658	0.764742278301623	4.22539988967362	6.86116741058114	26.0756928435347	133.28539903392	164.558306577484	224.342818819336	224.557796121741	166.766418071607	127.363595155534	6.33755153818453	1.35850061381586
CG13659	0.109248896900232	0	0	0	0	0.0576184546839929	0	0.145816750728403	1.93292765705685	1.67034223154799	1.12860506844382	27.9247348395482
CG13663	23.7616350758004	13.1105865735668	13.9206344573062	13.4695631907001	11.741353659516	12.4455862117425	12.4681860496805	15.894025829396	17.4374750338746	17.6429898207256	11.4162743461817	8.70446689593125
CG13667	21.9044038284965	29.6172889463105	27.8016089873837	23.2551432865078	26.1216434835487	24.084514057909	22.5695300017946	23.8167359523059	25.8272035879085	23.1411996662378	15.5834315219743	8.30194819554137
CG13670	0	0	0	0	0	0	0	0	0	0	0	0
CG13671	24.8541240448028	2.48785227149008	7.85266559130096	10.6490136336731	12.4680172410496	12.7336784851624	13.3980168737245	17.6438268381368	17.3552227931487	16.11184277514	14.3246027917869	6.84281790662804
CG13674	0.491620036051043	0.197448592975403	0	0	0	0	0	0.0972111671522689	1.15153137016153	4.10625798588881	9.94040617975519	266.165490632811
CG13675	0.163873345350348	0.0394897185950806	0.0396599272287927	0	0	0.0288092273419964	0.0422650374565441	0.0972111671522689	0.616891805443675	1.11356148769866	4.68805182276664	61.836935347396
CG13676	0.491620036051043	0.236938311570484	0.0793198544575855	0.0575622358576926	0.191227258298307	0.0576184546839929	0.0845300749130883	1.21513958940336	4.11261203629117	10.5440353366467	119.93599246578	125.988353222034
CG13678	0.27312224225058	0.118469155785242	0	0	0	0	0.0422650374565441	0.340239085032941	1.19265749052444	3.34068446309598	12.5882873018734	253.335207057884
CG13679	0.27312224225058	0.276428030165564	0.277619490601549	0.0575622358576926	0.382454516596614	0.0288092273419964	0.169060149826177	0.43745025218521	0.987026888709881	2.8883001087184	6.46777519992805	275.272476229132
CG1368	0.873991175201855	0.513366341736048	0	0	0	0	0	0.0972111671522689	5.42864788790434	23.87197439254	60.4237790489922	735.150091424576
CG13685	0.0546244484501159	0	0	0.115124471715385	0.0382454516596614	0.0288092273419964	0.0422650374565441	0	0	0.243591575434082	1.17201295569166	2.56605671498551
CG13689	18.1899413338886	23.9307694686188	20.7024820134298	23.0824565789347	24.3241072555446	21.9526312346013	19.5264473049234	19.1019943454208	18.6712586447619	16.3554343505741	11.7635374441644	8.60383722083378
CG13690	107.446290101378	106.464281332337	112.872152893144	123.873931565754	63.6021861100169	50.9347139406497	41.3352066325002	27.6079714712444	20.974321385085	19.5917224241983	8.98543266030272	2.71700122763172
CG13692	0.218497793800464	0.157958874380322	0.87251839903344	0.460497886861541	0.917890839831873	0.374519955445954	1.22568608623978	0.729083753642016	0.74027016653241	1.18315908067983	1.12860506844382	0.704407725682298
CG13693	0.0546244484501159	0.0394897185950806	0.0793198544575855	0	0.26771816161763	0.604993774181925	0.169060149826177	0.0486055835761344	0.781396286895322	0.0347987964905831	0	0
CG13694	0	0.0394897185950806	0	0	0	0	0.422650374565441	1.89561775946924	2.01517989778267	3.93226400343589	3.25559154358794	13.7862654883535
CG13698	29.7703244053132	2.52734199008516	2.1812959975836	1.43905589644231	1.33859080808815	1.84379054988777	1.31021616115287	15.6996034950914	25.7860774675456	87.066588819439	126.230136116717	33.1574779446167
CG13699	0.491620036051043	0.0394897185950806	0.0396599272287927	0	0.0382454516596614	0.0576184546839929	0	0	1.19265749052444	1.53114704558566	39.6314010572772	7.89942949515149
CG13700	0	0	0	0	0	0	0	0	0.287882842540382	0.139195185962333	0	0
CG13704	0.218497793800464	0.157958874380322	0.0793198544575855	0.0575622358576926	0.26771816161763	0.518566092155936	1.09889097387015	7.3394431199963	9.33562932238095	11.1356148769866	41.9320190814127	90.9692262881139
CG13705	0.928615623651971	0.63183549752129	0	0.115124471715385	0.0382454516596614	0.0576184546839929	0.169060149826177	0.43745025218521	3.94810755483952	6.26378336830496	5.42598590597991	590.696192822156
CG13707	0	0	0	0	0	0.0864276820259893	0.126795112369632	0.87490050437042	1.93292765705685	3.27108687011481	17.1461154628965	4.37739086674
CG13708	0.163873345350348	0.0394897185950806	0	0	0	0.115236909367986	0.0422650374565441	0.194422334304538	0.287882842540382	0.278390371924665	4.77486759726232	3.97487216635011
CG1371	174.088117210519	124.234654700124	111.523715367365	129.284781736378	141.12571662415	134.337427095729	142.47544126601	167.10599633475	137.813629336117	180.884144158051	168.031931536386	89.7616701869443
CG13711	28.8963332301113	39.5292083136757	2.69687505155791	3.97179427418079	1.6827998730251	2.3911658693857	2.1977819477403	0.0972111671522689	0.411261203629117	0.0695975929811663	0.0434078872478392	0.0503148375487356
CG13712	16.9882034679861	21.1269994483681	0.634558835660684	1.09368248129616	1.37683625974781	1.29641523038984	1.31021616115287	0.0972111671522689	0	0.104396389471749	0.130223661743518	0
CG13713	14.584727736181	19.9423078905157	1.94333643421084	2.59030061359617	1.37683625974781	0.547375319497932	0.295855262195809	0.145816750728403	0.0822522407258234	0.382786761396414	0.173631548991357	0.301889025292413
CG13716	2.89509576785614	1.69805789958847	0.118979781686378	0.402935651003848	0.114736354978984	0.172855364051979	0.0845300749130883	0	0	0.0695975929811663	0.130223661743518	0
CG13720	0	0	0	0	0.0764909033193227	0	0	0.0486055835761344	0	0.243591575434082	1.51927605367437	0
CG13721	0	0.0789794371901612	0	0	0	0	0	0	0.0411261203629117	0.382786761396414	0.260447323487035	18.5661750554834
CG13722	0.382371139150812	0.118469155785242	0.0396599272287927	0.0575622358576926	0	0.115236909367986	0.464915412021986	0.972111671522689	2.05630601814558	5.95059419988972	5.51280168047558	109.585716181146
CG13723	0	0	0	0	0	0	0	0	0	0	0	0
CG13724	0	0	0	0	0	0	0	0	0	0	0	0
CG13725	0	0	0	0	0	0	0	0	0	0	0	0
CG13727	0	0.0394897185950806	0.0793198544575855	0	0	0	0	0	0.24675672217747	0.765573522792829	3.95011773955337	12.5787093871839
CG13728	0	0.0394897185950806	0.43625919951672	0.402935651003848	2.02700893796205	1.78617209520378	2.74722743467537	1.2637451729795	0.49351344435494	0.730774726302246	0.347263097982714	0.553463213036091
CG13731	4.04220918530858	1.65856818099339	0	0.287811179288463	0	0.0288092273419964	0.0422650374565441	0.0486055835761344	8.55423303548563	28.1174275643912	84.0376697118168	2312.46993373989
CG13733	0	0	0.0396599272287927	0	0	0	0	0	0	0	0.130223661743518	0
CG13737	0.327746690700696	0.0394897185950806	0	0.115124471715385	0	0.0288092273419964	0.253590224739265	0.923506087946554	3.41346799012167	8.00372319283412	31.9916129016575	6.23903985604321
CG13738	0.983240072102087	0.315917748760645	0.0793198544575855	0	0	0	0	0	0.781396286895322	4.73263632271931	6.07710421469749	326.593610528843
CG13739	0.0546244484501159	0	0.118979781686378	0	0	0.0576184546839929	0.0845300749130883	0	0	0.313189168415248	0.998381406700303	4.93085407977609
CG13741	99.8534917668119	5.17315313595556	5.15579053974305	5.58353687819618	3.51858155268885	4.92637787548139	1.52154134843559	0.583267002913613	0.74027016653241	1.04396389471749	0.434078872478392	0.855352238328505
CG13742	36.1067604255266	43.2807315802083	43.2293206793841	49.2157116583271	49.9868053191774	44.7119208347785	37.9540036359766	31.6422349080635	28.6237797725865	19.9049115926136	11.1124191354468	3.62266830350896
CG13743	0.546244484501159	1.46111958801798	2.26061585204119	1.61174260401539	0.0764909033193227	0.0576184546839929	0.253590224739265	0.388844668609075	0.534639564717852	0.521981947358747	1.95335492615277	15.2453957772669
CG13744	0	0	0	0.115124471715385	0	0.144046136709982	0.211325187282721	1.84701217589311	2.4675672217747	4.24545317185114	1.12860506844382	0.503148375487356
CG13747	0	0	0	0	0	0	0	0	0	0	0.130223661743518	0
CG13748	0	0	0	0	0	0	0	0	0.0411261203629117	0.139195185962333	1.64949971541789	1.20755610116965
CG13749	0.163873345350348	0.552856060331128	1.22945774409257	1.5541803681577	0.84139993651255	0.460947637471943	1.31021616115287	0.87490050437042	0.616891805443675	0.939567505245745	0.217039436239196	0.100629675097471
CG13751	10.5425185508724	11.5309978297635	9.08212333539353	9.61289338823466	6.31049952384413	7.63444524562906	6.76240599304706	8.11713245721445	8.71873751693728	8.8736931050987	6.38095942543237	8.60383722083378
CG13759	0	0.0789794371901612	0	0	0	0	0.0422650374565441	0	0.123378361088735	0.313189168415248	2.430841685879	4.77990956712988
CG13760	30.4804422351647	15.0060930661306	11.5013788963499	8.17383749179234	9.14066294665907	10.5441772071707	13.355751836268	11.1792842225109	11.5153137016153	11.0312184875149	9.54973519452463	7.89942949515149
CG13766	21.685906034696	4.89672510578999	6.26626850214925	5.06547675547695	9.37013565661704	9.99680188767277	11.7919454503758	11.8111568090007	10.3226562110908	7.93412559985295	7.0754856213978	9.71076364690597
CG13771	0.218497793800464	0.197448592975403	0.237959563372756	0	0.152981806638645	0.0288092273419964	0.169060149826177	0.145816750728403	0	0.243591575434082	0	0
CG13773	23.8708839727007	11.8864052971193	10.1529413705709	15.1964302664308	17.5164168601249	14.0300937155523	16.3565694956826	20.3657395184003	13.3248629975834	15.4158668453283	9.59314308177247	6.23903985604321
CG13775	7.42892498921577	4.02795129669822	7.57504610069941	9.72801785995004	10.1732901414699	6.22279310587123	6.04390035628581	6.61035936635428	5.01738668427523	4.10625798588881	2.430841685879	1.96227866440069
CG13784	106.790796719977	161.118051867929	312.123627290599	373.291099537136	138.983971331209	115.352146277354	107.649050401818	112.133081310142	85.7890870770338	112.887295815452	95.1500888472636	192.001420085975
CG13786	0	0	0	0.0575622358576926	0.535436323235259	0.259283046077968	0.0422650374565441	0.243027917880672	0.329008962903294	0.208792778943499	0.390670985230553	0.0503148375487356
CG13793	0	0.118469155785242	0	0	0.0382454516596614	0	0	0.0486055835761344	0	0.0695975929811663	0.520894646974071	0.150944512646207
CG13794	0	0.0394897185950806	0.0396599272287927	0	0.0382454516596614	0.230473818735972	0.253590224739265	0.243027917880672	0	0.208792778943499	1.56268394092221	2.51574187743678
CG13795	0.109248896900232	0.355407467355725	0.158639708915171	0.518060122719233	13.3094171775622	23.969277148541	36.0520769504322	49.188850579048	33.9290492994021	37.6870965993015	10.0272219542509	34.4656637208839
CG13796	0.819366726751739	0.118469155785242	0.277619490601549	0.690746830292311	1.1856090014495	4.55185792003544	6.72014095559052	25.0804811252854	26.6908521155297	38.2438773431509	19.0126546145536	9.10698559632114
CG13801	0	0	0	0	0	0	0	0	0	0	0	0
CG13806	0.327746690700696	0.118469155785242	0.515579053974305	0.575622358576926	0.650172678214243	0.40332918278795	0.591710524391618	1.50677309086017	3.82472919375079	9.84805940683503	47.1843734384013	39.4468326382087
CG13807	13.9292343547796	14.6506855987749	14.1189340934502	14.793494615427	9.79083562487331	11.5525001641406	7.86129696691721	7.92271012290991	6.41567477661422	8.59530273317403	8.72498533681569	5.88683599320206
CG13810	0.109248896900232	0.118469155785242	0.0396599272287927	0.402935651003848	0.0764909033193227	0.0288092273419964	0.0845300749130883	0.486055835761344	0.987026888709881	3.72347122449239	22.6589171433721	24.7549000739779
CG13813	1.3656112112529	0.276428030165564	0	0.172686707573078	0.0764909033193227	0.0576184546839929	0.0422650374565441	1.21513958940336	5.88103521189637	15.3114704558566	125.014715273777	56.0004141917427
CG13827	13.656112112529	7.30559794008991	5.71102952094615	7.94358854836157	7.03716310537769	5.76184546839929	7.14279133015596	9.81832788237915	9.45900768346969	11.3792064524207	16.9290760266573	4.07550184144758
CG13829	0	0	0	0	0	0	0.0422650374565441	0	0	0	0	0
CG13833	0	0	0.0793198544575855	0	0.26771816161763	0.489756864813939	0.803035711674339	1.11792842225109	0.534639564717852	0.730774726302246	0.260447323487035	0
CG13837	0	0	0	0	0	0.0288092273419964	0.169060149826177	0.340239085032941	0.0411261203629117	0.0347987964905831	0	1.25787093871839
CG13838	0	0.0394897185950806	0.0793198544575855	0.23024894343077	0.229472709957968	0.259283046077968	0.422650374565441	0.340239085032941	0.370135083266205	0.173993982452916	0	0
CG13840	0	0	0	0	0	0.0576184546839929	0	0.0486055835761344	0.0411261203629117	0.104396389471749	0.130223661743518	0.251574187743678
CG13841	0	0	0	0	0	0	0	0	0	0	0.0434078872478392	0
CG13842	0	0	0	0	0.0382454516596614	0.115236909367986	0	0	0	0.104396389471749	0.390670985230553	5.43400245526344
CG13843	0	0	0	0	0	0	0.0422650374565441	0.0486055835761344	0.0822522407258234	0	0	0.0503148375487356
CG13847	0.546244484501159	0.118469155785242	0.158639708915171	0	0.0382454516596614	0.201664591393975	0.0422650374565441	1.4095619237079	2.96108066612964	6.43777735075788	80.3914071829983	8.70446689593125
CG13850	50.3637414710069	3.79101298512774	3.2917739599898	5.29572569890772	21.6469256393683	24.314987876645	28.6979604329935	45.2517983093812	40.1390934742018	55.5040804024801	69.930106356269	54.4406542277319
CG13855	0	0	0	0	0	0	0	0	0.0411261203629117	0.0695975929811663	4.12374928854473	4.07550184144758
CG13856	0	0.0789794371901612	0.0396599272287927	0	0.994381743151196	1.29641523038984	1.39474623606596	2.04143451019765	1.0692791294357	1.32235426664216	3.86330196505769	1.66038963910827
CG13857	0	0	0.0396599272287927	0	0.191227258298307	1.15236909367986	2.53590224739265	5.78406444556	3.53684635121041	3.13189168415248	0.868157744956785	0.100629675097471
CG13862	0	0	0	0	0	0	0	0	0.164504481451647	0	0	4.32707602919126
CG13865	62.8727401660835	28.1956590768876	54.0564808128445	61.1310944808695	41.6492968573712	44.1357362879385	40.9125562579347	50.0151454998423	39.4810755483952	42.2805377360585	33.4240731808362	29.9876431790464
CG13868	30.5896911320649	103.226124407541	83.801426234439	73.5069751902734	107.431473711989	109.590300808954	81.5292572536737	44.5713201393153	59.139361081867	74.5390220828291	234.923485785306	640.457567157855
CG13869	0.0546244484501159	0.394897185950806	0.396599272287927	0	0.114736354978984	0.0288092273419964	0.338120299652353	0.145816750728403	0.411261203629117	0.417585557886998	0.303855210734875	0
CG1387	0.163873345350348	0.552856060331128	1.74503679806688	0.863433537865388	0.191227258298307	0.115236909367986	0.0422650374565441	0	0	0.0347987964905831	0.0434078872478392	0
CG13870	0	0	0	0	0.0382454516596614	0.0576184546839929	0.169060149826177	0	0.0822522407258234	0.208792778943499	0	0
CG13871	0.0546244484501159	0.197448592975403	0.0793198544575855	0	0.152981806638645	0.0864276820259893	0.0422650374565441	0	0.0822522407258234	0.104396389471749	0	0.100629675097471
CG13872	0.163873345350348	0	0	0	0.26771816161763	0.604993774181925	0.338120299652353	0.534661419337479	0.164504481451647	0.208792778943499	0.130223661743518	0.100629675097471
CG13875	0.436995587600928	0.315917748760645	0	0	0.152981806638645	0.374519955445954	0.803035711674339	5.97848677986453	6.29229641552549	13.2235426664216	30.4723368479831	6.13841018094574
CG13876	17.8075701947378	14.9271136289405	14.6345131474245	14.2178722568501	11.1294264329615	10.0832295696988	8.57980260367846	8.16573804079058	6.29229641552549	5.3590146595498	5.72984111671478	5.58494696790965
CG13877	0	0	0.0793198544575855	0.115124471715385	0.0382454516596614	0	0	0.0486055835761344	0	0.0695975929811663	0.0434078872478392	1.20755610116965
CG13884	0	0	0	0	0	0.0576184546839929	0.169060149826177	0	0.0411261203629117	0.0347987964905831	0	0
CG13887	104.441945436622	89.2862537434772	79.9147533660173	63.663832858608	51.7078506438622	48.284265025186	56.0434396673775	63.0900474818225	71.5183233111034	81.9163669388327	69.3658038220471	52.8305794261724
CG13890	47.5232701516009	8.01641287480136	4.99715083082788	6.9650305387808	6.2340086205248	7.77849138233904	4.81821427004603	4.6661360233089	4.68837772137193	5.46341104902155	5.59961745497126	12.5283945496352
CG13891	0	0	0.0793198544575855	0.172686707573078	0	0.0864276820259893	0	0	0.0822522407258234	0.139195185962333	0	0.0503148375487356
CG13893	0.491620036051043	0.355407467355725	0.317279417830342	1.49661813230001	4.89541781243666	6.56850383397519	7.05826125524287	8.50597712582352	8.96549423911475	11.1356148769866	13.760300257565	64.1011030370891
CG13894	1.80260679885383	13.6239529153028	18.7988055064478	20.3194692577655	25.7774344186118	28.6075627506025	29.3319359948416	31.0103623215738	24.0587804123033	26.4470853328432	27.0865216426517	56.8557664300712
CG13895	7.81129612836658	11.0571212066226	20.6231621589722	40.5238140438156	56.9474775212358	48.716403435316	62.7213155855115	57.6948277048716	46.0612548064611	52.0937983464029	34.292230925793	30.0379580165951
CG13896	11.1433874838237	10.6227343020767	9.16144318985112	8.00115078421927	14.4950261790117	13.0505799859244	16.9482800200742	20.9490065213139	21.1799519868995	22.0276381785391	11.2860506844382	5.08179859242229
CG13898	0	0	0	0	0	0	0.0845300749130883	0.145816750728403	0	0.139195185962333	0.260447323487035	0.201259350194942
CG13901	27.2029753281577	29.0644328859793	26.4928313888335	22.9097698713616	19.428689443108	20.8578805956054	20.4140130915108	19.1019943454208	19.2470243298427	13.4323354453651	10.1574456159944	5.73589148055586
CG13902	23.2153905912993	19.8633284533255	13.6430149667047	10.4763269261	10.6322355613859	11.1203617540106	8.41074245385228	7.82549895575764	7.36157554496119	9.53487023841978	5.20894646974071	3.8239276537039
CG13905	0	0.0789794371901612	0	0.0575622358576926	0.191227258298307	0.489756864813939	0.295855262195809	0.631872586489748	0.164504481451647	0.278390371924665	0.260447323487035	0.855352238328505
CG13907	106.954670065327	16.7831304029093	17.0934286356097	17.6140441724539	110.6440916514	113.767638773544	121.723307874847	75.9705271294981	79.3734123004196	113.652869338244	370.008830900582	181.133415175448
CG13912	0.764742278301623	0.908263527686854	3.05381439661704	16.6354861628731	17.2486986985073	16.075548856834	19.653242417293	14.7760974071449	9.29450320201804	10.5440353366467	6.20732787644101	9.00635592122367
CG13917	200.417101363475	68.2777234508944	116.639845979879	116.160591960824	87.6968206556035	91.6133429475487	98.9847177232264	109.26535187915	93.0684103812691	125.90204570293	145.155974956774	114.717829611117
CG13919	2.62197352560557	2.56683170868024	2.7365349787867	5.81378582162695	2.79191797115528	3.31306114432959	3.80385337108897	4.90916394118958	3.49572023084749	3.93226400343589	3.08195999459659	1.05661158852345
CG13920	0.764742278301623	1.18469155785242	1.26911767132137	0.920995773723081	10.0967992381506	23.3066649196751	39.3064848345861	77.4286946367821	87.063996808284	100.359729078842	65.1986466462545	46.1890208697393
CG13921	67.0241982482923	75.6623008281744	106.090305337021	128.881846085374	128.007526704887	133.732433321547	141.545610441966	107.223917368953	85.9124654381225	85.1874538089475	28.7360213580696	24.9561594241728
CG13924	0	0.118469155785242	0	0	0.152981806638645	0.0864276820259893	0.295855262195809	0.243027917880672	0.534639564717852	0.278390371924665	1.69290760266573	2.21385285214437
CG13926	9.83240072102087	6.87121103554403	6.18694864769166	10.0158290392385	9.75259017321365	8.78681433930891	8.03035711674339	10.4015948852928	8.14297183185651	10.2308461682314	7.63978815561971	5.28305794261724
CG13928	5.84481598416241	5.64702975909653	6.06796886600529	3.8566698024654	28.1104069698511	44.5966839254105	73.8370204365826	143.872527385358	138.718403984101	182.658882779071	209.356240196329	123.472611344597
CG13930	0.109248896900232	0	0	0	0	0.0864276820259893	0.169060149826177	0.631872586489748	0.781396286895322	0.661177133321079	1.2154208429395	0.251574187743678
CG13931	0	0	0	0	0	0	0	0.0486055835761344	0	0	0.0434078872478392	0
CG13933	71.0664074336008	16.0328257496027	31.8469215647206	34.7675904580463	31.8202157808383	34.2541713096338	34.48827056454	33.4406415003805	28.4592752911349	37.3739074308863	27.5640084023779	29.1826057782666
CG13937	0.655493381401391	0.355407467355725	0.158639708915171	0.115124471715385	0.152981806638645	0.0864276820259893	0.0422650374565441	1.02071725509882	1.68617093487938	4.66303872973814	37.0703357096547	25.1071039368191
CG1394	0	0	0	0	0	0	0	0	0	0.0695975929811663	0	0.352203862841149
CG13946	0	0	0	0	0	0	0.169060149826177	0.194422334304538	0.49351344435494	1.21795787717041	13.1091819488475	11.3711532860142
CG13947	0	0.0394897185950806	0.0396599272287927	0	0.0764909033193227	0.0576184546839929	0	0.631872586489748	1.60391869415356	2.95789770169957	7.03207773414996	15.0944512646207
CG13949	0.0546244484501159	0.0789794371901612	0.0396599272287927	0.0575622358576926	0.229472709957968	0.201664591393975	0.422650374565441	0.972111671522689	1.31603585161317	2.29672056837849	1.99676281340061	1.30818577626712
CG13950	0	0	0	0	0.152981806638645	1.00832295696988	1.01436089895706	1.94422334304538	2.38531498104888	4.90663030517222	6.72822252341508	3.42140895331402
CG13954	0.0546244484501159	0.0394897185950806	0.0396599272287927	0.287811179288463	0.573681774894921	0.662612228865918	0.718505636761251	0.680478170065882	0.370135083266205	0.800372319283412	5.59961745497126	13.4843764630611
CG13955	0	0	0	0.0575622358576926	0.0764909033193227	0.172855364051979	0.338120299652353	1.16653400582723	0.411261203629117	0.626378336830496	2.51765746037468	0.754722563231034
CG13962	0	0.0394897185950806	0.0396599272287927	0	0	0	0.169060149826177	0.0486055835761344	0.24675672217747	0.278390371924665	0.390670985230553	1.20755610116965
CG13965	0	0	0	0	0	0	0	0	0	0	0	0.0503148375487356
CG13970	0.109248896900232	0.0789794371901612	0	0	0.114736354978984	0.0288092273419964	0.0845300749130883	0	0	0.104396389471749	0	0.0503148375487356
CG13972	0	0	0	0	0.0764909033193227	0	0.295855262195809	1.11792842225109	0.49351344435494	0.835171115773995	0.260447323487035	0.0503148375487356
CG13978	0	0	0	0	0	0	0	0	0	0	0	0.100629675097471
CG13982	6.71880715936426	1.50060930661306	1.26911767132137	0.690746830292311	0.84139993651255	1.35403368507383	0.972095861500515	0.340239085032941	0.904774647984057	0.278390371924665	0.520894646974071	1.05661158852345
CG13983	0	0.0394897185950806	0	0	0.0382454516596614	0.172855364051979	0.295855262195809	1.16653400582723	1.31603585161317	4.90663030517222	4.34078872478392	0.0503148375487356
CG13984	0	0	0	0	0.229472709957968	0	0	0	0	0	0.0434078872478392	0.100629675097471
CG13989	0	0	0	0	0	0	0	0	0	0	0	0
CG13991	0	0	0.118979781686378	0	0	0.0576184546839929	0	0	0	0	0	0
CG13992	0.109248896900232	0.355407467355725	0.515579053974305	0.23024894343077	0.535436323235259	0.144046136709982	0.464915412021986	0.145816750728403	0.123378361088735	0.208792778943499	0.260447323487035	0.0503148375487356
CG13994	20.5934170656937	21.1269994483681	15.507031546458	12.7788163604077	10.2497810447892	9.82394652362079	12.5104510871371	12.4430293954904	8.34860243367107	11.4488040454019	10.8519718119598	6.89313274417677
CG13995	0.163873345350348	0.236938311570484	0	0.115124471715385	0	0	0	0.145816750728403	0.411261203629117	0.904768708755161	4.6446439355188	33.861885670299
CG13996	0	0	0	0.0575622358576926	0.0382454516596614	0.0288092273419964	0.0422650374565441	0.194422334304538	0.123378361088735	0.139195185962333	0.0868157744956785	1.15724126362092
CG13998	0	0	0	0	0	0	0	0	0	0	0	0
CG13999	0	0	0	0	0	0	0	0.291633501456807	0.205630601814558	0.765573522792829	2.82151267110955	2.56605671498551
CG14000	0	0	0	0	0	0	0	0	0.0411261203629117	0	0	0
CG14005	75.7094855518607	82.0991249591726	51.5182454702017	51.0001409699156	53.6583686785049	50.0704371203898	48.6047930750258	35.5792871777304	41.455129325815	25.5075178275974	12.1976163166428	7.29565144456666
CG14006	0	0	0	0	0	0	0	0	0	0	0	0
CG14007	0	0	0	0	0	0	0	0	0	0	0	0.150944512646207
CG14011	0	0	0	0	0	0	0	0	0	0	0	0
CG14013	0	0.197448592975403	0	0	0	0	0	0	0	0	0	0
CG14014	121.484773353058	174.584045908851	24.5494949546227	18.0745420593155	8.06979030018855	6.71254997068517	10.6930544765057	0.87490050437042	0.370135083266205	0.417585557886998	0.303855210734875	0.100629675097471
CG14015	0	0.355407467355725	0	0	0.0764909033193227	0	0.0422650374565441	0.243027917880672	0.452387323992029	1.21795787717041	4.16715717579257	6.54092888133563
CG14017	0.710117829851507	1.50060930661306	0.317279417830342	0.23024894343077	0.382454516596614	0.172855364051979	0.591710524391618	0	0	0	0	0
CG1402	0.0546244484501159	4.65978679421951	4.95749090359909	3.68398309489232	0.344209064936952	0.40332918278795	0.380385337108897	1.02071725509882	1.31603585161317	4.45424595079464	17.7538258843663	26.26434520044
CG14020	0	0.0394897185950806	0	0.0575622358576926	0	0.0576184546839929	0.338120299652353	0.534661419337479	0.575765685080764	0.800372319283412	1.95335492615277	1.30818577626712
CG14022	0	0	0	0	0.0382454516596614	0	0.211325187282721	0	0	0	0.173631548991357	0.352203862841149
CG14024	0.218497793800464	0.197448592975403	0	0.0575622358576926	0.0382454516596614	0.144046136709982	0.0422650374565441	0.340239085032941	0.329008962903294	0.278390371924665	8.46453801332865	21.9372691712487
CG14034	0	0	0	0	0	0	0	0	0	0.0695975929811663	0	0.402518700389885
CG14036	41.1322096829373	9.20110443265378	4.48157177685358	3.51129638731925	1.03262719481086	1.35403368507383	0.718505636761251	0.145816750728403	0.24675672217747	0.382786761396414	0.173631548991357	0.100629675097471
CG14042	0	0	0	0	0	0	0	0	0	0	0	0
CG14043	56.9186752850208	9.99089880455539	11.2237594057483	12.3183184735462	16.1778260520368	16.8533979950679	20.8366634660763	27.2191268026353	25.5393207453682	30.0661601678638	28.2151267110955	22.3901027091873
CG14044	0.0546244484501159	0	0	0	0	0	0	0	0	0.0347987964905831	0.520894646974071	1.61007480155954
CG14050	0.600868932951275	4.46233820124411	7.89232551852975	8.46164867108081	5.39260868401225	6.28041156055522	7.01599621778633	9.52669438092235	10.6105390536312	12.4927679401193	5.46939379322774	4.37739086674
CG14052	0	0	0.118979781686378	0	0.26771816161763	0.0576184546839929	0.211325187282721	0.680478170065882	0.822522407258234	0.382786761396414	0.434078872478392	1.15724126362092
CG14053	1.0378645205522	0.513366341736048	0.237959563372756	0.345373415146155	0.26771816161763	0.489756864813939	0.464915412021986	0.729083753642016	0.370135083266205	0.626378336830496	0.0868157744956785	0.201259350194942
CG14054	0	0	0	0	0.0382454516596614	0.0864276820259893	0	0	0	0	0	0.100629675097471
CG14057	17.7529457462877	19.9817976091108	17.6486676168128	16.9232973421616	18.2430804416585	16.392450357596	12.8485713867894	14.9219141578733	13.2426107568576	10.4396389471749	5.51280168047558	3.27046444066781
CG14062	0	0	0	0	0	0	0	0.0486055835761344	0	0	0	0
CG14069	0	0	0	0	0	0	0	0	0	0	0	0
CG1407	68.5536828048955	8.64824837232265	11.3427391874347	21.3555895032039	61.2309681071179	64.532669246072	72.4845392379732	75.7274992116174	73.1633681256199	84.4914778791358	63.4189232690931	37.8367578366492
CG14070	0	0	0	0	0	0	0	0	0	0	0	0
CG14071	0	0	0	0	0	0	0	0	0	0	0	0
CG14072	1.31098676280278	0.710814934711451	0	0	0	0	0	0	0	0.55678074384933	4.34078872478392	1.81133415175448
CG14073	177.529457462877	93.1562461657951	90.5436138633338	94.8625646934774	112.785836944341	121.459702473857	127.598148081307	127.346628969472	105.447372610506	141.526705327202	119.198058382567	66.0633817014898
CG14074	14.9124744268817	10.306816553316	10.5892005700877	11.1670737563924	8.60522662342381	7.11587915347312	7.43864659235177	4.6661360233089	5.09963892500105	6.43777735075788	2.60447323487035	3.01889025292413
CG14075	0	0	0	0	0	0	0	0.0486055835761344	0.205630601814558	0.208792778943499	1.38905239193086	8.45289270818758
CG14077	0	0	0	0	0	0	0	0	0	0	0	0
CG14079	1.09248896900232	0.473876623140967	0.396599272287927	0	0	0.201664591393975	0.253590224739265	0.0972111671522689	0.205630601814558	0.347987964905831	1.77972337716141	1.4088154513646
CG14082	0.0546244484501159	0	0	0	0	0	0	0	0.123378361088735	0.173993982452916	4.4276044992796	13.9372100009998
CG14085	0	0.118469155785242	0.0793198544575855	0.115124471715385	0.229472709957968	0.144046136709982	0.211325187282721	0.194422334304538	0.205630601814558	0.591579540339913	0.824749857708946	0.805037400779769
CG14086	0.0546244484501159	0	0.0396599272287927	0.23024894343077	0	0	0	0	0.123378361088735	0	1.95335492615277	2.51574187743678
CG14088	0	0	0	0	0	0	0.0422650374565441	0	0.0411261203629117	0.0695975929811663	0	0
CG14089	0	0	0.0396599272287927	0	0	0	0	0	0	0	0.0434078872478392	0
CG1409	0	0	0	0	0	0	0	0	0	0	0	0
CG14095	0.382371139150812	0.0394897185950806	0	0	0	0	0	0	1.0692791294357	1.63554343505741	15.7136551837178	105.761788527442
CG14096	0	0	0	0	0	0	0	0	0.987026888709881	1.73993982452916	1.82313126440925	44.1764273677898
CG14100	39.9850962654849	29.7357581020957	22.764798229327	16.8081728704462	17.8606259250619	14.9807982178381	15.299943559269	16.282870498005	15.4222951360919	14.3023053576297	13.7168923703172	5.08179859242229
CG14102	22.0136527253967	8.80620724670298	4.75919126745513	2.76298732116924	1.30034535642849	1.52688904912581	0.972095861500515	1.4095619237079	1.97405377741976	1.04396389471749	1.04178929394814	1.05661158852345
CG14104	4.04220918530858	3.23815692479661	1.98299636143964	1.43905589644231	1.26209990476883	2.36235664204371	2.32457706010993	2.57609592953512	1.56279257379064	2.99269649819015	1.64949971541789	0.955981913425976
CG14105	0	0	0	0	0	0.0864276820259893	0	1.65258984158857	1.19265749052444	4.59344113675697	6.55459097442373	6.33966953114068
CG14106	0	0	0	0	0	0	0	0	0	0.104396389471749	0.0434078872478392	0
CG14107	1.63873345350348	0.750304653306531	0.158639708915171	0.115124471715385	1.6827998730251	1.98783668659775	1.60607142334868	1.2637451729795	8.47198079475981	13.2931402594028	260.490731374283	9.6101339718085
CG14109	0.0546244484501159	0.118469155785242	0	0	0.229472709957968	0	0.126795112369632	2.38167359523059	3.61909859193623	9.36087625596686	21.9209830601588	9.10698559632114
CG14110	0.655493381401391	0.987242964877015	0.634558835660684	0.575622358576926	0.688418129873905	1.78617209520378	3.80385337108897	51.4733130071264	79.0032772171534	280.582696103572	151.536934382207	0.955981913425976
CG14111	2.51272462870533	11.4125286739783	9.67702224382542	4.60497886861541	0.84139993651255	0.518566092155936	0.549445486935074	0.243027917880672	0	0.139195185962333	0.607710421469749	0.301889025292413
CG14113	0	0	0	0	0	0	0	0	0	0	0	0
CG14115	0	0	0	0.0575622358576926	0	0	0.126795112369632	0.194422334304538	0	0.104396389471749	0	0
CG14117	21.9590282769466	12.755179106211	12.1755976592394	10.3612024543847	7.26663581533566	8.18182056512699	6.72014095559052	10.2071725509882	9.12999872056639	8.2473147682682	5.81665689121046	4.62896505448367
CG14118	0.0546244484501159	0	0.0396599272287927	0.0575622358576926	0.573681774894921	1.03713218431187	1.0566259364136	0.729083753642016	1.27490973125026	2.15752538241615	4.16715717579257	14.088154513646
CG14120	0.382371139150812	0.236938311570484	0	0	0	0	0	0.0486055835761344	0.452387323992029	3.68867242800181	7.98705125360242	274.920272366291
CG14125	0	0	0	0	0	0	0	0.486055835761344	0.24675672217747	0.208792778943499	0.130223661743518	0.301889025292413
CG14130	6.22718712331322	4.62029707562443	3.33143388721859	5.23816346305002	6.27225407218447	5.41613474029533	5.83257516900309	6.0756979470168	4.85288220282358	6.43777735075788	8.46453801332865	6.08809534339701
CG14131	0.928615623651971	0.315917748760645	0.0793198544575855	0	0.0764909033193227	0.0288092273419964	0.169060149826177	0.388844668609075	0.781396286895322	2.40111695785024	11.5899058951731	32.7549592442269
CG14132	0.109248896900232	0	0	0	0.26771816161763	0.115236909367986	0.422650374565441	1.50677309086017	1.85067541633103	4.41944715430406	7.20570928314131	41.107222277317
CG14135	16.2780856381346	17.8888425235715	9.99430166165577	10.8792625771039	10.4027628514279	9.79513729627879	9.93228380228788	9.38087763019394	13.7772503215754	9.04768708755161	4.68805182276664	4.42770570428873
CG14137	0	0	0	0	0	0	0	0	0	0	0	0
CG14141	0	0	0	0	0	0	0.0422650374565441	0.0972111671522689	0.0822522407258234	0.243591575434082	0	3.92455732880138
CG14142	0	0.0789794371901612	0.118979781686378	0.287811179288463	0.0382454516596614	0.230473818735972	0.0422650374565441	0.145816750728403	0	0.0695975929811663	0.0868157744956785	0.553463213036091
CG14143	0	0.197448592975403	0.396599272287927	0.23024894343077	0.191227258298307	0.144046136709982	0	0	0.0822522407258234	0.139195185962333	0.0868157744956785	0.150944512646207
CG14147	0.764742278301623	0.0394897185950806	0	0	0.0764909033193227	0.259283046077968	0.211325187282721	0.291633501456807	3.66022471229914	2.29672056837849	53.6521486383293	58.1639522063383
CG14151	0	0	0	0	0	0	0	0	0	0	0	0
CG14153	0.0546244484501159	0	0.0793198544575855	0	0	0	0	0	0.0822522407258234	0.417585557886998	0.130223661743518	8.60383722083378
CG14154	0	0	0	0	0.305963613277291	0.172855364051979	0.0845300749130883	0.0486055835761344	0.0822522407258234	0	0.56430253422191	0
CG1416	231.716910325392	202.108379769623	158.560389060713	137.516181464028	125.712799605307	119.529484241943	116.017527818214	106.835072700343	107.298048026837	121.030214194248	92.5022077251454	64.4533068999303
CG14160	0.218497793800464	0.118469155785242	0	0	0.152981806638645	0.0288092273419964	0.0845300749130883	0	0.164504481451647	0.243591575434082	1.73631548991357	3.37109411576528
CG14164	0	0	0	0	0	0	0	0	0	0	0	0
CG14174	5.95406488106264	7.62151568885056	7.17844682841148	8.46164867108081	11.0529355296421	11.5813093914826	10.7353195139622	8.94342737800874	10.1581517296392	10.8572245050619	6.16391998919317	2.61637155253425
CG1418	24.4171284572018	13.3870146037323	19.7903036871676	22.6219586920732	26.4658525484857	28.0313782037625	41.2506765575871	56.042237863283	51.4076504536396	63.2990108163707	22.7457329178678	10.8176900729781
CG14182	20.9211637563944	7.81896428182596	14.5155333657381	16.9808595780193	14.9922170505873	14.6062782623922	15.3422085967255	14.8733085742971	13.8595025623012	17.8169838031786	13.0657740615996	7.04407725682298
CG14183	0.436995587600928	2.52734199008516	6.10762879323408	3.68398309489232	4.47471784418038	4.20614719193148	5.62124998172037	5.00637510834185	4.19486427701699	5.81139901392738	1.69290760266573	1.00629675097471
CG14184	30.5896911320649	32.0261617806104	28.118888405214	27.342062032404	31.4377612642417	28.3770889318665	33.8965600401484	28.1426328905818	25.4981946250052	24.1851635609553	12.9355503998561	12.9812280875738
CG14185	0	0	0	0	0	0	0	0.194422334304538	0.370135083266205	0.765573522792829	0.434078872478392	0.201259350194942
CG14186	0.327746690700696	0.118469155785242	0.0396599272287927	0	0	0	0.0422650374565441	1.36095634013176	4.19486427701699	7.06415568758838	22.7891408051156	46.1890208697393
CG14187	0	0	0	0	0	0	0	0	0	0	0	0.100629675097471
CG14190	0	0	0	0	0.0382454516596614	0	0	0	0	0	0	0
CG14191	0.382371139150812	0.0394897185950806	0	0	0	0	0.0422650374565441	0	1.11040524979862	10.0916509822691	11.9371689931558	265.511397744678
CG14194	112.089368219638	133.040861946827	106.923163808825	78.6875764174657	62.9520134318026	56.898224000443	56.2970298921168	50.1123566669946	39.7689583909356	57.6964045813868	35.2472044452455	18.6668047305809
CG14195	0	0	0.0793198544575855	0.23024894343077	0.191227258298307	0.115236909367986	0.0422650374565441	0	0.24675672217747	0.730774726302246	2.17039436239196	7.39628111966413
CG14196	0.0546244484501159	0	0	0.0575622358576926	0.191227258298307	0.633803001523922	0.253590224739265	0.43745025218521	0.863648527621145	0.765573522792829	1.43246027917869	6.18872501849448
CG14200	108.757276864181	11.254569799598	23.2803772833013	35.4583372883386	64.9790223697647	70.1216593504193	88.7143136212862	112.862165063784	102.40403970365	119.3598719627	79.4798415507937	52.8305794261724
CG14204	2.51272462870533	6.95019047273419	10.5495406428589	8.00115078421927	0.726663581533566	0.547375319497932	0.211325187282721	0.194422334304538	0.164504481451647	0.278390371924665	0.607710421469749	0.503148375487356
CG14205	0.27312224225058	0.789794371901612	0.753538617347062	0.345373415146155	0.573681774894921	0.0864276820259893	0.464915412021986	0.340239085032941	0.987026888709881	6.05499058936146	1.99676281340061	119.145535315406
CG14207	80.8988081546217	104.687243995559	71.5465087207421	51.8060122719233	86.6641934607927	100.400157286858	120.413091713694	160.933087220581	164.463355331284	193.794497656057	245.037523514053	474.016084546638
CG1421	0	0	0	0	0	0	0	0	0	0	0	0
CG14210	15.2948455660325	20.0212873277059	24.113235755106	20.9526538522001	26.8483070650823	29.9615964356763	31.9946333546039	29.5035892307136	30.721211911095	26.5514817223149	10.6349323757206	10.2642268599421
CG14212	0.109248896900232	0	0.0396599272287927	0.518060122719233	0.305963613277291	0.230473818735972	0.0422650374565441	0.0972111671522689	0.411261203629117	0.173993982452916	0.217039436239196	0
CG14215	386.030977196969	451.762380727722	383.511496302426	390.271959115156	362.796354443548	349.945684523231	325.229463228107	252.311584343714	304.127660083732	192.541740982396	100.141995880765	44.8808350934721
CG14218	0.873991175201855	0.473876623140967	0.277619490601549	0.287811179288463	0.344209064936952	0.259283046077968	0.549445486935074	0.340239085032941	0.24675672217747	0.347987964905831	0.0868157744956785	0.201259350194942
CG14219	0.163873345350348	0	0	0	0	0.201664591393975	0.0845300749130883	0	0.24675672217747	0.974366301736328	0.607710421469749	40.2518700389885
CG14220	37.69086943058	37.6731915397069	41.523943808546	41.8477454685425	41.9552604706485	41.0819581896869	39.5600750593253	36.162554180644	34.7515717066604	33.4068446309598	23.1798117903462	14.088154513646
CG14221	1.42023565970301	3.63305411074742	5.71102952094615	6.27428370848849	2.79191797115528	2.3911658693857	2.83175750958846	2.52749034595899	2.54981946250052	2.4707145508314	2.34402591138332	2.41511220233931
CG14223	3.05896911320649	2.88274945744088	5.83000930263253	5.52597464233849	7.95505394520957	14.2317583069462	22.1468796272291	35.0446257583929	31.667112679442	31.1449228590719	6.33755153818453	4.93085407977609
CG14227	0.218497793800464	0.197448592975403	0.237959563372756	0.460497886861541	0.191227258298307	0.201664591393975	0.169060149826177	0.0972111671522689	0.24675672217747	1.00916509822691	0.217039436239196	0
CG14229	29.8249488537633	28.3536179512679	19.7506437599388	17.4413574648808	20.2700893796205	21.6933481885233	21.6396991777506	20.3171339348242	21.2210781072624	13.8847197997427	9.24587998378976	4.88053924222735
CG14230	100.618234045114	68.593641199655	72.1017477019452	73.391850718558	75.4582761245119	70.8130808066273	63.143965960077	47.2932328195788	41.6607599276295	31.5277096204683	17.1895233501443	13.5850061381586
CG14231	23.0515172459489	9.55651190000951	12.7308366404425	17.2111085214501	13.0034535642849	13.9724752608683	12.7640413118763	11.6653400582723	9.5001338038326	12.2839751611758	8.59476167507217	3.42140895331402
CG14232	29.7703244053132	9.00365583967838	21.2180610674041	30.1626115894309	25.9304162252504	28.0601874311045	30.8112123058207	27.0733100519069	27.8423834856912	31.9452951783553	20.2714833447409	13.7862654883535
CG14234	0.27312224225058	0.118469155785242	0.118979781686378	0.402935651003848	0.0764909033193227	0.0288092273419964	0.126795112369632	0.291633501456807	0.370135083266205	1.00916509822691	1.2154208429395	35.0694417714687
CG14237	0	0	0.0793198544575855	0	0	0	0	0	0	0	0	0
CG14238	0	0.0789794371901612	0.0793198544575855	0	0	0	0.0422650374565441	0.0486055835761344	0.0822522407258234	0.104396389471749	1.60609182817005	2.51574187743678
CG14244	0	0.157958874380322	0	0.0575622358576926	0.0764909033193227	0.201664591393975	0.295855262195809	0.486055835761344	0.658017925806587	0.487183150868164	0	0
CG14245	0	0	0.0793198544575855	0	0.0764909033193227	0.115236909367986	0.126795112369632	0.0972111671522689	0.575765685080764	0.521981947358747	0.520894646974071	5.2327431050685
CG14246	0	0.118469155785242	0.198299636143964	0	0.0764909033193227	0.0288092273419964	0.0422650374565441	0	0	0	0	0
CG14247	0	0.197448592975403	0.198299636143964	0.633184594434618	8.06979030018855	8.72919588462492	8.53753756622192	3.88844668609075	2.91995454576673	2.2619217718879	1.12860506844382	4.12581667899632
CG14252	2.62197352560557	13.1105865735668	13.206755767188	14.2754344927078	16.8662441819107	14.8079428537862	15.8493890462041	11.8111568090007	13.3659891179463	12.5971643295911	6.20732787644101	5.83652115565333
CG14253	0.109248896900232	0.0789794371901612	0	0	0	0.0288092273419964	0	0.243027917880672	0.24675672217747	0.626378336830496	4.12374928854473	23.7486033230032
CG14257	0.600868932951275	0.197448592975403	0	0	0.0764909033193227	0.0288092273419964	0.0422650374565441	0.972111671522689	4.81175608246067	5.08062428762514	206.968806397698	13.4340616255124
CG14258	0	0	0.277619490601549	0.115124471715385	0.497190871575598	0.460947637471943	0.338120299652353	0.583267002913613	0.205630601814558	0.208792778943499	0.130223661743518	0
CG14259	0	0	0	0	0	0.115236909367986	0.464915412021986	0.0972111671522689	0.0411261203629117	0	0	0.150944512646207
CG14260	0.436995587600928	0.0789794371901612	0.158639708915171	0.23024894343077	0.305963613277291	0.489756864813939	0.380385337108897	0.43745025218521	0.534639564717852	0.521981947358747	0.130223661743518	0.352203862841149
CG14262	0.0546244484501159	0.0394897185950806	0.118979781686378	0	0.0382454516596614	0.201664591393975	0.169060149826177	0	0.0822522407258234	0	0	0.150944512646207
CG14265	0.163873345350348	0.0789794371901612	0.0396599272287927	0	0	0	0	0	0.205630601814558	3.06229409117132	3.4292230925793	268.127769297212
CG14269	0	0	0.237959563372756	0.0575622358576926	0.152981806638645	0.0288092273419964	0	0	0	0.0695975929811663	0	0
CG1427	21.9590282769466	13.8608912268733	12.4532171498409	17.2111085214501	36.2184427216993	34.9455927658417	38.1230637858028	36.4055820985247	30.5567074296434	39.6358292027742	29.3871396667872	18.8177492432271
CG14270	43.808807656993	55.2066265959227	49.5749090359909	41.6750587609694	28.1868978731704	28.2618520224985	23.9642762378605	23.2820745329684	27.2666178006105	24.4287551363894	25.0897588292511	23.3460846226133
CG14273	0.163873345350348	0	0	0	0	0	0.0422650374565441	0	0.287882842540382	0.661177133321079	4.12374928854473	13.7359506508048
CG14274	0	0	0	0	0	0	0	0.0486055835761344	0.123378361088735	0.104396389471749	5.03531492074935	10.6164307227832
CG14275	0.928615623651971	0.157958874380322	0.0396599272287927	0.115124471715385	1.37683625974781	2.24711973267572	6.8892011054167	12.8318740640995	13.8595025623012	26.0294997749562	50.7872280799719	132.378337590723
CG14277	0.109248896900232	0	0	0	0	0	0	0	0.0411261203629117	0.208792778943499	2.90832844560523	21.4844356333101
CG1428	0	0	0	0	0	0	0	0.0972111671522689	0	0	0	0
CG14280	0	0.0789794371901612	0.356939345059135	0.518060122719233	0.191227258298307	0.201664591393975	0.338120299652353	0.194422334304538	0.164504481451647	0.208792778943499	0.0868157744956785	0
CG14282	0	0	0	0	0.0382454516596614	0	0.169060149826177	0.43745025218521	0.164504481451647	0	0.0434078872478392	0.100629675097471
CG14285	0.109248896900232	0.394897185950806	0.991498180719818	1.15124471715385	1.07087264647052	0.720230683549911	1.01436089895706	2.8191238474158	1.56279257379064	3.75827002098298	9.24587998378976	7.24533660701792
CG14286	38.0186161212807	52.0869388269113	45.0933372591373	36.9549554206386	24.1328799972463	27.1671013835026	25.6971427735788	21.9697237764128	21.0565736258108	21.6448514171427	13.5432608213258	6.18872501849448
CG14291	0.327746690700696	0.552856060331128	3.17279417830342	8.97970879380004	5.20138142571395	7.14468838081512	7.5654417047214	10.839045137478	10.3637823314537	15.5202632348001	12.6751030763691	0.150944512646207
CG14292	0.0546244484501159	0.0394897185950806	0.158639708915171	0.287811179288463	0.573681774894921	0.172855364051979	0.211325187282721	0.291633501456807	1.48054033306482	3.3058856666054	4.51442027377528	74.01312603419
CG14294	0	0	0	0	0.305963613277291	0.0288092273419964	0	0	0.0822522407258234	0.0347987964905831	0	0
CG14297	0.600868932951275	0.197448592975403	0.277619490601549	0	0.0764909033193227	0.172855364051979	0	0	0	0	0.130223661743518	0
CG14298	0.327746690700696	0.394897185950806	0.43625919951672	0.345373415146155	0.152981806638645	0.0576184546839929	0.126795112369632	0.145816750728403	0.287882842540382	0.0695975929811663	3.68967041606634	6.33966953114068
CG14300	0.109248896900232	0	0	0	0	0	0	0	0.24675672217747	0.104396389471749	0.520894646974071	16.0504331780466
CG14301	0.163873345350348	0	0	0.115124471715385	0	0.144046136709982	0.0845300749130883	0.583267002913613	1.48054033306482	1.53114704558566	2.90832844560523	14.2894138638409
CG14302	0.218497793800464	0	0.0396599272287927	0	0.229472709957968	0.115236909367986	0.169060149826177	0.291633501456807	0.0822522407258234	0.208792778943499	1.17201295569166	69.3841609797064
CG14304	0.27312224225058	0.0394897185950806	0	0	0	0.0576184546839929	0.549445486935074	6.99920403496336	8.18409795221943	20.2528995575194	28.9530607943088	24.8555297490754
CG14305	0	0	0	0.0575622358576926	0	0	0	0	0	0	0	0
CG14309	0.0546244484501159	0	0	0	0.114736354978984	0.0864276820259893	0	0	0.123378361088735	0	0	0
CG14312	0.0546244484501159	0	0	0.115124471715385	0.0382454516596614	0.0576184546839929	0.253590224739265	2.47888476238286	3.45459411048458	5.67220382796505	16.6252208159224	8.95604108367493
CG14313	0	0	0	0	0	0.115236909367986	0.0845300749130883	0.194422334304538	0.0411261203629117	0.347987964905831	0.868157744956785	0.251574187743678
CG14314	0.819366726751739	1.2241812764475	0.317279417830342	0.287811179288463	0.611927226554582	0.8066583655759	0.380385337108897	1.99282892662151	3.94810755483952	7.44694244898479	11.7201295569166	5.38368761771471
CG14315	0	0	0	0	0	0	0	0	0	0	0	0
CG14316	0	0	0	0	0	0	0	0	0	0	0.130223661743518	0
CG14317	232.809399294394	652.291171753541	73.7674646455545	18.6501644178924	2.63893616451663	17.7752932700118	1.85966164808794	0.486055835761344	0.658017925806587	1.32235426664216	2.34402591138332	1.25787093871839
CG14321	0.710117829851507	3.35662608058185	9.16144318985112	12.3758807094039	10.7852173680245	8.03777442841701	7.10052629269942	7.72828778860537	5.18189116572687	7.27294846653187	9.98381406700303	9.7610784844547
CG14322	69.3184250831971	37.1203354793758	55.9204973925977	39.6603805059502	36.6391426899556	30.2208794817543	33.7697649277788	30.9131511544215	28.4592752911349	38.2786761396414	40.0220720425078	43.5223344796563
CG14323	0	0	0	0	0.0764909033193227	0	0	0	0	0.0695975929811663	0	0.855352238328505
CG14324	0	0	0	0	0	0	0	0	0	0	0	3.42140895331402
CG14325	0.109248896900232	0.118469155785242	0.396599272287927	1.78442931158847	1.10911809813018	1.98783668659775	1.52154134843559	1.02071725509882	1.15153137016153	1.25275667366099	0.737934083213267	0.251574187743678
CG14326	0.0546244484501159	0.0394897185950806	0	0	0	0	0	0	0.123378361088735	0.0695975929811663	0.0868157744956785	12.2768203618915
CG14327	0.27312224225058	0.157958874380322	0.0793198544575855	0	0	0	0.338120299652353	0.194422334304538	2.67319782358926	6.12458818234263	13.0223661743518	114.868774123763
CG14329	0	0	0	0	0	0	0	0	0.123378361088735	0	0.0868157744956785	0.402518700389885
CG14330	0	0	0	0	0	0	0	0	0	0	0	0
CG14331	0	0	0	0	0	0	0	0	0.205630601814558	0.313189168415248	1.25882873018734	2.16353801459563
CG14332	0	0	0	0	0	0	0	0	0	0	0	0
CG14339	0.0546244484501159	0.0394897185950806	0	0	0.0382454516596614	0	0.169060149826177	0	0	0.0695975929811663	0	0
CG1434	23.1607661428492	12.755179106211	12.6118568587561	18.4774777103193	16.3690533103351	14.6927059444182	16.1029792709433	17.4494045038323	15.833556339721	17.782185006688	14.3246027917869	12.6290242247326
CG14340	0	0	0	0	0	0	0.0422650374565441	0	0	0	0	0
CG14341	18.9546836121902	24.48362552895	21.0990812857177	13.296876483127	13.2329262742428	11.0339340719846	11.7074153754627	12.3944238119143	14.5175204881078	13.4671342418557	7.68319604286755	5.48431729281218
CG14342	0	0.118469155785242	0	0	0	0	0	0.0972111671522689	0	0.521981947358747	5.59961745497126	5.83652115565333
CG14346	0.163873345350348	0.473876623140967	1.1104779624062	0.690746830292311	0.26771816161763	0.259283046077968	0.380385337108897	0.243027917880672	0.123378361088735	0.661177133321079	0.56430253422191	0.100629675097471
CG14352	32.7200446216195	25.1944404636614	20.6231621589722	12.548567416977	14.4185352756923	13.4250999413703	10.5239943266795	10.7904395539018	10.1581517296392	8.69969912264578	4.38419661203176	3.72329797860643
CG14353	9.99627406637122	5.0941736987654	13.8413146028487	20.2043447860501	14.5332716306713	12.9353430765564	11.7074153754627	12.4916349790665	10.7750435350829	11.7271944173265	8.16068280259378	2.56605671498551
CG14354	0	0	0	0	0	0	0	0	0	0	0	0
CG14355	0	0	0	0	0	0	0	0	0	0	0	0.251574187743678
CG14356	0	0	0	0	0	0	0	0	0.24675672217747	0.591579540339913	10.0706298414987	1.81133415175448
CG14357	0	0.0394897185950806	0.0396599272287927	0	0	0.0576184546839929	0.0845300749130883	0	0	0	0.173631548991357	0.402518700389885
CG14362	0	0	0	0	0	0.115236909367986	0.0422650374565441	0.0486055835761344	0	0.0347987964905831	0.0434078872478392	0
CG14367	0.218497793800464	0.276428030165564	0.198299636143964	0.0575622358576926	0.458945419915937	0.835467592917897	1.22568608623978	3.15936293244874	2.30306274032305	3.02749529468073	4.81827548451016	4.77990956712988
CG14369	0	0	0	0	0	0	0	0	0	0.0347987964905831	0.0434078872478392	8.00005917024896
CG14370	0	0	0	0	0	0	0	0	0	0	0	0
CG14372	1.20173786590255	0.908263527686854	2.49857541541394	2.12980272673463	6.38699042716345	14.2317583069462	23.1189754887296	72.325108361288	77.1526018008223	119.673061131115	117.678782328892	64.3526772248328
CG14374	0	0	0	0	0	0	0	0	0.0411261203629117	0.0347987964905831	0.0868157744956785	19.0190085934221
CG14377	0	0	0	0	0	0	0	0	0.0822522407258234	0.0347987964905831	0.173631548991357	20.2768795321404
CG14380	0	0	0	0	0	0	0	0	0	0	0	0
CG14383	0	0	0	0.115124471715385	0	0.0288092273419964	0	0	0.205630601814558	0	0	0
CG14384	0	0	0	0	0	0	0	0	0	0	0	0
CG14391	0	0	0	0	0	0	0	0.0486055835761344	0	0.243591575434082	0	0.150944512646207
CG14395	0.163873345350348	0.0789794371901612	0	0.0575622358576926	0.0764909033193227	0.432138410129947	0.972095861500515	2.52749034595899	10.1581517296392	51.8154079744783	81.4331964769464	1.10692642607218
CG14397	0	0.0394897185950806	0	0	0	0	0.0422650374565441	0	0.164504481451647	0.104396389471749	3.29899943083578	2.31448252724184
CG1440	364.126573368473	489.198633955858	540.128548928928	519.499178615675	332.697183987394	263.172291769137	239.135581929127	196.65819114904	174.374750338746	196.33480979987	247.511773087179	45.2330389563133
CG14400	0	0	0	0	0	0	0.126795112369632	0.194422334304538	0.822522407258234	0.626378336830496	0.0868157744956785	0
CG14401	0.0546244484501159	0	0.0396599272287927	0.115124471715385	0.152981806638645	0.0576184546839929	0.126795112369632	0.145816750728403	0.575765685080764	2.01833019645382	4.34078872478392	16.4026370408878
CG14402	0	0	0	0	0	0	0	0	0	0	0.0434078872478392	0
CG14406	0	0	0	0	0	0	0	0	0.0411261203629117	0.0347987964905831	0.0434078872478392	1.50944512646207
CG14407	28.7870843332111	25.0759713078762	18.7194856519902	16.6930483987308	14.0360807590957	14.1453306249203	14.7504980723339	14.1928304042313	14.3118898862933	14.5806957295543	21.877575172911	22.5913620593823
CG14408	57.8472909086728	16.5461920913388	9.16144318985112	8.69189761451158	5.5455904906509	6.10755619650325	3.12761277178427	3.98565785324302	6.12779193407384	9.74366301736328	33.5108889553319	50.616726574028
CG1441	1.0378645205522	0.276428030165564	0	0	0	0	0	0.43745025218521	2.42644110141179	4.34984956132289	54.0862275108077	381.537413132062
CG14410	2.34885128335499	2.60632142727532	1.34843752577895	1.09368248129616	0.879645388172212	0.691421456207915	0.549445486935074	0.388844668609075	0.575765685080764	0.173993982452916	0.0434078872478392	0
[truncated: 15,745 more rows]
