# Supplementary material for: Maternally inherited piRNAs direct transient heterochromatin formation at active transposons during early Drosophila embryogenesis
Source: eLife. 2021 Jul 8;10:e68573. doi: 10.7554/eLife.68573 (PMC8352587; doi:10.7554/eLife.68573)
Supplement: Figure 1—figure supplement 1—source data 2. [file elife-68573-fig1-figsupp1-data2.txt]

Accessions	Gene	embryo_0_2h_Rep1	embryo_0_2h_Rep2	embryo_0_2h_Rep3	embryo_5_7h_Rep1	embryo_5_7h_Rep2	embryo_5_7h_Rep3	embryo_10_12h_Rep1	embryo_10_12h_Rep2	embryo_10_12h_Rep3
CG3068	aurA	12.53	12.58	12.6	11.75	11.81	11.75	9.94	9.81	9.85
CG10254	CG10254	12.18	12.07	12.11	9.73	9.73	9.79	9.57	9.63	9.62
CG31012	cindr	8	7.92	7.92	9.17	9.13	9.14	10.23	10.21	10.26
CG3352	ft	8.21	8.26	8.23	9.55	9.46	9.5	10.45	10.44	10.4
CG2982	NO66	12.87	12.75	12.82	11.45	11.48	11.49	10.86	10.87	10.91
CG7123	LanB1	9.65	9.53	9.63	10.52	10.52	10.4	12.2	12.21	12.21
CG32409	CG32409	8.97	8.78	8.82	10.82	10.8	10.76	11.69	11.61	11.64
CG3001	Hex-A	11.82	11.8	11.77	10.66	10.69	10.72	10.21	10.25	10.24
CG12028	dib	7.33	7.44	7.37	10.06	10.05	10.01	9.53	9.56	9.52
CG6501	Ns2	8.86	8.81	8.82	10.3	10.26	10.13	11.24	11.27	11.24
CG8811	muskelin	12.44	12.3	12.38	9.63	9.65	9.75	9.42	9.25	9.33
CG7728	CG7728	8.5	8.57	8.53	10.05	10.07	10	10.4	10.45	10.47
CG6384	Cp190	10.82	10.94	10.91	12.42	12.38	12.33	12.86	12.84	12.82
CG4501	bgm	11.98	12.06	11.96	10.87	10.9	10.9	10.06	9.97	10.06
CG9450	tud	13.69	13.81	13.62	11.11	11.13	11.2	11.2	11.2	11.16
CG2199	CG2199	9.66	9.61	9.8	11.53	11.47	11.47	12.05	12.07	12.05
CG44122	Piezo	8.89	8.88	8.8	10.15	10.11	10.03	10.96	10.97	10.99
CG4916	me31B	15	14.8	14.85	12.14	12.2	12.26	12.11	12.17	12.09
CG7003	Msh6	12.64	12.68	12.62	11.97	11.98	11.96	10.97	10.85	10.9
CG9138	uif	8.98	8.77	8.96	10.54	10.56	10.49	11.69	11.75	11.72
CG10079	Egfr	8.13	8.15	8.15	10.02	9.94	9.97	9.88	9.94	9.95
CG3998	zf30C	8.73	8.74	8.61	10.76	10.75	10.81	11.24	11.2	11.35
CG2671	l(2)gl	10.79	10.85	10.85	11.97	11.91	11.98	12.25	12.28	12.26
CG32772	CG32772	6.2	6.05	6.1	8	7.95	7.92	9.08	9.05	9.18
CG42394	CG42394	4.26	4.25	4.16	8.21	8.08	8.02	8.99	9.35	9.27
CG9423	Kap-alpha3	10.29	10.29	10.37	11.96	11.96	11.93	11.84	11.9	11.85
CG34422	htk	10.09	10.08	10.09	11.46	11.34	11.35	11.82	11.8	11.86
CG4510	Surf6	9.58	9.51	9.63	10.89	10.82	10.84	11.32	11.37	11.34
CG31195	CG31195	9.27	9.11	9.28	10.8	10.73	10.68	11.69	11.69	11.69
CG6189	Mybbp1A	9.82	9.8	9.88	11.12	11.11	11.03	11.53	11.54	11.49
CG16812	CG16812	9.59	9.66	9.66	10.98	10.97	10.96	11.06	11.03	11.04
CG6061	mip120	10.34	10.22	10.38	11.85	11.77	11.79	12.29	12.32	12.34
CG1634	Nrg	10.23	10.03	10.19	11.23	11.16	11.06	12.93	13.03	12.98
CG4760	bol	5.64	5.45	5.51	7.01	6.91	6.93	8.7	8.77	8.8
CG7719	gwl	9.8	9.8	9.83	8.98	9.03	8.96	7.93	7.84	7.83
CG3048	Traf4	6.01	6.08	6.04	8.98	8.97	8.89	8.26	8.29	8.29
CG7421	Nopp140	8.99	8.99	8.95	10.61	10.62	10.72	11.23	11.09	11.13
CG5099	msi	11.15	11.18	11.18	10.61	10.61	10.6	10.04	10.02	10
CG5838	Dref	9.89	9.82	9.93	11.22	11.19	11.14	11.56	11.59	11.55
CG1681	GstT4	7.78	7.82	7.53	9.11	9.11	9.04	11.05	11.19	11.1
CG8581	fra	8.54	8.32	8.54	10.7	10.65	10.73	11.12	11.11	11.15
CG7752	pzg	11.07	11.09	10.97	12.24	12.16	12.19	12.75	12.71	12.77
CG6712	CG6712	7.98	7.98	8.02	9.31	9.35	9.25	9.95	9.94	9.85
CG16728	Git	8.64	8.71	8.72	9.89	9.9	9.86	10.21	10.2	10.18
CG3722	shg	11.31	11.2	11.17	12.39	12.38	12.37	13.22	13.21	13.1
CG17348	drl	4.6	4.69	4.75	6.97	6.83	6.94	7.85	7.82	7.86
CG8611	CG8611	8.73	8.69	8.78	10.26	10.28	10.2	10.69	10.83	10.82
CG8092	row	10.78	10.82	10.79	11.75	11.71	11.67	12.06	12.11	12.09
CG10915	CG10915	8.85	8.75	8.83	9.8	9.75	9.72	10.49	10.53	10.5
CG42611	mgl	8.38	8.19	8.15	9.21	9.19	9.09	11.01	11.04	11.1
CG42311	grh	8.03	7.75	7.87	9.8	9.71	9.74	10.82	10.94	10.86
CG33103	Ppn	8.24	8.28	8.34	8.33	8.24	8.29	10.79	10.7	10.91
CG16765	NA	5.64	5.34	5.43	8.1	8.05	8.01	8.94	9.02	9.08
CG3322	LanB2	9.72	9.39	9.57	11.15	11.08	10.98	13.17	13.19	13.23
CG10480	Rcc1	10.85	10.84	10.92	12.16	12.13	12.1	12.16	12.2	12.19
CG30149	rig	13.15	13.15	13.18	12.65	12.68	12.69	12.2	12.16	12.16
CG8939	CG8939	8.73	8.57	8.81	10.58	10.56	10.49	11.2	11.25	11.25
CG7438	Myo31DF	8.65	8.56	8.6	9.2	9.15	9.09	10.54	10.63	10.66
CG10237	CG10237	12.09	12.17	12.08	10.79	10.89	10.91	10.19	10.09	10.05
CG9968	AnxB11	8.75	8.79	8.88	9.52	9.55	9.51	10.5	10.56	10.53
CG7483	CG7483	11.07	11.08	11.12	11.85	11.87	11.85	12.14	12.17	12.12
CG6137	aub	12.6	12.64	12.58	12.27	12.3	12.31	11.57	11.53	11.57
CG46283	vas	12.78	12.92	12.73	10.88	10.93	10.94	9.89	9.63	9.76
CG1453	Klp10A	12.71	12.69	12.68	11.95	12	11.96	11.77	11.79	11.78
CG12403	Vha68-1	4.15	4.04	4.12	5.35	5.35	5.35	7.31	7.44	7.35
CG9184	CG9184	6.15	6.05	6.12	5.96	6.24	5.94	9.84	10	10.06
CG5723	Ten-m	9.55	9.61	9.61	10.45	10.37	10.41	10.98	11.07	11.04
CG1915	sls	8.09	8.11	8.25	8.28	8.22	8.09	10.98	11.15	11.19
CG2260	CG2260	8.64	8.51	8.61	9.98	9.92	9.92	10.4	10.46	10.37
CG2707	fs(1)Ya	10.1	10.05	10	6.74	6.7	7.01	6.76	6.68	6.68
CG6392	cmet	12.55	12.66	12.58	12.06	12.07	12.11	10.99	10.85	10.91
CG8545	CG8545	10.03	9.94	10.16	11.76	11.69	11.68	12.17	12.26	12.22
CG4215	spel1	12.11	12.14	12.16	11.74	11.78	11.77	11.07	11.03	10.99
CG14516	CG14516	12.65	12.69	12.49	10.72	10.74	10.84	10.4	10.32	10.32
CG12223	Dsp1	10.47	10.47	10.37	11.93	11.81	11.87	12.41	12.35	12.51
CG32278	CG32278	4.72	4.63	4.56	6.84	6.92	6.95	8.14	7.91	8.13
CG2194	su(r)	7.07	6.95	7.12	7.93	7.83	7.85	9.33	9.37	9.31
CG3696	kis	13.1	13.14	13.14	13.86	13.84	13.84	13.97	14	13.96
CG5824	l(3)07882	9.1	9.06	9.22	10.69	10.63	10.6	11.05	11.17	11.15
CG2691	CG2691	10.41	10.38	10.49	11.66	11.65	11.56	11.92	11.95	11.92
CG7843	Ars2	11.69	11.74	11.77	12.56	12.54	12.55	12.75	12.77	12.73
CG5854	CG5854	10.17	10.27	10.27	11.25	11.27	11.26	11.49	11.55	11.52
CG1856	ttk	7.24	6.97	7.12	8.12	8.1	7.88	10.47	10.62	10.61
CG4276	aru	7.45	7.38	7.39	8.05	8	7.97	9.25	9.36	9.36
CG7611	CG7611	10.17	10.18	10.3	11.32	11.35	11.3	11.66	11.71	11.7
CG9704	Nrt	10.42	10.23	10.55	12.36	12.35	12.36	13.04	13.03	13.08
CG2244	MTA1-like	10.75	10.7	10.81	11.76	11.76	11.72	12.05	12.12	12.07
CG5680	bsk	8.3	8.13	8.27	9.37	9.39	9.4	10.32	10.47	10.34
CG18586	CG18586	9.69	9.89	9.68	6.83	6.74	7.07	6.16	6.14	6.06
CG44128	Src42A	8.9	8.92	9.07	10.15	10.15	10.11	10.69	10.7	10.7
CG9634	goe	10	10.02	9.97	10.83	10.79	10.83	11	11.06	11.04
CG3523	FASN1	14.84	14.96	14.7	11.97	12.12	12.22	11.25	11.09	11.2
CG5940	CycA	10.41	10.42	10.5	10.74	10.69	10.7	8.85	8.71	8.76
CG2198	Ama	9.12	9.02	8.97	10.38	10.28	10.25	10.87	10.95	10.93
CG6957	Oscillin	8.42	8.1	8.35	9.81	9.81	9.65	11.3	11.39	11.34
CG5720	Nab2	9.07	9.05	9.2	10.87	10.77	10.76	10.95	11.03	11.04
CG15119	mip40	8.6	8.79	8.75	10.32	10.27	10.28	10.6	10.66	10.59
CG3036	CG3036	7.96	7.78	7.93	10.17	10.19	10.17	10.01	9.88	9.98
CG17800	Dscam1	8.37	8.35	8.17	10.58	10.54	10.6	10.4	10.5	10.54
CG5227	sdk	10.52	10.51	10.57	11.32	11.3	11.25	11.65	11.68	11.64
CG12301	CG12301	9.5	9.36	9.58	10.79	10.74	10.76	11.37	11.4	11.35
CG1449	zfh2	6.28	6.3	6.31	7.3	7.26	7.28	8.59	8.82	8.76
CG11208	Hacl	12.01	11.94	11.92	10.8	10.89	10.85	10.7	10.71	10.69
CG1448	Inx3	7.38	7.14	7.28	9.67	9.61	9.55	9.57	9.61	9.6
CG13213	Fbl6	7.79	7.82	7.85	8.91	8.79	8.86	9.64	9.79	9.75
CG9246	CG9246	9.29	9.15	9.4	10.96	10.91	10.9	11.33	11.32	11.33
CG1228	Ptpmeg	7.64	7.47	7.55	9.07	9.06	9.03	9.38	9.42	9.35
CG1345	Gfat2	9.66	9.55	9.67	10.15	10.08	10.09	11.14	11.19	11.13
CG17921	HmgZ	6.91	6.75	6.79	9.13	8.93	9.08	10.33	10.01	10.27
CG30092	jbug	7.39	7.22	7.17	9.32	9.24	9.32	9.58	9.7	9.72
CG1240	Non2	10.06	10.01	10.04	10.95	10.89	10.94	11.18	11.11	11.14
CG4527	Slik	9.9	9.94	10.04	11.29	11.23	11.3	11.57	11.69	11.64
CG10327	TBPH	9.43	9.28	9.39	10.36	10.34	10.31	10.91	10.98	10.92
CG18405	Sema1a	8.2	8.04	8.23	9.12	9.05	8.97	10.29	10.3	10.3
CG6582	cass	10.36	10.26	10.38	11.55	11.49	11.4	11.95	11.95	11.93
CG15112	ena	8.14	8.32	8.2	9.88	9.9	9.82	10.02	10.09	10.09
CG33156	CG33156	8.87	8.87	8.96	5.63	5.82	6.03	5.08	5.18	4.99
CG8465	Ankle2	11.75	11.87	11.74	10.94	10.94	10.98	10.48	10.45	10.47
CG10346	Grip71	11.41	11.46	11.41	10.87	10.87	10.9	9.97	9.8	9.93
CG3679	CG3679	11.47	11.51	11.41	10.75	10.8	10.85	9.69	9.5	9.58
CG40293	Stlk	9.74	9.84	9.77	8.77	8.8	8.75	8.32	8.23	8.25
CG1737	CG1737	9.47	9.34	9.53	11.17	11.08	11	11.52	11.62	11.62
CG9311	mop	12.14	12.17	12.2	11.4	11.44	11.43	11.07	10.98	11.07
CG32486	CG32486	6.86	6.48	6.7	9.05	9	8.83	10.1	10.24	10.2
CG4360	CG4360	4.19	4.09	4.04	6.41	6.4	6.26	7.18	7.1	7.27
CG8367	cg	9.26	9.34	9.2	10.74	10.65	10.65	11.15	11.05	11.21
CG33087	LRP1	9.29	9.11	9.32	10.71	10.6	10.65	11.23	11.2	11.26
CG9674	CG9674	14.2	14.22	14.19	13.71	13.72	13.72	13.37	13.31	13.28
CG1785	CG1785	8.8	8.87	8.7	10.34	10.28	10.38	11.34	11.09	11.29
CG31002	Ugt35D1	7.65	7.46	7.45	8.93	8.87	8.57	11.03	11.22	11.1
CG17018	Marf1	9.92	9.68	9.83	6.87	6.8	6.74	6.7	6.4	6.65
CG10923	Klp67A	10.45	10.52	10.55	10.87	10.87	10.9	9.26	9.19	9.27
CG5562	gbb	6.6	6.28	6.68	9.31	9.22	9.19	9.82	9.87	9.79
CG6146	Top1	9.75	9.69	9.89	11.46	11.42	11.35	11.6	11.67	11.61
CG1866	Moca-cyp	8.59	8.53	8.63	10.13	10.09	9.96	10.28	10.24	10.29
CG7879	CG7879	8.72	8.69	8.69	9.63	9.61	9.56	9.82	9.83	9.81
CG3273	sced	9.06	9.15	8.94	7.2	7.12	7.22	6.53	6.6	6.68
CG32412	QC	9.99	9.97	9.91	8.52	8.63	8.72	8.11	8.05	8.08
CG5055	baz	8.61	8.73	8.74	9.99	9.97	10.03	10.41	10.56	10.45
CG12785	Mat89Ba	9.52	9.53	9.62	10.75	10.77	10.63	11.05	11.07	11.09
CG9273	RPA2	11.79	11.84	11.79	11.24	11.24	11.26	10.95	10.91	10.91
CG3039	ogre	6.54	6.25	6.6	8.81	8.7	8.68	9.45	9.47	9.46
CG7358	Flacc	9.29	9.4	9.3	10.55	10.46	10.5	10.65	10.71	10.69
CG8928	Rrp47	7.61	7.58	7.6	8.84	8.84	8.81	8.93	9.02	8.99
CG13109	tai	4.51	4.47	4.48	6.86	6.68	6.68	7.65	7.49	7.76
CG3415	Mfe2	10.02	9.97	10.02	10.51	10.62	10.55	11.22	11.29	11.24
CG7839	CG7839	10.13	10.12	10.22	11.51	11.43	11.34	11.7	11.72	11.68
CG6588	Fas1	11.21	11.29	11.18	11.81	11.79	11.81	12.29	12.31	12.3
CG30463	Pgant9	7.51	7.66	7.61	8	8.1	8.21	9.67	9.69	9.68
CG6461	Ggt-1	10.63	10.88	10.6	6.22	6.44	6.72	6.44	6.49	6.42
CG1058	rpk	8.97	8.87	8.9	8.12	8.13	8.14	7.04	7.03	7.18
CG17117	hth	7.03	6.85	7.01	9.02	9.12	8.99	9.3	9.47	9.31
CG3429	swa	11.14	11.27	11.12	7.42	7.61	7.92	7.16	7.02	7.16
CG9633	RpA-70	13.35	13.28	13.34	12.8	12.84	12.82	12.47	12.44	12.42
CG8289	CG8289	8.9	8.48	8.71	10.69	10.62	10.59	12.29	12.29	12.44
CG10223	Top2	13.1	13.02	13.1	14.13	14.07	14.04	14.18	14.24	14.19
CG11579	arm	10.42	10.31	10.43	11.45	11.44	11.39	11.63	11.64	11.6
CG4637	hh	4.38	4.16	4.48	7.88	7.67	7.79	7.71	7.84	7.92
CG6113	Lip4	6.98	6.9	7.03	8.36	8.31	8.29	8.85	9	8.88
CG5553	DNApol-alpha60	11.83	11.85	11.84	11.57	11.56	11.58	11.06	11.11	11.08
CG11376	Zir	10.57	10.57	10.61	11.38	11.36	11.33	11.47	11.51	11.46
CG6875	asp	12.11	12.18	12.04	11.91	11.95	11.92	10.47	10.28	10.39
CG6143	Pep	11.95	11.85	11.82	12.83	12.69	12.76	13.37	13.31	13.35
CG5452	dnk	9.76	9.71	9.64	8.87	8.95	8.88	7.62	7.82	7.66
CG5992	Adgf-A	8.06	8.18	8.13	8.15	8.13	8.12	9.72	9.81	9.87
CG5263	smg	12.14	11.93	12.15	9.48	9.57	9.71	8.95	8.68	8.81
CG6891	CG6891	5.11	5.15	4.83	5.73	5.96	5.59	8.91	9.04	8.99
CG42734	Ank2	8.14	8.18	8.24	7.95	8.12	7.96	10.9	10.8	11.11
CG8443	clu	13.07	13.07	13.05	12.35	12.35	12.37	12.41	12.4	12.39
CG3936	N	9.79	9.73	9.86	10.82	10.8	10.8	11	10.98	11.01
CG8070	Mys45A	8.23	8.35	8.33	9.27	9.28	9.15	9.92	9.9	9.96
CG6961	CG6961	9.23	9.15	9.36	10.78	10.75	10.79	10.98	11.09	11.01
CG8598	eco	10.35	10.51	10.34	8.8	8.83	8.95	8.5	8.49	8.49
CG6959	CG6959	5.92	5.96	5.88	6.23	6.26	6.01	8.67	8.52	8.57
CG3059	NTPase	9.17	9.25	9.32	10.84	10.7	10.73	10.83	10.89	10.88
FBgn0061485_rover_1	NA	3.97	3.92	4.01	5.12	5.2	5.18	6.7	6.67	6.7
CG4806	CG4806	8.93	9	9.07	10.35	10.27	10.21	10.54	10.56	10.53
CG34383	CG34383	9.66	9.66	9.62	10.38	10.35	10.37	10.59	10.58	10.55
CG11156	mus101	11.6	11.68	11.65	11.33	11.35	11.36	10.19	10	10.07
CG3938	CycE	10.43	10.49	10.38	9.42	9.47	9.52	9.03	8.93	8.99
CG7228	pes	8.8	8.85	8.65	5.45	5.65	5.59	5.72	5.87	5.92
CG8183	Khc-73	9.12	9.26	9.12	10.54	10.5	10.55	10.53	10.56	10.58
CG12199	kek5	7.83	7.97	7.99	8.89	8.81	8.9	9.63	9.63	9.7
CG1697	rho-4	9.16	9.25	9.19	10.46	10.35	10.37	10.66	10.56	10.59
CG8782	Oat	6.41	6.31	6.19	6.14	6.06	5.95	9.01	9.22	9.13
CG4633	AlaRS-m	10.68	10.71	10.73	10.13	10.15	10.18	9.77	9.75	9.8
CG2252	fs(1)h	10.71	10.67	10.78	11.58	11.54	11.52	11.84	11.87	11.91
CG12050	l(2)05287	9.5	9.54	9.45	10.22	10.17	10.16	10.56	10.56	10.54
CG12369	Lac	9.53	9.25	9.46	11.06	11.04	11.01	11.49	11.53	11.55
CG7660	Pxt	14.56	14.57	14.49	13.39	13.42	13.45	12.24	11.92	12.08
CG8363	Papss	8.97	8.8	8.97	9.45	9.45	9.43	10.66	10.81	10.77
CG17566	gammaTub37C	11.57	11.53	11.55	10.94	10.94	10.95	10.46	10.32	10.35
CG5186	slim	7.89	7.9	7.96	8.87	8.85	8.88	9.13	9.17	9.18
CG3510	CycB	10.86	10.77	10.81	10.23	10.24	10.25	8.69	8.41	8.67
CG10988	Grip91	12.26	12.19	12.27	11.76	11.8	11.79	11.32	11.34	11.31
CG7838	BubR1	12.73	12.79	12.71	12.62	12.6	12.63	11.11	10.87	10.94
CG6764	RpL24-like	6.88	6.93	7.11	8.83	8.75	8.73	9.16	9.28	9.3
CG6904	GlyS	12.42	12.45	12.45	11.48	11.62	11.61	11.05	10.93	10.94
CG1771	mew	4.24	3.79	4.18	7.18	7.13	7.11	7.78	7.82	7.93
CG5787	CG5787	11.75	11.78	11.75	12.63	12.53	12.54	12.74	12.78	12.75
CG3228	kz	8.62	8.78	8.74	9.63	9.66	9.62	10.1	10.16	10.12
CG6701	CG6701	11.64	11.75	11.59	10.64	10.67	10.73	10.34	10.33	10.33
CG17528	CG17528	10.47	10.53	10.51	11.24	11.23	11.23	11.28	11.26	11.28
CG6218	CG6218	5.6	5.36	5.69	6.38	6.49	6.51	8.49	8.65	8.64
CG3527	CG3527	7.62	7.55	7.68	8.91	8.9	8.89	9.22	9.35	9.37
CG11563	CG11563	7.77	7.63	7.88	9.28	9.26	9.19	9.76	9.84	9.74
CG32344	CG32344	8.66	8.41	8.66	10.49	10.49	10.32	10.88	10.91	10.88
CG10545	Gbeta13F	9.98	10.02	9.99	10.59	10.58	10.62	10.84	10.86	10.89
CG2637	Fs(2)Ket	13.54	13.64	13.57	12.69	12.7	12.74	12.3	12.15	12.19
CG8705	pnut	11.56	11.55	11.55	12.07	12.05	12.03	12.22	12.25	12.24
CG6098	Lrr47	9.47	9.33	9.4	8.41	8.44	8.51	7.79	7.86	7.81
CG7878	CG7878	10.28	10.4	10.25	9.77	9.74	9.74	9.01	8.96	8.99
CG12288	CG12288	9.75	9.84	9.74	10.61	10.49	10.48	11.17	11.13	11.18
CG1374	tsh	6.08	6.08	6.21	8.22	7.92	8.02	8.81	8.69	8.83
CG11059	Cals	9.24	8.98	9.22	10.51	10.4	10.38	11.32	11.39	11.32
CG5175	kuk	11.02	10.73	10.97	13.36	13.26	13.34	13.45	13.33	13.44
CG12306	polo	13.03	13.08	13.04	12.75	12.79	12.78	11.28	10.99	11.11
CG11181	cup	12.86	12.78	12.72	9.03	8.96	9.39	9.22	9.07	9.15
CG3158	spn-E	10.15	10.15	10.12	9.78	9.72	9.72	9.03	8.98	9.07
CG8735	Lnpk	10.82	10.91	10.77	9.83	9.82	9.85	9.49	9.38	9.38
CG32721	NELF-B	9.3	9.36	9.35	10.24	10.2	10.14	10.46	10.44	10.42
CG31048	spg	11.59	11.68	11.62	10.86	10.93	10.93	10.67	10.63	10.65
CG10620	Tsf2	10.51	10.33	10.37	10.33	10.26	10.22	11.96	11.96	11.99
CG33546	gfzf	9.41	9.51	9.51	10.53	10.51	10.46	10.69	10.78	10.71
CG1234	CG1234	8.03	7.87	7.98	9.39	9.28	9.23	9.68	9.69	9.7
CG10159	BEAF-32	8.2	8.14	8.41	9.9	9.89	9.89	10.39	10.33	10.27
CG10160	Ldh	8.41	8.44	8.51	9.01	9.03	9	10.45	10.69	10.73
CG11738	l(1)G0004	8.28	8.32	8.28	8.92	8.9	8.86	9.53	9.57	9.47
CG10712	Chro	10.99	10.81	10.98	12.28	12.15	12.13	12.68	12.69	12.65
CG1372	yl	10.07	10.22	9.85	6.4	6.49	6.74	6.65	6.56	6.61
CG8573	su(Hw)	10.97	10.89	11.05	11.92	11.89	11.85	12.19	12.2	12.21
CG5821	qkr58E-2	8.58	8.63	8.72	9.55	9.5	9.5	9.9	9.92	9.93
CG12396	Nnp-1	9.96	9.79	9.87	11.22	11.17	11.05	11.47	11.52	11.49
CG7100	CadN	7.84	7.5	7.82	9.33	9.23	9.27	10.28	10.34	10.32
CG8075	Vang	5.95	5.96	5.85	6.81	6.79	6.64	8.09	8.23	8.15
CG4500	hll	8.24	7.76	8.05	10.95	10.95	10.94	11.4	11.51	11.47
CG6206	LManII	10.99	10.91	10.97	11.49	11.44	11.44	12.09	12.18	12.06
CG17753	Ccs	9.58	9.63	9.59	8.89	8.9	8.9	8.48	8.55	8.5
CG3845	NAT1	13.85	13.8	13.86	13.13	13.17	13.2	13	12.94	12.97
CG3658	CDC45L	10.41	10.47	10.42	9.89	9.85	9.86	9.32	9.22	9.21
CG14299	Epg5	11.99	12.05	11.99	11.54	11.56	11.58	11.24	11.23	11.23
CG6178	CG6178	11.99	11.87	11.94	10.58	10.76	10.66	10.49	10.5	10.5
CG10379	mbc	9.12	8.88	9.11	10.72	10.72	10.65	10.98	11.07	10.99
CG1569	rod	12.98	13.02	12.96	12.68	12.69	12.68	12.32	12.29	12.31
CG4193	dhd	8.12	8.47	8.24	5.69	5.63	5.74	5.41	5.41	5.33
CG10120	Men	12.35	12.42	12.31	10.41	10.49	10.42	11.23	11.29	11.23
CG3753	Marcal1	9.33	9.27	9.19	8.03	8.05	8	7.2	6.92	7.04
CG3163	CG3163	6.47	6.52	6.58	7.5	7.45	7.46	8.11	8.18	8.14
CG17746	CG17746	10.79	10.73	10.8	9.96	9.99	10.01	9.62	9.5	9.5
CG40080	Haspin	9.3	9.47	9.31	8.84	8.88	8.83	7.75	7.76	7.82
CG6829	Dark	7.1	7.13	7.08	8.1	8	8.11	8.62	8.67	8.58
CG5080	CG5080	8.83	8.55	8.73	8.23	8.41	8.16	11.56	11.82	11.73
CG9977	AhcyL1	8.91	8.73	8.86	9.61	9.6	9.47	10.48	10.56	10.53
CG1555	cn	4.54	4.61	4.79	6.73	6.55	6.35	7.96	8.05	7.96
CG14814	CG14814	9.98	10.09	9.87	8.65	8.63	8.75	7.49	7.19	7.41
CG10955	Rtf1	10.02	10.04	10.08	10.78	10.73	10.7	10.99	11.05	11.01
CG5508	mino	10.72	10.87	10.78	9.64	9.7	9.67	9.52	9.43	9.46
CG7702	CG7702	6.45	6.07	6.43	6.63	6.58	6.45	9.48	9.6	9.62
CG9449	CG9449	7.73	7.65	7.73	7.66	7.57	7.56	9.22	9.34	9.28
CG2028	CkIalpha	9.66	9.57	9.7	10.89	10.91	10.85	10.79	10.87	10.83
CG8188	CG8188	11.07	11.04	11.06	10.56	10.5	10.48	9.32	9.04	9.19
CG5009	CG5009	11.29	11.38	11.28	10.14	10.21	10.23	10.18	10.13	10.19
CG4475	Idgf2	11.22	11.25	11.23	10.59	10.62	10.61	10.27	10.16	10.17
CG4824	BicC	10.9	10.66	10.77	6.63	6.57	7.11	6.58	6.59	6.44
CG11198	ACC	13.23	13.39	13.19	12.07	12.13	12.19	11.7	11.69	11.72
CG14513	yem	9.61	9.57	9.57	8.89	8.92	8.85	8.45	8.35	8.37
CG31998	CG31998	7.73	7.7	7.55	8.83	8.79	8.85	9.34	9.25	9.32
CG3886	Psc	8.97	9.01	8.92	10.54	10.41	10.4	10.43	10.38	10.5
CG14444	APC7	11.06	10.95	10.92	8.85	8.81	8.9	7.74	7.24	7.43
CG3221	dgt3	9.9	9.94	9.93	9.46	9.47	9.48	9.06	9.03	9.02
CG8436	Ibf1	7.48	7.27	7.44	9.33	9.06	9.12	9.75	9.7	9.72
CG4586	CG4586	11.31	11.38	11.3	9.96	10.13	10.06	9.83	9.69	9.8
CG1430	bys	8.3	8.13	8.31	9.37	9.33	9.31	9.81	9.9	9.82
CG4476	CG4476	8.86	8.74	8.61	4.42	3.93	4.06	3.54	3.92	4.02
CG6667	dl	10.06	10.01	10.09	8.99	9.08	8.98	8.51	8.42	8.32
CG17367	Lnk	6.6	6.52	6.49	7.82	7.79	7.79	8.05	8.12	8.06
CG1316	CG1316	10	9.89	9.99	10.7	10.73	10.66	11.01	11.01	11
CG6122	piwi	12.12	12.19	12.14	11.85	11.88	11.85	11.07	10.92	10.95
CG6235	tws	12.22	12.16	12.23	11.79	11.82	11.81	11.43	11.47	11.45
CG5815	CG5815	8.6	8.85	8.63	10.07	10.09	10.09	10.93	10.72	10.86
CG2118	Mccc1	11.36	11.43	11.35	10.64	10.66	10.68	10.52	10.5	10.47
CG2684	lds	12.59	12.64	12.59	12.25	12.28	12.24	11.78	11.7	11.69
CG5888	CG5888	6.87	6.92	7.07	8.47	8.49	8.45	8.87	8.82	8.73
CG31022	PH4alphaEFB	4.89	4.65	4.55	6.34	6.12	6.25	7.71	7.7	7.81
CG5413	CREG	6.99	7.08	6.99	8.29	8.23	8.24	8.49	8.41	8.47
CG12530	Cdc42	10.11	10.03	10.1	10.98	10.95	10.83	11.29	11.33	11.33
CG6303	Bruce	13.13	13.07	13.08	12.59	12.59	12.63	12.38	12.4	12.4
CG11284	CAH3	10.38	10.26	10.32	9.19	9.23	9.24	9.25	9.2	9.22
CG17952	LBR	9.32	9.27	9.4	11.06	10.94	10.92	10.97	10.98	10.85
CG33126	NLaz	10.3	10.34	10.3	9.69	9.7	9.68	9.18	9.29	9.19
CG33863	His3:CG33863	9.07	9.02	9.02	10.62	10.48	10.43	10.63	10.61	10.52
CG33133	grau	7.89	7.87	7.95	9	8.89	8.87	9.27	9.33	9.28
CG3817	CG3817	8.99	8.75	8.94	10.19	10.06	10.12	10.69	10.67	10.68
CG6015	CG6015	9.99	10	10	10.85	10.78	10.78	10.86	10.83	10.88
CG8180	CG8180	10.37	10.49	10.29	8	8.03	8.19	7.95	7.64	7.78
CG5212	Pli	8.58	8.38	8.61	9.79	9.81	9.83	10.22	10.26	10.18
CG10011	CG10011	7.16	7.39	7.18	9.23	9.07	9.11	9.57	9.4	9.54
CG3496	vir	10.28	10.3	10.32	11.05	11.01	10.98	11.1	11.15	11.14
CG4937	RhoGAP15B	7.48	7.41	7.39	8.82	8.63	8.64	9.18	9.32	9.26
CG12744	CG12744	6.72	6.61	6.42	8.44	8.37	8.42	8.7	8.65	8.7
CG12845	Tsp42Ef	9.73	9.75	9.5	7.27	7.34	7.41	7.34	7.13	7.27
CG8251	Pgi	13.58	13.59	13.59	13.29	13.27	13.27	13.01	13.04	13.04
CG17078	CG17078	10.68	10.64	10.62	11.16	11.12	11.17	11.41	11.41	11.46
CG7208	CG7208	10.1	10.2	10.11	9.63	9.56	9.61	8.73	8.54	8.64
CG8975	RnrS	12.85	12.95	12.87	12.71	12.69	12.73	11.26	10.99	11.11
CG13096	CG13096	9.94	9.62	10.02	12.72	12.61	12.58	12.89	12.99	12.94
CG5786	ppan	9.04	8.92	9.06	10	10.05	9.93	10.34	10.34	10.37
CG32075	CG32075	7.85	7.88	7.92	8.83	8.76	8.72	9.09	9.12	9.13
CG8828	dgt5	10.96	11.03	10.96	10.57	10.57	10.55	10.1	10.05	10.11
CG5535	CG5535	8.75	8.65	8.77	6.93	6.88	6.81	6.68	6.87	6.7
CG2179	Xe7	7.8	7.7	7.84	9.16	9.12	9	9.35	9.34	9.38
CG10236	LanA	10.66	10.3	10.64	11.26	11.23	11.08	13.48	13.58	13.56
CG3665	Fas2	7.48	7.22	7.45	8.37	8.26	8.13	9.9	10.13	10.06
CG7861	Tbce	10.37	10.47	10.3	8.98	9.09	9.14	8.74	8.62	8.67
CG9007	upSET	8.93	9.1	9.09	10.29	10.18	10.24	10.58	10.53	10.63
CG6349	DNApol-alpha180	12.4	12.5	12.38	12.39	12.38	12.36	11.51	11.48	11.45
CG6967	CG6967	8.25	8.37	8.1	4.11	4.25	4.6	4	4.11	4.27
CG17544	CG17544	10.89	10.94	10.88	9.51	9.63	9.57	9.87	9.89	9.9
CG2916	Sep5	9.55	9.52	9.68	11.13	11.13	11.13	10.79	10.83	10.87
CG11128	slif	8.13	8.07	7.87	4.44	4.6	4.72	4.91	4.65	4.7
CG6811	RhoGAP68F	11	11.04	11.11	10.26	10.27	10.31	10.04	9.96	9.97
CG17725	Pepck1	7.14	7.05	7.33	9.85	9.67	9.61	9.48	9.45	9.52
CG6890	Tollo	7.06	7.16	7.11	8.6	8.44	8.47	8.95	8.79	8.9
CG4554	CG4554	10.54	10.52	10.52	10.95	10.93	10.93	11.25	11.33	11.28
CG3401	betaTub60D	3.5	3.95	3.96	5.06	5.19	4.77	8.09	8.25	8.2
CG10895	lok	10.24	10.48	10.34	9.03	9.03	9.14	7.92	7.62	7.89
CG6033	drk	10.54	10.54	10.55	10.93	10.93	10.95	11.17	11.22	11.2
CG5492	Tsp74F	9.63	9.58	9.48	7.27	7.19	7.41	6.82	6.41	6.65
CG42388	Nost	10.59	10.83	10.5	7.99	8.03	8.22	8.06	7.91	8.04
CG44012	btsz	7.35	7.49	7.39	9.03	9.11	9.09	8.77	8.83	8.84
CG5923	DNApol-alpha73	10.72	10.7	10.74	10.57	10.54	10.58	9.94	9.9	9.86
CG32209	serp	7.7	7.59	7.77	7.37	7.31	7.19	9.8	9.97	10.06
CG8625	Iswi	11.85	11.83	11.83	12.53	12.48	12.45	12.54	12.58	12.54
CG7487	RecQ4	11.5	11.68	11.52	10.82	10.86	10.89	9.94	9.74	9.79
CG7507	Dhc64C	15.09	15.13	15.1	14.75	14.77	14.75	14.57	14.54	14.53
CG1420	Slu7	9.72	9.69	9.73	10.31	10.31	10.29	10.43	10.41	10.44
CG8801	Non1	10.56	10.68	10.5	11.08	11.04	10.99	11.82	11.86	11.85
CG7664	crp	8.7	8.75	8.77	9.63	9.57	9.56	10.16	9.99	10.11
CG11895	stan	7.92	7.96	7.86	7.21	7.26	7.07	9.59	9.61	9.7
CG5032	aft	10.67	10.69	10.72	10.2	10.27	10.27	9.83	9.87	9.86
CG10302	bsf	13.7	13.67	13.68	13.25	13.28	13.28	13.14	13.13	13.12
CG4005	yki	7.74	7.58	7.47	9.42	9.26	9.31	10.2	10.01	10.31
CG12086	cue	9.05	9.13	8.96	7.24	7.11	7.31	7.09	7.19	7.09
CG9983	Hrb98DE	11	10.88	10.85	11.64	11.66	11.62	12.08	12.21	12.13
CG8893	Gapdh2	14.22	14.23	14.24	13.92	13.94	13.94	13.62	13.67	13.66
CG5690	Cnb	6.65	6.63	6.64	8.08	7.9	8.13	8.6	8.63	8.49
CG10933	Dlish	4.74	4.69	4.69	6.87	6.81	6.8	6.86	6.68	6.74
CG6383	crb	8.8	8.78	8.83	9.29	9.3	9.17	9.99	9.98	9.96
CG4827	veil	7.01	6.74	7.12	9.48	9.45	9.45	9.31	9.34	9.28
CG7670	WRNexo	10.47	10.31	10.4	10.47	10.43	10.39	9.17	9.11	9.09
CG42639	PPO1	9.78	9.79	9.72	9.2	9.24	9.19	10.64	10.68	10.63
CG13521	robo1	6.19	6.28	6.22	7.1	7	7.03	7.84	7.77	7.82
CG11280	trn	6.03	6.07	6	8.09	7.96	7.87	8.11	7.94	8.03
CG17524	GstE3	8.35	8.18	8.4	8.16	8.18	7.99	10.24	10.34	10.25
CG5726	CG5726	11.34	11.37	11.36	10.92	10.94	10.91	10.52	10.42	10.42
CG6176	Grip75	10.42	10.42	10.46	10.12	10.14	10.1	9.7	9.69	9.68
CG5602	DNAlig1	12.08	12	12.02	11.83	11.8	11.8	11.31	11.31	11.28
CG5949	DNApol-delta	12.71	12.75	12.73	12.4	12.41	12.38	11.99	11.93	11.89
CG9629	Aldh7A1	9.28	8.98	9.18	10.1	10.01	9.79	11.87	11.95	11.94
CG8778	CG8778	11.78	11.78	11.76	11.35	11.39	11.37	11.12	11.08	11.05
CG10543	CG10543	6.9	7.01	6.83	7.76	7.64	7.76	8.56	8.63	8.64
CG4035	eIF4E1	12.22	12	12.08	10.81	10.78	10.78	10.73	10.63	10.65
CG10139	CG10139	7.85	7.99	7.71	9.47	9.34	9.39	9.79	9.71	9.71
CG18190	CG18190	11.89	11.69	11.9	11.01	11.06	11.06	10.31	10.23	10.17
CG8050	Cys	10.63	10.59	10.34	11.56	11.52	11.54	13.18	13.01	13.29
CG3365	drongo	6.02	6.29	6.3	9.44	9.43	9.44	8.25	8.24	8.32
CG8108	CG8108	11.15	11.24	11.07	12.34	12.25	12.3	12.67	12.51	12.61
CG5393	apt	9.3	9.35	9.31	10.33	10.27	10.25	10.27	10.29	10.21
CG33844	His2A:CG33844	9.81	9.52	9.87	11.4	11.37	11.31	11.96	12.02	11.97
CG40411	Parp	11.31	11.24	11.25	11.13	11.13	11.12	10.56	10.55	10.58
CG14230	CG14230	8.68	8.82	8.69	9.64	9.62	9.55	9.97	10.02	10.02
CG11130	Rtc1	6.58	6.72	6.84	8.42	8.39	8.37	8.68	8.86	8.86
CG11180	CG11180	8.86	9.01	8.88	9.92	9.84	9.9	10.16	10.12	10.19
CG11076	CG11076	9.4	9.27	9.26	9.99	9.92	9.96	10.47	10.54	10.48
CG11920	CG11920	7.88	8.09	7.95	9.3	9.35	9.31	9.5	9.6	9.49
CG30118	Ttd14	11.47	11.36	11.5	10.64	10.68	10.63	10.33	10.33	10.24
CG8468	CG8468	6.25	5.92	6.28	7.65	7.42	7.43	8.97	8.9	8.99
CG13350	Ctf4	11.62	11.65	11.64	11.38	11.38	11.41	10.64	10.52	10.47
CG1945	faf	13.08	13.13	13.06	12.77	12.73	12.76	12.42	12.36	12.39
CG8095	scb	6.24	6.5	6.31	6.96	6.75	6.71	8.74	8.72	8.68
CG31301	CG31301	7.36	7.32	7.52	8.79	8.79	8.76	8.91	8.96	8.89
CG15820	CG15820	7.56	7.51	7.52	5.87	5.98	6.11	5.51	5.51	5.51
CG42314	PMCA	8.16	8.16	8.14	8.81	8.75	8.75	9.13	9.14	9.09
CG8967	otk	7.8	7.74	7.82	8.06	8.03	7.94	9.06	9.15	9.14
CG6995	Saf-B	11.7	11.7	11.7	12.37	12.29	12.3	12.69	12.63	12.76
CG8912	Psi	7.07	7.05	7	8.07	8.09	7.96	8.55	8.45	8.58
CG32067	simj	9.8	9.76	9.91	10.78	10.72	10.71	10.91	10.95	10.91
CG5205	obe	12.03	12.07	12.02	11.67	11.71	11.7	11.41	11.42	11.4
CG3999	CG3999	6.53	6.06	6.4	8.43	8.43	8.3	9.3	9.52	9.4
CG8121	pasi2	6.5	6.32	6.68	7.63	7.65	7.58	8.92	8.77	8.88
CG1444	spidey	10.25	10.33	10.24	7.5	7.59	7.7	8.48	8.65	8.61
CG3480	mip130	9.52	9.68	9.62	10.54	10.51	10.51	10.69	10.73	10.75
CG2259	Gclc	11.5	11.64	11.5	10.77	10.78	10.76	10.33	10.18	10.28
CG10630	blanks	7.01	6.74	6.93	8.93	8.97	8.9	8.81	8.98	8.92
CG31522	CG31522	7.07	6.92	7.12	7.42	7.34	7.34	8.63	8.69	8.68
CG3050	Cyp6d5	7.2	7.3	7.49	7.15	7.17	7.29	9.43	9.6	9.57
CG15319	nej	10.21	10.27	10.31	11.05	11.08	11.04	11.05	11.08	11.06
CG14938	crol	8.33	8.29	8.26	8.7	8.54	8.54	9.9	9.81	9.98
CG8929	CG8929	7.95	7.77	8.04	9.53	9.45	9.4	9.7	9.69	9.76
CG3333	Nop60B	12.12	12.15	12.18	12.45	12.38	12.39	12.94	13.03	12.99
CG11516	Ptp99A	7.37	7.13	7.29	8.13	8.07	8.06	8.95	9.07	8.97
CG7436	Nmt	13.07	13.04	13.06	12.84	12.82	12.79	12.48	12.49	12.48
CG11274	SRm160	11.09	11.06	11.08	11.86	11.78	11.72	11.96	11.98	12
CG43164	nw	4.09	4.15	4.27	4.5	4.31	3.86	8.18	8.16	8.28
CG6567	CG6567	10.56	10.57	10.54	9.83	9.82	9.84	9.83	9.82	9.87
CG8222	Pvr	6.51	6.48	6.46	6.74	6.81	6.64	8.1	8.11	8.21
CG4244	Su(dx)	8.22	8.1	8.16	9.08	9.11	9.05	9.27	9.35	9.33
CG13401	Aasdh	9.3	9.44	9.28	8.1	8.06	8.03	7.9	7.97	7.99
FBgn0000155_roo_2	NA	9.53	9.15	9.21	11.92	11.85	11.74	12.14	12.26	12.12
CG9775	CG9775	8.42	8.22	8.49	10.26	10.07	10.14	10.68	10.46	10.64
CG6084	CG6084	13.59	13.59	13.59	13.28	13.3	13.28	13.08	13.06	13.03
CG17245	PlexB	9.6	9.52	9.7	10.61	10.6	10.55	10.8	10.83	10.78
CG6827	Nrx-IV	9.49	9.27	9.5	9.62	9.45	9.35	11.52	11.64	11.61
CG3430	CG3430	10.56	10.65	10.53	10.17	10.15	10.13	9.64	9.65	9.64
CG1049	Pcyt1	9.48	9.49	9.51	10.05	10.05	10.01	10.2	10.18	10.18
CG18214	trio	9.94	10.09	10.04	10.85	10.79	10.79	11.1	11.1	11.16
CG4751	CG4751	9.73	9.67	9.76	10.55	10.48	10.45	10.67	10.65	10.67
CG3412	slmb	10.81	10.9	10.8	10.13	10.16	10.19	9.86	9.89	9.81
CG11583	CG11583	8.74	8.45	8.82	10.56	10.55	10.45	11.08	11.19	11.08
CG6562	Synj	11.32	11.36	11.31	11.02	11	11.02	10.72	10.7	10.71
CG8507	CG8507	12.78	12.91	12.81	11.47	11.52	11.57	11.5	11.3	11.35
CG32407	CG32407	4.85	4.56	4.83	5.4	5.41	5.22	7.41	7.52	7.4
CG32031	Argk	10.73	10.59	10.71	9.92	9.85	9.88	9.29	9.12	9.27
CG8896	18w	8.11	7.83	8.02	9.45	9.41	9.37	9.67	9.7	9.73
CG17947	alpha-Cat	10.46	10.27	10.5	11.77	11.76	11.7	12.03	12.16	12.02
CG5869	GMF	7.22	6.9	7.19	8.67	8.61	8.65	9.38	9.38	9.23
CG6395	Csp	9.12	9.2	9.2	10.06	9.99	10.03	10.2	10.12	10.18
CG33486	AsnS	10.15	10.25	10.06	8.87	8.91	9.01	8.65	8.53	8.54
CG6170	HDAC6	10.94	10.88	10.94	10.43	10.46	10.46	10.16	10.1	10.15
CG7627	CG7627	11.27	11.33	11.1	9.77	9.75	9.88	9.68	9.6	9.63
CG10289	fmt	11.85	11.77	11.87	11.19	11.23	11.25	11	10.98	10.94
CG13690	CG13690	10.9	10.89	10.91	10.86	10.82	10.82	10.14	10.03	10.07
CG11266	Caper	9.72	9.77	9.8	10.53	10.54	10.45	10.64	10.67	10.66
CG2727	emp	5.25	5.36	5.56	4.82	4.93	4.56	8.44	8.57	8.66
CG43227	milt	10.33	10.48	10.34	9.38	9.37	9.41	9.25	9.29	9.28
CG12130	Pal1	8.88	8.88	8.94	9.81	9.77	9.79	9.81	9.78	9.87
CG7275	CG7275	8.19	7.95	8.26	9.89	9.86	9.77	10.2	10.38	10.26
CG12101	Hsp60A	14.88	14.84	14.91	14.34	14.35	14.36	14.26	14.22	14.21
CG8306	CG8306	8.04	7.57	7.88	9.32	9.29	9.05	11.06	11.17	11.08
CG40300	AGO3	10.66	10.87	10.71	10.07	10.09	10.14	8.78	8.57	8.86
CG9680	Dbp73D	8.41	8.49	8.46	9.27	9.28	9.17	9.51	9.55	9.55
CG5889	Men-b	10.73	10.76	10.76	10.29	10.32	10.26	10.07	10.07	10.08
CG9684	CG9684	12.21	12.22	12.18	11.82	11.85	11.82	11.61	11.56	11.59
CG5870	beta-Spec	11.97	11.61	12.04	13.62	13.57	13.46	14.78	14.92	14.82
CG44154	koi	8.47	8.29	8.45	9.94	9.84	9.72	10.63	10.66	10.41
CG12547	CG12547	9.99	10.05	10.05	10.65	10.67	10.64	10.76	10.72	10.74
CG6946	glo	11.05	11.03	11.04	11.58	11.64	11.62	11.97	12.04	11.89
CG8231	CCT6	14.61	14.59	14.61	14.24	14.28	14.23	14.1	14.09	14.06
CG2875	CG2875	7.91	7.79	7.93	9	8.93	8.91	9.28	9.45	9.36
CG7516	l(2)34Fd	7.25	7.5	7.32	8.64	8.54	8.57	9.04	9.02	9.11
CG1258	pav	10.97	11.1	10.98	10.99	10.94	10.91	9.86	9.72	9.78
CG12002	Pxn	3.32	2.86	3.08	4.5	4.2	4.13	7	6.94	7.19
CG6759	Cdc16	11.26	11.27	11.34	11.04	11.05	11.06	10.58	10.56	10.53
CG6877	Atg3	10.28	10.35	10.38	10.96	10.99	10.93	11.14	11.19	11.18
CG1994	l(1)G0020	11.02	10.99	10.99	11.24	11.25	11.18	11.69	11.73	11.69
CG8542	Hsc70-5	13.73	13.73	13.76	13.2	13.2	13.23	13.24	13.22	13.22
CG9241	Mcm10	9.61	9.81	9.67	9.08	9.1	9.17	8.16	8.06	8.2
CG32626	AMPdeam	11.55	11.63	11.6	11.11	11.11	11.12	10.83	10.74	10.73
CG8193	PPO2	9.64	9.64	9.64	9.22	9.24	9.13	10.71	10.86	10.81
CG4449	Rad60	9.88	10.04	9.88	9.07	9.08	9.11	8.64	8.5	8.57
CG32649	Coq8	10.66	10.69	10.69	10.24	10.26	10.26	9.95	9.91	9.98
CG5059	CG5059	6.12	5.94	6.13	8.65	8.54	8.44	7.98	7.97	8.07
CG4452	CG4452	9.17	9.02	9.2	10.7	10.65	10.64	10.37	10.35	10.32
CG2448	FucT6	6.43	6.3	6.23	7.35	7.44	7.34	8.24	8.06	8.2
CG8878	CG8878	8.85	9.01	8.93	10.32	10.23	10.18	10.19	10.2	10.21
CG31037	ca	10.38	10.38	10.47	9.67	9.72	9.69	9.52	9.53	9.47
CG4104	Tps1	6.98	6.69	6.75	8.51	8.18	8.08	9.66	9.77	9.74
CG15862	Pka-R2	11.34	11.35	11.36	10.95	10.94	10.95	10.81	10.78	10.78
CG12225	Spt6	11.62	11.62	11.67	12.45	12.46	12.45	12.31	12.39	12.32
CG4211	nonA	11.27	11.1	11.27	12.13	12.07	12.02	12.45	12.51	12.45
CG10924	Pepck2	7.61	7.77	7.7	8.64	8.56	8.59	9.05	8.97	8.99
CG18809	CG18809	6.78	6.69	6.8	8.03	8.09	7.98	8.23	8.11	8.2
CG12909	CG12909	9.86	9.74	9.92	10.69	10.71	10.6	11.16	11.15	11.08
CG7997	CG7997	10.5	10.5	10.52	10.48	10.48	10.43	11.24	11.21	11.17
CG8933	exd	9.31	9.25	9.38	10.39	10.32	10.31	10.35	10.42	10.38
CG4067	pug	8.87	8.97	9.01	9.82	9.79	9.82	9.99	10.09	10.08
CG16935	CG16935	11.1	11.1	11.12	10.71	10.73	10.7	10.47	10.52	10.47
CG1666	Hlc	8.04	7.86	8.12	9.36	9.33	9.27	9.67	9.84	9.78
CG14472	poe	14.16	14.2	14.17	13.89	13.91	13.91	13.69	13.67	13.66
CG3603	CG3603	10.28	10.25	10.33	9.79	9.84	9.75	9.39	9.42	9.44
CG17498	mad2	11.25	11.15	11.29	10.7	10.76	10.72	10.31	10.32	10.29
CG4347	UGP	13.08	13.13	13.1	12.73	12.75	12.74	12.52	12.47	12.45
CG1273	CG1273	6.34	6.28	6.22	6.49	6.3	6.34	8.1	8.18	8.3
CG18375	ASPP	4.26	3.85	4.46	7.6	7.68	7.6	7.63	7.56	7.59
CG4620	unk	9.45	9.5	9.5	10.23	10.23	10.24	10.45	10.33	10.4
CG10667	Orc1	11.85	11.98	11.85	11.4	11.33	11.37	10.11	9.8	10.01
CG16876	NimC4	5.28	5.01	5.42	6.74	6.75	6.75	7.81	7.7	7.84
CG18000	sw	11.61	11.61	11.63	11.18	11.23	11.2	11.05	11.05	11.04
CG7777	Prip	9.86	9.99	9.57	6.68	6.87	7.01	6.92	6.74	6.85
CG11207	feo	10.93	11.16	10.93	11.04	11	11.02	9.37	9.17	9.31
CG3041	Orc2	10.29	10.28	10.25	10.1	10.11	10.08	9.4	9.4	9.29
CG10506	GlnRS	12.95	12.95	12.94	12.64	12.65	12.64	12.46	12.46	12.43
CG7989	wcd	8.43	8.53	8.46	9.57	9.49	9.49	9.71	9.9	9.78
CG1582	CG1582	11.63	11.72	11.62	11.1	11.11	11.07	10.83	10.75	10.75
CG4707	CG4707	7.65	7.6	7.61	8.5	8.39	8.41	8.82	8.89	8.96
CG11652	Dph1	9.1	9.09	9.12	9.72	9.79	9.74	10.02	10.15	10.12
CG5685	Calx	8.47	8.49	8.32	7.02	7.01	7.06	6.78	6.91	6.77
CG6297	JIL-1	7.36	7.15	7.44	8.73	8.65	8.58	9.14	9.21	9.15
CG5965	woc	10.92	10.91	10.91	11.38	11.33	11.32	11.57	11.54	11.53
CG4051	egl	12.14	12.08	12.16	11.55	11.61	11.56	11.35	11.4	11.39
CG5336	Ced-12	11.28	11.17	11.21	11.9	11.89	11.84	12.01	12.04	12.02
CG4720	Ask1	11.38	11.46	11.44	10.73	10.75	10.79	10.69	10.67	10.63
CG6339	rad50	12.55	12.53	12.56	12.31	12.33	12.28	12	11.98	11.97
CG5498	CG5498	10.2	10.36	10.19	9.21	9.29	9.4	8.81	8.74	8.79
CG1142	CG1142	7.12	6.79	6.92	8.92	8.71	8.78	9.21	9.09	9.2
CG32904	seq	6.47	6.2	6.36	7.84	7.75	7.77	8.49	8.27	8.46
CG13914	msd1	10.29	10.08	10.23	9.35	9.37	9.33	8.78	8.67	8.6
CG3481	Adh	13.89	13.88	13.88	13.56	13.63	13.61	13.29	13.33	13.28
CG6238	ssh	9.81	9.8	9.8	9.34	9.34	9.38	9.09	9.1	9.1
CG9528	retm	8.93	8.82	8.86	9.54	9.54	9.45	9.94	9.92	9.87
CG9764	yrt	7.29	7.44	7.51	8.93	8.81	8.8	8.96	8.92	8.95
CG34368	Fili	4.77	4.65	4.63	4.67	4.85	4.93	7.02	6.98	6.96
CG6236	CG6236	9.88	9.88	9.87	9.35	9.39	9.43	9.13	9.08	9.09
CG2674	Sam-S	10.59	10.49	10.66	11.36	11.34	11.34	11.54	11.58	11.56
CG13366	CG13366	11.25	11.37	11.25	10.61	10.57	10.63	10.27	10.18	10.29
CG8258	CCT8	14.77	14.78	14.8	14.37	14.42	14.4	14.28	14.25	14.22
CG9696	dom	9.2	9.12	9.19	9.91	9.81	9.83	10.1	10.1	10.12
CG3836	stwl	9.66	9.4	9.57	10.89	10.88	10.75	11.15	11.23	11.15
CG17958	Sry-delta	6.33	6.22	6.21	7.41	7.32	7.37	7.79	7.73	7.88
CG4022	CG4022	6.56	6.21	6.45	7.79	7.7	7.8	8.49	8.61	8.61
CG11970	CG11970	8.88	8.94	9.03	9.86	9.83	9.88	9.98	10.08	10
CG7869	SuUR	8.05	8.26	8.18	9.51	9.41	9.41	9.58	9.55	9.64
CG13784	CG13784	7.17	7.19	7.29	8.59	8.47	8.46	8.54	8.62	8.54
CG12750	ncm	12.07	11.99	12.1	12.89	12.91	12.81	12.98	13.06	13
CG4974	dally	7.58	7.18	7.46	8.15	8.29	8.11	9.7	9.75	9.78
CG33138	AGBE	12.66	12.65	12.69	12.39	12.41	12.37	12.16	12.16	12.15
CG6315	fl(2)d	10.21	10.13	10.15	10.88	10.87	10.92	11.28	11.12	11.17
CG18088	CG18088	6.94	7.15	6.93	7.25	7.13	7.14	8.79	8.98	8.93
CG1516	PCB	13.9	13.86	13.93	13.5	13.51	13.49	13.32	13.31	13.27
CG10672	CG10672	11.11	11.03	11.05	10.55	10.55	10.6	10.33	10.27	10.28
CG13281	Cse1	13.63	13.62	13.63	13.39	13.42	13.41	13.11	13.12	13.07
CG42351	Jabba	10.73	10.59	10.63	10.1	10.05	10.17	9.56	9.49	9.55
CG3363	ocm	7.23	7.37	7.37	8.58	8.52	8.47	8.63	8.58	8.64
CG1542	CG1542	8.36	8.11	8.43	10.22	10.3	10.33	11.06	10.74	11.01
CG11123	CG11123	7.61	7.77	7.86	8.99	9.03	8.99	9.31	9.47	9.37
CG1888	CG1888	7.01	7.06	6.87	8.18	8.19	8.02	8.65	8.58	8.69
CG4396	fne	7.84	7.49	7.93	7.74	7.48	7.4	10.89	11.04	11.08
CG18250	Dg	9.58	9.74	9.71	9.73	9.69	9.71	10.7	10.68	10.7
CG15027	CG15027	5.95	5.64	5.98	7.25	7.31	7.2	8.03	8.07	8.13
CG4606	alpha-Man-IIb	9.59	9.73	9.73	10.56	10.57	10.57	10.66	10.66	10.7
CG1244	MEP-1	11.6	11.73	11.65	12.49	12.41	12.41	12.61	12.55	12.6
CG8439	CCT5	14.66	14.61	14.66	14.29	14.29	14.27	14.14	14.12	14.09
CG2263	alpha-PheRS	12.67	12.65	12.67	12.32	12.36	12.34	12.16	12.18	12.16
CG11375	polybromo	10.92	10.83	11.03	12.07	12.01	11.97	12.08	12.12	12.09
CG6323	Tsp97E	8.85	8.92	8.85	7.61	7.61	7.65	7.18	6.86	7.05
CG1799	ras	12.39	12.3	12.42	11.95	11.97	11.93	11.54	11.58	11.51
CG3127	Pgk	14.04	14.05	14.04	13.7	13.71	13.69	13.53	13.45	13.48
CG12676	ed	10.52	10.53	10.47	11	10.9	10.84	11.45	11.5	11.46
CG1298	kune	6.27	6.33	6.29	6.53	6.32	6.4	7.92	7.98	8.06
CG1395	stg	8.31	8.55	8.21	6.14	6.19	6.34	5.64	5.37	5.7
CG12908	Ndg	6.24	6.15	6.31	6.65	6.57	6.27	8.64	8.69	8.86
CG2210	awd	13.26	13.25	13.27	12.99	13	12.98	12.81	12.81	12.78
CG34231	CG34231	5.84	5.74	5.88	6.97	7.05	7.02	7.35	7.42	7.31
CG33217	CG33217	9.25	9.31	9.26	9.97	9.88	9.88	10.15	10.24	10.18
CG3584	qkr58E-3	8.55	8.36	8.53	9.38	9.31	9.21	9.89	9.95	9.9
CG18076	shot	8.05	7.95	8.18	8.9	8.77	8.92	9.64	9.8	9.76
CG10473	Acn	10.23	10.11	10.16	11.16	11.01	11	11.27	11.31	11.34
CG1560	mys	9.46	9.46	9.62	10.21	10.12	10.21	10.9	11.09	11.07
CG32473	CG32473	12.51	12.53	12.5	12.05	12.11	12.12	11.88	11.85	11.81
CG33694	cana	11.07	11.28	11.12	9.49	9.57	9.65	9.37	9.15	9.39
CG30015	CG30015	6.78	6.68	6.61	7.64	7.48	7.5	8.3	8.28	8.42
CG5857	Ndc1	11.35	11.39	11.37	10.98	10.94	10.89	10.52	10.5	10.39
CG1031	alpha-Est1	9.01	9.14	9.01	7.76	7.7	7.82	7.29	7.04	7.29
CG2050	mod	11.23	10.88	11.24	12.71	12.67	12.57	13.42	13.52	13.46
CG10360	ref(2)P	11.5	11.66	11.49	10.42	10.44	10.51	10.28	10.11	10.14
CG2103	Pgant6	9.17	9.15	9.07	9.46	9.46	9.39	10.12	10.04	10.12
CG15415	Spindly	11.41	11.52	11.47	11.02	10.99	11.08	9.42	9	9.24
CG7503	Con	3.43	2.76	3.55	5.06	5.25	5.08	7.65	7.8	7.92
CG10932	CG10932	11.73	11.75	11.76	11.4	11.43	11.43	11.23	11.21	11.18
CG1584	Orc6	10.57	10.68	10.65	10.21	10.14	10.17	9.55	9.36	9.44
CG31884	Trx-2	13.4	13.42	13.36	12.92	12.94	12.95	12.88	12.88	12.89
CG1716	Set2	9.39	9.47	9.43	10.64	10.5	10.6	10.44	10.38	10.44
CG17269	Fancd2	9.62	9.64	9.63	9.83	9.83	9.82	8.93	8.89	8.85
CG8402	PpD3	12.34	12.33	12.32	11.99	12.01	11.99	11.84	11.8	11.79
CG11567	Cpr	11.22	11.12	11.27	11.96	11.87	11.84	12.24	12.25	12.19
CG8963	CG8963	11.45	11.48	11.53	10.97	11	11	10.83	10.79	10.75
CG44402	yin	9.94	9.98	9.54	4.75	4.96	5.32	5.69	5.59	5.25
CG11949	cora	9.36	9.01	9.56	9.93	10.02	9.68	12.74	12.88	12.9
CG17260	CG17260	10.03	10.08	10.05	9.78	9.77	9.76	9.39	9.33	9.38
CG14309	CG14309	13.08	13.04	12.92	11.17	11.15	11.39	11.26	11.1	11.13
CG2125	ci	7.69	7.54	7.59	9.35	9.28	9.34	8.72	8.72	8.71
CG42572	MCPH1	9.83	9.93	9.71	9.32	9.24	9.28	7.64	7.24	7.56
CG4792	Dcr-1	10.59	10.55	10.59	10.19	10.16	10.19	9.99	9.98	9.98
CG6907	CG6907	12.18	12.23	12.21	11.92	11.93	11.95	11.69	11.7	11.68
CG31043	gukh	7.07	6.87	7.07	7.88	7.8	7.66	8.78	8.86	8.91
CG8815	Sin3A	11.15	11.26	11.18	11.82	11.78	11.94	12.22	12.26	12.24
CG9485	CG9485	12.78	12.76	12.79	12.43	12.45	12.42	12.3	12.29	12.27
CG5105	Plap	12.58	12.58	12.62	12.31	12.33	12.32	12.11	12.09	12.07
CG8103	Mi-2	12.51	12.37	12.53	13.38	13.34	13.29	13.41	13.47	13.41
CG9796	GILT1	12.73	12.65	12.63	11.52	11.52	11.49	11.96	11.95	12
CG11372	galectin	9.62	9.77	9.58	8.6	8.64	8.68	8.4	8.27	8.36
CG6718	iPLA2-VIA	11.97	12	11.98	11.62	11.62	11.59	11.42	11.35	11.36
CG10270	D19B	6.64	6.6	6.46	7.82	7.91	7.99	8.38	8.24	8.47
CG6920	Blm	10.65	10.78	10.68	10.29	10.27	10.31	9.77	9.69	9.67
CG5481	robo2	8.42	8.52	8.53	9.72	9.6	9.73	9.56	9.6	9.6
CG9819	CanA-14F	10.32	10.29	10.32	9.89	9.87	9.85	9.66	9.59	9.64
CG6358	Xpac	8.46	8.69	8.52	7.56	7.53	7.66	6.9	6.95	6.99
CG7761	pcs	6.83	6.77	6.7	7.92	7.87	7.9	8	7.95	8.03
CG42575	NaPi-III	6.99	6.92	6.94	5.57	5.4	5.54	4.88	4.83	4.62
CG43154	rudhira	5.63	5.89	5.57	6.97	6.92	7.04	7.69	7.73	7.76
CG10897	tou	10.34	10.33	10.4	11.06	11	10.93	11.18	11.23	11.26
CG16753	CG16753	5.77	5.75	6.07	7.45	7.48	7.33	8.05	7.93	8.01
CG5363	Cdk1	11.86	11.94	11.84	11.72	11.76	11.76	11.17	11.1	11.14
CG6375	pit	9.59	9.87	9.64	10.87	10.87	10.81	11.21	11.27	11.19
CG17698	CG17698	8.61	8.58	8.67	7.9	7.99	7.91	7.5	7.42	7.39
CG1685	peng	9.49	9.13	9.59	11.53	11.48	11.4	11.98	12.07	12.02
CG8596	Cln7	5.87	6.07	5.87	6.23	6.08	6.1	7.69	7.75	7.74
CG6711	Taf2	9.35	9.34	9.42	9.94	9.96	9.9	10.2	10.3	10.23
CG2910	nito	11.09	11.07	11.19	11.88	11.86	11.87	11.96	12.06	11.95
CG1789	CG1789	8.55	8.44	8.66	9.65	9.63	9.7	10.42	10.15	10.37
CG7338	Tsr1	9.11	9.22	9.21	9.91	9.84	9.88	10.07	10.1	10.04
CG8756	verm	7.12	6.99	7.42	6.55	6.66	6.61	9.59	9.69	9.87
CG7763	CG7763	5.74	4.75	5.45	8.7	8.76	8.65	10.82	10.59	10.69
CG4654	Dp	9.43	9.6	9.49	10.46	10.39	10.41	10.49	10.51	10.51
CG8977	CCT3	14.46	14.41	14.46	14.09	14.13	14.11	13.91	13.95	13.93
CG7780	DNaseII	8.72	8.57	8.62	9.54	9.48	9.39	9.8	9.81	9.82
CG11527	Tig	7.33	7.53	7.28	7.07	6.94	6.86	9.23	9.3	9.42
CG15609	Ehbp1	7.38	7.49	7.42	8.69	8.57	8.68	8.9	8.73	8.77
CG31359	Hsp70Bb	6	5.86	5.92	6.69	6.71	6.47	7.68	7.71	7.76
CG7833	Orc5	10.17	10.23	10.21	10.11	10.09	10.09	9.54	9.47	9.47
CG5844	Srlp	11.42	11.48	11.49	10.92	10.99	10.95	10.8	10.78	10.77
CG7014	RpS5b	12.21	12.18	12.21	11.87	11.86	11.87	11.65	11.59	11.65
CG1172	CG1172	7.38	7.51	7.48	8.14	8.14	8.14	8.67	8.55	8.61
CG9915	CG9915	8.37	8.23	8.29	9.09	9.09	9.14	9.29	9.29	9.29
CG12108	Ppt1	9.41	9.38	9.41	9.92	9.92	9.88	10.07	10.14	10.12
CG10061	Sas-4	8.31	8.41	8.36	7.89	7.83	7.97	6.95	7.03	6.86
CG18012	Alg1	9.73	9.75	9.7	10.2	10.14	10.14	10.4	10.43	10.38
CG2173	Rs1	8.51	8.1	8.6	10.72	10.65	10.6	11.17	11.27	11.25
CG18740	mor	12.29	12.21	12.35	12.92	12.9	12.86	13.12	13.1	13.08
CG17598	CG17598	9.95	10	9.97	10.4	10.33	10.38	10.63	10.67	10.64
CG5235	CG5235	8.66	8.42	8.73	9.81	9.81	9.8	10.12	10.12	10.12
CG13001	CG13001	6.08	5.84	6.1	7.61	7.67	7.64	7.81	7.78	7.7
CG18572	r	13.74	13.76	13.77	13.48	13.49	13.48	13.35	13.31	13.32
CG11837	CG11837	7.95	7.85	8	8.64	8.59	8.49	9.11	9.13	9.13
CG1411	CRMP	7.32	7.11	7.35	7.29	7.24	7.13	8.9	9.04	9.03
CG4456	CG4456	6.41	6.23	6.07	6.19	6	5.94	9.12	8.78	9.12
CG3917	Grip84	11.66	11.62	11.58	11.27	11.3	11.27	11.03	10.99	10.97
CG18004	CG18004	7.16	7.11	7.19	7.89	7.89	7.9	8.14	8.11	8.17
CG4241	DPCoAC	8.12	7.88	8.17	8.38	8.34	8.13	10.55	10.25	10.39
CG14991	Fit1	9.12	9.19	9.16	9.77	9.81	9.83	9.89	9.94	9.97
CG6944	Lam	12.43	12.28	12.47	13.02	12.96	12.89	13.53	13.56	13.48
CG2054	Cht2	10.79	11.05	10.76	9.12	9.14	9.23	9.28	9.17	9.24
CG2990	CG2990	11.03	11.23	11.02	10.7	10.7	10.72	9.76	9.55	9.66
CG6805	CG6805	6.48	6.4	6.58	7.45	7.33	7.32	7.95	7.95	7.9
CG2051	Hat1	11.45	11.41	11.48	11.22	11.28	11.28	10.75	10.72	10.66
CG6293	CG6293	8.71	8.91	8.41	5.28	5.18	5.42	5.12	4.61	5.11
CG4125	rst	7.38	7.3	7.13	8.05	8.02	8.05	8.68	8.72	8.78
CG7913	wrd	11.26	11.25	11.32	10.95	10.9	10.91	10.64	10.66	10.68
CG1710	Hcf	11.68	11.61	11.67	12.05	12.02	11.99	12.3	12.36	12.3
CG7467	osa	10.61	10.55	10.71	11.33	11.31	11.28	11.49	11.51	11.49
CG4282	CG4282	5.86	5.55	5.79	7.21	7.33	7.22	7.84	7.71	7.68
CG4088	Orc3	10.6	10.63	10.63	10.52	10.54	10.52	10.05	10.02	9.99
CG4408	CG4408	11.17	11.18	11.15	10.81	10.81	10.79	10.61	10.56	10.53
CG7655	CG7655	6.45	6.27	6.4	7.55	7.51	7.27	8.26	8.37	8.24
CG3957	wmd	11.8	11.82	11.86	11.31	11.36	11.33	11.11	11.2	11.14
CG3038	CG3038	7.97	8.05	8.02	8.76	8.62	8.66	9.12	9.12	9.22
CG11115	Ssl1	9.61	9.73	9.68	9.03	9.08	9.03	8.71	8.79	8.72
CG12006	PIG-B	7.52	7.47	7.54	8.73	8.64	8.51	8.98	9.03	8.86
CG6342	Irp-1B	12.77	12.83	12.77	12.45	12.46	12.41	12.24	12.2	12.21
CG4943	Smurf	9.05	9.14	9.03	10.14	10.09	10.1	9.89	9.96	9.94
CG18817	Tsp42Ea	5.73	6.13	6.06	4.83	5.17	4.89	8.69	8.86	8.93
CG9102	bab2	5.84	5.59	5.64	6.73	6.74	6.53	7.65	7.66	7.6
CG10279	Rm62	12.29	12.18	12.3	12.99	13.04	12.91	13.17	13.23	13.17
CG4258	dbe	6.7	6.7	6.59	7.9	7.98	7.76	8.19	8.34	8.33
CG12011	CG12011	7.47	6.8	7.38	8.37	8.39	8.06	11.3	11.39	11.28
CG1664	sbr	10.06	10.1	10.08	10.72	10.66	10.65	10.7	10.76	10.75
CG7433	Gabat	13.38	13.34	13.39	13.12	13.16	13.15	12.88	12.89	12.87
CG9004	CG9004	8.26	8.23	8.39	9.36	9.41	9.31	9.51	9.62	9.48
CG16969	dgt2	10.3	10.31	10.32	9.44	9.49	9.47	9.54	9.45	9.4
CG15347	CG15347	6.36	6.38	6.49	6.29	6.26	6.3	8.31	8.28	8.61
CG31628	Gart	13.05	13.02	13.03	12.73	12.73	12.72	12.58	12.61	12.57
CG32417	Myt1	7.55	7.57	7.48	5.91	5.82	5.63	5.52	5.34	5.56
CG9247	Nbr	9.81	9.85	9.77	9.24	9.29	9.27	9.07	8.99	9
CG6598	Fdh	13.34	13.37	13.4	13.07	13.07	13.02	12.84	12.84	12.83
CG31352	Unc-115a	6.56	6.09	6.75	8.23	8.12	8.12	9.77	9.85	9.9
CG2985	Yp1	17.64	17.53	17.54	16.69	16.7	16.73	16.85	16.82	16.75
CG18145	Ripalpha	9.9	10.02	9.73	8.35	8.54	8.63	7.93	7.82	7.73
CG4389	Mtpalpha	14.29	14.26	14.3	14.03	14.02	13.97	13.74	13.77	13.7
CG32500	CG32500	10.53	10.46	10.54	9.76	9.87	9.85	9.66	9.6	9.57
CG6227	CG6227	10.8	10.84	10.84	11.47	11.44	11.4	11.44	11.44	11.4
CG11006	Sap130	8.99	9.1	9.06	9.91	9.82	9.8	10.16	10.02	10.13
CG2368	psq	9.1	9.27	9.15	10.47	10.3	10.41	10.5	10.37	10.45
CG7831	ncd	12.03	12.08	11.96	12.41	12.4	12.38	11.13	10.96	10.98
CG8858	CG8858	13.15	13.23	13.17	12.83	12.88	12.85	12.61	12.59	12.61
CG18600	CG18600	10.15	10.19	10.17	10.47	10.52	10.43	10.89	10.89	10.83
CG31651	Pgant5	6.52	6.18	6.66	7.42	7.32	7.19	8.98	8.91	8.98
CG4825	CG4825	9.49	9.47	9.42	9.66	9.58	9.56	10.29	10.28	10.24
CG10228	Pcf11	9.62	9.65	9.61	10.46	10.4	10.33	10.38	10.38	10.36
CG1084	Cont	11.29	11.12	11.23	10.85	10.78	10.65	12.41	12.46	12.48
CG42275	alpha-Man-Ia	9.07	9.07	9.14	9.8	9.74	9.76	9.87	9.85	9.92
CG17161	grp	9.43	9.6	9.46	9.48	9.49	9.53	8.42	8.45	8.48
CG5360	mi	8.39	8.45	8.21	7.75	7.63	7.71	6.48	6.18	6.41
CG5706	beta-PheRS	12.82	12.79	12.8	12.51	12.5	12.5	12.35	12.32	12.28
CG3910	mtTFB2	10.62	10.64	10.58	10.28	10.3	10.32	9.86	9.96	9.88
CG14411	CG14411	8.41	8.55	8.51	9.01	8.99	8.98	9.42	9.47	9.4
CG3624	babos	7.52	6.83	7.32	8.66	8.6	8.49	10.78	10.8	10.84
CG5555	CG5555	10.24	10.07	10.28	9.43	9.41	9.5	8.91	9.01	8.91
CG8529	Dyb	7.81	7.71	7.75	8.47	8.44	8.42	8.65	8.69	8.7
CG13373	CG13373	9.5	9.29	9.47	8.17	8.39	8.46	7.63	7.54	7.46
CG33300	Muc30E	8.37	8.27	8.33	8.44	8.09	8.44	10.29	10.19	10.28
CG15737	wisp	8.89	8.89	8.79	6.07	5.98	6.43	6.29	6.37	6.1
CG11200	CG11200	9.01	9.01	9.06	9.16	9.07	9.15	9.96	10.1	10.1
CG3992	srp	2.99	2.74	3.19	5.81	5.72	5.72	5.95	5.78	6.07
CG33116	CG33116	8.45	8.47	8.55	9.45	9.37	9.32	9.55	9.55	9.46
CG10293	how	9.55	9.29	9.62	10.52	10.55	10.46	11.1	11.2	11.16
CG6671	AGO1	10.25	10.18	10.33	10.99	10.96	10.89	11.13	11.17	11.15
CG9623	if	1.99	1.66	2.14	4.19	4.07	4.18	5.28	5.22	5.2
CG8024	Rab32	10.69	10.82	10.6	9.48	9.52	9.59	9.47	9.36	9.46
CG10583	Sse	7.07	7.19	7.13	6.11	6.22	6.25	5.49	5.28	5.37
CG1639	l(1)10Bb	8.7	8.59	8.78	9.66	9.66	9.59	9.74	9.82	9.8
CG8186	Vha36-1	11.16	11.21	11.2	10.74	10.77	10.77	10.65	10.66	10.65
CG2009	bip2	9.24	9.24	9.12	9.95	9.93	9.92	10.06	10.16	10.14
CG31075	CG31075	12.16	12.22	12.17	11.87	11.83	11.84	11.62	11.54	11.59
CG43443	hts	8.78	8.28	8.72	10.26	10.2	10.15	11.33	11.5	11.47
CG13345	tum	10.27	10.41	10.25	10.31	10.2	10.31	9.15	9	9.04
CG3071	CG3071	8.7	8.57	8.68	9.25	9.25	9.16	9.64	9.7	9.64
CG31961	TBCC	10.09	10.07	10.06	9.77	9.8	9.75	9.39	9.3	9.3
CG11254	mael	10.24	10.33	10.21	9.41	9.61	9.67	8.67	8.42	8.52
CG11490	Tbc1d15-17	10.97	11.02	11.1	10.7	10.63	10.67	10.17	10.24	10.19
CG5971	Cdc6	10.59	10.71	10.6	11.02	10.97	11	9.64	9.44	9.56
CG6983	CG6983	9.34	9.23	9.37	9.88	9.93	9.89	10.29	10.43	10.35
CG8604	Amph	11.6	11.53	11.59	10.94	10.92	10.99	10.94	10.87	10.89
CG4532	pod1	5.23	4.95	5.02	7.14	7.07	7.05	7.01	6.99	6.86
CG8729	rnh1	8.83	8.83	8.86	8.33	8.32	8.28	8.02	7.96	7.91
CG10340	CG10340	10.96	11	10.95	10.14	10.11	10.15	10.39	10.41	10.37
CG9985	sktl	6.22	5.99	6.19	7.22	7.24	7.17	7.61	7.65	7.63
CG8210	Vha14-1	11.32	11.34	11.28	10.76	10.78	10.78	10.7	10.65	10.73
CG2204	Galphao	9.16	9.05	9.19	9.58	9.7	9.6	10.1	10.13	10.11
CG10880	CG10880	9.76	9.65	9.79	9.24	9.19	9.12	8.75	8.72	8.72
CG4880	CG4880	8.97	9.12	9.18	9.15	8.99	9.08	7.55	7.32	7.49
CG9324	Pomp	9.56	9.72	9.39	7.74	7.86	7.98	7.63	7.59	7.72
CG5199	CG5199	10.19	10.1	10.27	9.8	9.89	9.89	9.21	9.22	9.19
CG4548	XNP	10.12	10.01	10.07	10.76	10.77	10.71	10.78	10.85	10.84
CG2519	CG2519	6.56	6.71	6.74	7.21	7.06	7.11	8.15	8.13	8.26
CG30388	Magi	7.98	7.75	7.88	8.92	8.89	8.88	9.11	9.09	9.03
CG6542	EDTP	9.71	9.61	9.78	9.31	9.3	9.36	8.74	8.69	8.74
CG7597	Cdk12	10.13	10.13	10.06	10.82	10.72	10.72	10.88	10.83	10.86
CG17286	spd-2	11.03	11.08	10.98	10.55	10.52	10.57	8.63	8.1	8.44
CG1021	Dmtn	8.65	8.63	8.55	9.28	9.22	9.25	9.46	9.56	9.53
CG5165	Pgm1	12.7	12.73	12.7	12.4	12.39	12.39	12.27	12.25	12.23
CG11143	Inos	12.63	12.56	12.62	12.23	12.21	12.16	11.99	11.96	11.92
CG4593	CG4593	10.55	10.53	10.54	10.2	10.19	10.13	9.94	9.89	9.9
FBgn0014947_flea_1	NA	6.19	6.4	6.11	8.29	8.22	8.25	7.93	7.81	7.94
CG1071	E2f2	9.27	9.05	9.23	9.84	9.86	9.83	10.33	10.38	10.3
CG42389	mtgo	7.51	7.76	7.66	7.91	7.77	7.83	9.11	9.05	9.09
CG30394	CG30394	6.73	6.88	6.8	7.75	7.7	7.73	8.09	7.99	8.14
CG10682	vih	11.28	10.95	11.3	10.43	10.45	10.49	9.4	9.3	9.3
CG5290	CG5290	12.12	12.19	12.14	11.8	11.84	11.83	11.64	11.64	11.63
CG3777	CG3777	4.7	5.23	5.24	4.85	4.82	4.54	8.54	8.4	8.76
CG9261	nrv2	3.48	2.93	3.95	6.56	6.41	6.2	8.19	8.21	8.28
CG2848	Tnpo-SR	8.33	8.28	8.46	9.43	9.34	9.31	9.45	9.44	9.42
CG8351	CCT7	14.52	14.49	14.54	14.17	14.2	14.16	13.99	14.04	13.98
CG7855	timeout	11.18	11.31	11.19	10.88	10.86	10.9	10.33	10.21	10.33
CG1956	Rap1	10.03	9.9	9.91	10.65	10.65	10.62	10.86	10.85	10.76
CG9953	CG9953	12.05	12.06	12.09	11.76	11.81	11.83	11.44	11.47	11.38
CG17734	CG17734	8.01	8.19	8.05	7.36	7.17	7.28	6.61	6.64	6.6
CG1403	Sep1	9.56	9.34	9.59	10.89	10.91	10.85	10.83	10.93	10.81
CG10206	nop5	11.81	11.74	11.87	12.22	12.16	12.12	12.61	12.69	12.63
CG34403	pan	4.89	4.67	4.54	6.86	6.98	6.89	6.71	6.88	6.84
CG1429	Mef2	6.93	6.72	7.09	7.85	7.83	7.8	8.67	8.77	8.69
CG1825	Map60	10.96	10.8	11.03	12.03	12.02	11.95	12.07	12.16	12.07
CG5558	NA	10.05	9.97	10.03	10.54	10.55	10.43	10.8	10.87	10.82
CG9577	CG9577	11.09	11.07	11.14	10.66	10.7	10.71	10.47	10.5	10.52
CG6770	CG6770	10.79	10.72	10.42	7.52	7.62	7.88	7.7	7.4	7.76
CG10811	eIF4G1	14.06	14.07	14.03	13.73	13.76	13.74	13.63	13.65	13.65
CG1311	Ctl1	9.75	9.63	9.68	10.27	10.24	10.21	10.44	10.49	10.48
CG9709	Acox57D-d	9.25	9.18	9.12	7.93	7.86	7.77	8.06	8.08	8
CG7698	Cpsf73	11.35	11.33	11.37	11.07	11.07	11.07	10.88	10.9	10.88
CG12787	hoe1	8.03	8.04	7.83	6.19	6.09	6.34	6.03	5.92	6.11
CG10078	Prat2	5.41	5.18	5.4	6.61	6.32	6.37	7.7	8.1	7.97
CG4274	fzy	10.35	10.16	10.33	9.77	9.84	9.86	7.38	6.77	7.24
CG12876	ALiX	12.46	12.44	12.51	12.05	12.09	12.07	11.88	11.85	11.79
CG3697	mei-9	10.34	10.35	10.31	10.09	10.12	10.09	9.77	9.72	9.72
CG2213	msd5	9.71	9.82	9.78	9.24	9.36	9.33	8.72	8.56	8.54
CG9842	Pp2B-14D	11.29	11.2	11.29	10.86	10.85	10.84	10.6	10.64	10.58
CG7935	msk	12.51	12.48	12.5	12.26	12.28	12.25	11.97	12.03	12.01
CG10443	Lar	9.55	9.57	9.52	10.11	9.98	10.02	10.31	10.29	10.32
CG30497	NA	8.76	8.88	8.69	7	7.1	7.23	7.21	7.02	7.11
CG5525	CCT4	13.69	13.64	13.69	13.38	13.38	13.33	13.18	13.19	13.16
CG5316	CG5316	6.18	6.33	6.22	7.41	7.52	7.28	7.74	7.76	7.76
CG8728	CG8728	11.76	11.81	11.73	11.37	11.41	11.37	11.2	11.21	11.21
CG7015	Unr	12.1	12.13	12.1	11.74	11.79	11.76	11.65	11.63	11.6
CG12424	ckn	4.99	5.13	5.17	6.86	6.86	6.7	6.97	7.24	7.01
CG9772	Skp2	9.63	9.65	9.69	9.34	9.39	9.41	8.54	8.29	8.37
CG4062	ValRS	13.42	13.47	13.43	13.11	13.13	13.09	13	12.96	12.97
CG5874	Nelf-A	10.23	10.26	10.22	10.77	10.72	10.68	10.87	10.91	10.94
CG4152	Mtr4	10.87	10.88	10.94	11.38	11.36	11.32	11.47	11.52	11.48
CG2227	Gip	11.63	11.62	11.64	11.4	11.39	11.4	11.16	11.2	11.17
CG12018	CG12018	10.5	10.65	10.59	10.15	10.17	10.15	9.77	9.68	9.71
CG5214	CG5214	11.88	11.89	11.92	11.6	11.61	11.57	11.4	11.39	11.34
CG17998	Gprk2	8.46	8.65	8.67	9.34	9.27	9.34	9.75	9.76	9.71
CG6386	ball	11.31	11.27	11.29	10.9	10.96	10.86	10.57	10.63	10.55
CG5317	RpL7-like	7.07	6.5	7.04	9.19	9.14	9.06	9.78	9.86	9.87
CG5682	Edem2	7.78	7.71	7.85	8.32	8.24	8.25	8.78	8.82	8.76
CG8048	Vha44	12.35	12.41	12.35	12.07	12.09	12.06	11.87	11.85	11.82
CG14883	CG14883	5.32	5.51	5.52	5.82	5.92	5.93	7.09	7.13	7.05
CG6179	CG6179	8.02	7.93	8.05	9.18	9.12	9.11	8.98	9.13	9.09
CG11138	Pits	8.12	8.2	7.98	9.25	9.11	9.17	9.85	9.71	10.03
CG4454	borr	10.95	11	10.97	11.14	11.15	11.1	10.28	10.15	10.15
CG7896	CG7896	5.2	5.52	5.43	4.95	4.94	4.73	7.61	7.82	7.89
CG10805	l(2)k09022	11.1	10.94	11.11	11.69	11.75	11.67	12.09	12.19	12.06
CG2060	Cyp4e2	8.33	8.18	8.38	8.43	8.37	8.13	10.04	10.08	9.95
CG1106	Gel	11.71	11.68	11.7	11.19	11.21	11.2	11.11	11.16	11.06
CG3157	gammaTub23C	9.28	9.24	9.36	10.15	10.12	10.1	10.01	10.03	10
CG8989	His3.3B	9.33	9.23	9.29	9.9	9.82	9.78	10.13	10.22	10.16
CG6871	Cat	11	11.04	11	10.89	10.96	10.93	11.57	11.62	11.64
CG11840	Spp	9.21	9.16	9.25	9.62	9.54	9.43	10.21	10.28	10.23
CG31256	Brf	8.06	8.05	8.18	8.81	8.73	8.76	9.07	9.06	9.02
CG8749	snRNP-U1-70K	11.25	11.26	11.27	11.75	11.62	11.65	11.9	11.94	11.93
CG32438	SMC5	10.78	10.81	10.74	10.59	10.58	10.64	10.17	10.12	10.17
CG43427	smash	5.27	5.22	5.12	6.42	6.2	6.48	7.1	7	7.16
CG10687	AsnRS	12.54	12.57	12.57	12.29	12.29	12.26	12.13	12.11	12.09
CG1745	HP5	9.78	9.88	9.74	11.22	11	11.14	11.3	11.14	11.34
CG10737	CG10737	5.64	5.8	5.61	5.38	5.36	5.74	7.89	7.92	8.02
CG1242	Hsp83	16.29	16.2	16.32	15.84	15.85	15.84	15.69	15.68	15.64
CG3989	Paics	12.72	12.75	12.75	12.45	12.46	12.44	12.34	12.35	12.36
CG5516	CG5516	6.4	6.53	6.39	7.64	7.68	7.82	7.78	7.8	7.9
CG4015	Fcp3C	8.02	7.87	7.68	4.79	4.58	5.1	4.54	4.42	4.83
CG10913	Spn55B	7.74	7.72	7.82	8.19	8.29	8.15	8.8	8.76	8.81
CG1691	Imp	9.61	9.65	9.53	9.05	9.07	9.04	8.79	8.68	8.7
CG4123	Mipp1	7.89	7.16	7.77	10.32	10.34	10.24	11.11	11.23	11.22
CG13391	AlaRS	14.22	14.21	14.24	13.9	13.9	13.88	13.8	13.75	13.72
CG5166	Atx2	10.01	10.04	10	9.59	9.52	9.51	9.35	9.29	9.31
CG4999	Tsp66E	7.14	7.02	7.04	5.84	5.83	5.82	5.55	5.38	5.58
CG33090	CG33090	10.65	10.7	10.69	9.81	9.86	9.92	9.95	9.86	9.87
CG7033	CCT2	13.99	13.94	14.04	13.61	13.63	13.63	13.45	13.47	13.44
CG3307	PR-Set7	10.22	10.33	10.23	9.55	9.68	9.6	9.04	8.81	9
CG34417	CG34417	5.84	5.73	5.72	5.57	5.53	5.44	7.5	7.33	7.57
CG13531	CG13531	8.97	9.03	8.89	8.15	8.17	8.22	8.02	7.98	8.04
CG9218	sm	5.67	5.54	5.9	6.73	6.7	6.36	8.11	8.24	8.35
CG3167	MAN1	10.87	10.94	10.92	10.48	10.4	10.39	10.16	10.23	10.14
CG1646	CG1646	10.87	10.85	10.97	11.52	11.54	11.49	11.63	11.71	11.63
CG5499	His2Av	10.34	10.1	10.43	11.46	11.41	11.33	11.8	11.85	11.83
CG34360	Glut4EF	4.87	4.67	4.36	6.45	6.26	6.31	7.17	7.12	7.13
CG7384	CG7384	9.47	9.64	9.41	8.63	8.56	8.72	8.16	8.2	8.23
CG17383	jigr1	8.13	8.24	8.28	9.1	8.99	9.03	9.21	9.17	9.21
CG12759	Dbp45A	5.92	5.84	5.8	6.83	6.81	6.64	7.28	7.28	7.35
CG9894	Bacc	11.24	11.32	10.93	12.66	12.57	12.68	13.42	13.23	13.48
CG17941	ds	7.75	7.58	7.53	8.24	8.16	8.22	8.82	8.81	8.82
CG3024	Torsin	12.11	12.09	12.11	11.94	11.9	11.89	11.66	11.66	11.64
CG43860	ab	5.45	5.58	5.62	5.66	5.53	5.49	7.25	7.13	7.16
CG12391	CG12391	9.14	9.18	9.1	9.53	9.61	9.59	9.87	9.97	9.93
CG7928	ZIPIC	7.61	7.65	7.67	8.63	8.65	8.56	8.67	8.59	8.74
CG30084	Zasp52	5.47	4.92	5.61	8.18	7.96	8.12	8.63	8.72	8.87
CG7185	Cpsf6	10.78	10.8	10.74	11.1	11.12	11.06	11.35	11.38	11.32
CG30372	Asap	7.99	8.11	8.01	8.95	8.91	8.95	8.91	8.98	9.02
CG5738	lolal	8.1	7.84	8.22	9.41	9.41	9.33	9.7	9.74	9.72
CG4931	Sra-1	10.88	10.8	10.86	11.11	11.13	11.09	11.38	11.43	11.42
CG1702	GstT3	10.06	10.01	10.11	8.8	9.09	9.07	8.49	8.61	8.56
CG5033	CG5033	9.64	9.29	9.62	10.88	10.84	10.74	11.33	11.4	11.37
CG18111	Obp99a	9.75	9.16	9.45	10.02	10.22	9.78	12.81	12.71	12.7
CG1544	CG1544	5.61	5.27	5.73	6.45	6.41	6.34	7.81	7.95	7.76
CG4491	noc	7.17	6.73	7	8.95	8.97	9.06	9.02	8.91	9.1
CG2109	mRpL44	11.06	11.09	11.13	10.74	10.71	10.74	10.51	10.56	10.52
CG1059	Karybeta3	13.53	13.45	13.53	13.17	13.19	13.18	12.98	13.01	12.97
CG5695	jar	12.33	12.15	12.28	12.79	12.78	12.73	13.13	13.2	13.13
CG34341	Pde11	8.87	9.03	8.93	8.25	8.25	8.25	8.02	7.98	7.97
CG32676	stx	5.89	5.7	5.81	7.21	7.08	6.99	7.35	7.32	7.34
CG7845	l(2)k09848	9.89	9.93	9.96	10.41	10.42	10.38	10.62	10.75	10.66
CG13185	CG13185	11.8	11.91	11.79	12.15	12.14	12.11	12.52	12.51	12.56
CG1024	CG1024	7.94	7.77	8.03	8.89	8.93	8.86	9.2	9.13	9.14
CG43658	CG43658	7.27	7.06	7.18	7.7	7.64	7.53	8.49	8.59	8.55
CG10385	msl-1	9	9.12	8.98	10.02	9.91	10.02	10.29	10.11	10.23
CG6071	CG6071	3.47	3.46	3.95	5.96	5.82	5.84	6.53	6.4	6.33
CG11804	ced-6	10.8	10.47	10.71	8.63	8.76	8.8	8.98	9.08	9.06
CG10354	Rat1	11.44	11.46	11.42	12.06	11.98	11.94	12.04	12.05	12.07
CG5942	brm	11.05	11.04	11.08	11.78	11.67	11.66	11.77	11.85	11.8
CG9127	Pfas	12.8	12.81	12.88	12.47	12.52	12.49	12.31	12.31	12.28
CG8112	CG8112	7.64	7.75	7.64	7.12	6.97	7.07	6.34	6.17	6.31
CG3848	trr	8.78	8.79	8.82	9.42	9.34	9.3	9.55	9.59	9.61
CG18402	InR	8.12	8.15	8.27	8.72	8.86	8.76	9.27	9.4	9.4
CG11387	ct	4.65	4.15	4.36	5.17	5.24	5.05	6.88	6.97	6.91
CG8787	Asx	5.25	4.88	5.18	6.57	6.42	6.55	7.11	7.25	7.27
CG9888	Fib	12.37	12.34	12.33	12.47	12.45	12.4	12.81	12.83	12.8
CG15443	CG15443	8.97	8.99	8.99	8.5	8.5	8.55	8.3	8.31	8.29
CG12082	Usp5	13.81	13.79	13.84	13.49	13.47	13.48	13.4	13.38	13.35
CG9776	CG9776	10.26	10.22	10.14	11.16	11.11	11.1	11.18	11.04	11.19
CG12529	Zw	10.61	10.65	10.61	10.04	10.06	10.09	10.09	10.09	10.1
CG4752	CG4752	11.58	11.58	11.6	11.28	11.29	11.26	11.09	11	11.01
CG4799	Pen	13.97	13.74	14.03	13.35	13.37	13.36	12.57	12.58	12.54
CG6433	qua	10.12	10.21	10.09	9.13	9.26	9.23	9.12	9.21	9.2
CG8610	Cdc27	9.93	10.08	9.98	9.37	9.51	9.49	9.01	8.98	9
CG7619	Rpn10	12.6	12.55	12.6	12.22	12.21	12.23	12.14	12.14	12.12
CG2046	CG2046	10.48	10.5	10.5	10.12	10.13	10.09	9.96	9.9	9.88
CG4903	MESR4	10.31	10.45	10.37	11.37	11.27	11.35	11.23	11.17	11.26
CG9520	C1GalTA	8.11	8.21	8.07	8.37	8.28	8.33	9.19	9.08	9.15
CG9107	CG9107	7.1	6.85	7.4	9.12	9.14	9.04	9.43	9.47	9.52
CG5837	Hem	11.27	11.25	11.2	11.54	11.48	11.46	11.78	11.79	11.8
CG3421	RhoGAP93B	8.29	8.45	8.44	9.29	9.38	9.35	9.36	9.4	9.33
CG6743	Nup107	11.92	11.97	11.93	11.69	11.67	11.67	11.47	11.49	11.44
CG5671	Pten	7.98	8.05	8.06	9.07	9.05	8.9	9.05	9.05	9.02
CG18468	Lhr	5.92	5.73	6.05	7.35	7.36	7.22	7.66	7.76	7.6
CG13434	Nnf1a	6.47	6.41	6.57	8.26	8.13	8.13	7.92	8.05	7.83
CG4001	Pfk	13.03	13.09	13.05	12.72	12.74	12.73	12.49	12.38	12.43
CG10217	udt	9.56	9.24	9.42	10.31	10.18	10.18	10.85	10.9	10.9
CG5330	Nap1	13.41	13.3	13.36	12.99	13	12.96	12.76	12.69	12.7
CG5841	mib1	9.03	9.03	9.05	9.63	9.66	9.63	9.75	9.9	9.8
CG7340	grsm	13.1	12.98	12.99	12.47	12.44	12.41	12.36	12.3	12.33
CG3210	Drp1	12.82	12.84	12.83	12.45	12.51	12.51	12.36	12.38	12.32
CG18525	Spn88Ea	11.34	11.48	11.24	10.16	10.19	10.22	10.24	10.11	10.1
CG10695	Pat1	5.49	5.42	5.27	6.19	6.18	6.14	6.88	6.91	6.86
CG7626	Spt5	11.58	11.42	11.62	12.42	12.36	12.33	12.5	12.56	12.5
CG15735	Lsm12a	9.8	9.74	9.79	9.22	9.25	9.21	9.13	9.12	9.06
CG5414	IleRS-m	10.98	11.04	10.99	10.66	10.67	10.63	10.47	10.42	10.44
CG5367	CG5367	8.88	9.15	8.79	7.15	7.21	7.29	6.62	6.41	6.82
CG1651	Ank	10.84	10.89	10.91	11.18	11.16	11.2	11.41	11.48	11.47
CG4965	twe	7	7.13	6.96	4.93	4.84	5.09	5.06	4.77	4.78
CG5604	Ufd4	10.57	10.71	10.61	10.67	10.66	10.62	11.31	11.35	11.34
CG10686	tral	15.32	15.56	14.96	12.25	12.28	12.52	12.41	12.26	12.35
CG9206	DCTN1-p150	12.78	12.83	12.78	12.45	12.5	12.49	12.34	12.31	12.29
CG4400	Brms1	7.49	7.51	7.51	7.84	7.9	7.99	8.54	8.58	8.47
CG32418	vito	7.69	7.39	7.63	9.07	8.89	8.93	9.74	9.46	9.81
CG3534	CG3534	8.86	8.75	8.89	9.18	9.14	9.07	9.72	9.81	9.76
CG17332	VhaSFD	12.53	12.62	12.54	12.13	12.16	12.18	11.98	12.02	12
CG6091	Duba	10.32	10.6	10.16	9.23	9.37	9.41	8.41	8.41	8.41
CG34379	Shrm	5.86	6.11	5.68	7.66	7.57	7.53	7.88	7.82	7.83
CG3533	uzip	7.77	7.16	7.74	9.22	9.25	9.19	10.48	10.55	10.56
CG3056	ssx	7.59	7.44	7.44	8.45	8.36	8.33	8.55	8.57	8.58
CG9153	Herc4	11.24	11.26	11.25	10.93	10.99	10.98	10.8	10.8	10.79
CG32479	Usp10	11.68	11.73	11.69	11.45	11.47	11.51	11.24	11.23	11.23
CG13778	Mnn1	7.76	7.68	7.63	6.99	6.97	7.06	6.46	6.52	6.36
CG3638	CG3638	6.45	6.32	6.2	7.32	7.14	7.25	7.79	7.88	7.87
CG17904	CG17904	9.98	9.97	9.99	9.56	9.61	9.6	9.45	9.45	9.44
CG4866	CG4866	7.77	7.45	7.89	9.41	9.43	9.28	9.71	9.72	9.65
CG6027	cdi	8.74	8.64	8.73	7.33	7.18	7.24	7.36	7.55	7.46
CG2669	hd	8.02	8.16	8.01	7.32	7.36	7.47	6.81	6.66	6.72
CG8590	Klp3A	12.78	12.85	12.78	12.6	12.52	12.57	11.11	10.69	10.93
CG7893	Vav	9.35	9.33	9.37	9.57	9.48	9.5	9.98	9.99	10.04
CG5109	Pcl	8.92	8.87	8.83	8.44	8.35	8.39	8.06	8.06	8.08
CG4326	mRpS17	10.35	10.37	10.36	9.96	9.99	10	9.84	9.87	9.83
CG8282	Snx6	10.9	10.85	10.9	10.34	10.38	10.42	10.22	10.27	10.18
CG14023	Ncoa6	8.61	8.8	8.63	9.67	9.54	9.67	10.02	9.9	10.11
CG16838	elg1	10.02	10.08	10.06	10.12	10.06	10.07	9.45	9.39	9.38
CG3613	qkr58E-1	10.13	9.86	10.07	11.12	11.12	10.99	11.29	11.34	11.35
CG9412	rin	13.94	13.8	13.85	13.42	13.36	13.41	13.15	13.03	13.09
CG7671	Nup43	11.4	11.4	11.39	11.05	11.08	11.08	10.98	10.96	10.99
CG33099	CG33099	7.59	6.85	7.51	9.31	9.24	9.04	10.94	11.01	10.98
CG11420	png	7.38	7.25	7.23	5.4	5.43	5.58	5.01	5.36	5
CG5085	Sirt2	7.06	6.87	7.01	7.52	7.4	7.35	8.25	8.37	8.33
CG9056	tay	6.05	6.01	6.05	6.95	6.94	6.9	7.28	7.52	7.48
CG6736	Ilp4	5.41	4.78	5.09	7.78	7.9	7.98	7.81	7.94	8.14
CG12233	Idh3a	13.35	13.32	13.37	13.08	13.12	13.1	12.95	12.93	12.92
CG7920	CG7920	13.07	13	13.1	12.74	12.78	12.74	12.52	12.53	12.51
CG43657	Myo10A	7.54	7.06	7.66	7.86	7.76	7.69	10.12	10.29	10.21
CG6464	salm	6.34	6.29	6.61	7.82	7.71	7.72	8.18	8.04	8.21
CG16974	CG16974	11.37	11.48	11.32	10.68	10.63	10.69	10.54	10.45	10.55
CG6190	Ube3a	8.87	8.86	8.9	9.35	9.35	9.32	9.43	9.44	9.45
CG3011	Shmt	13.32	13.39	13.38	13	13.05	13.07	12.85	12.84	12.81
CG12090	Iml1	10.24	10.27	10.3	9.63	9.73	9.63	9.41	9.52	9.5
CG13162	ana3	9.21	9.25	9.17	8.81	8.81	8.74	8.45	8.4	8.36
CG6195	CG6195	11.82	11.82	11.78	11.51	11.48	11.47	11.33	11.29	11.26
CG1832	Clamp	8.93	8.87	8.63	10.45	10.27	10.36	10.62	10.46	10.71
CG6120	Tsp96F	6.13	6.39	6.28	7.3	7.25	7.24	7.59	7.62	7.62
CG9839	CG9839	8.17	8.06	8.16	8.79	8.81	8.73	9.01	9.1	9.01
CG32594	be	4.7	4.22	4.69	6.56	6.52	6.58	6.89	6.91	6.87
CG4865	dgt4	9.69	9.52	9.56	8.94	8.87	8.94	8.28	7.98	8.04
CG7556	CG7556	10.16	10.28	10.21	10.25	10.22	10.19	10.86	10.93	10.9
CG10621	CG10621	5.45	5.75	5.4	5.98	5.81	6.05	7.51	7.53	7.6
CG1989	Yippee	6.89	6.6	6.89	7.87	7.9	7.8	8.27	8.33	8.32
CG17471	PIP4K	10.38	10.38	10.35	9.31	9.25	9.29	9.72	9.77	9.67
CG13363	Hmt4-20	8.22	8.22	8.17	8.83	8.84	8.85	9.17	9.18	9.02
CG5353	ThrRS	13.48	13.49	13.52	13.22	13.24	13.23	13.09	13.08	13.03
CG6023	CG6023	7.85	7.71	7.92	7.12	7.11	7.14	6.66	6.58	6.63
CG4202	Sas10	7.52	7.44	7.76	9.03	9.05	9.02	9.11	9.35	9.33
CG18617	Vha100-2	11.76	11.83	11.64	11.05	11.05	11.09	10.93	10.89	10.89
CG9191	Klp61F	12.6	12.54	12.6	12.98	12.94	12.94	11.69	11.45	11.5
CG8049	Btk29A	8.96	9.05	9.21	9.62	9.66	9.56	10.21	10.18	10.17
CG11324	homer	10.39	10.4	10.45	10.83	10.87	10.83	10.92	10.93	10.9
CG3319	Cdk7	10.73	10.63	10.68	10.3	10.33	10.3	10.02	10.08	10.04
CG3897	blot	8.88	8.85	8.75	8.8	8.77	8.83	7.98	7.91	7.92
CG5377	CG5377	10.59	10.5	10.56	10.24	10.25	10.2	9.98	9.97	9.93
CG1030	Scr	3.66	3.4	3.66	4.97	4.9	5.13	5.77	5.98	5.86
CG6755	EloA	8.85	8.95	9.03	10.17	10.18	10.19	9.85	9.83	9.78
CG8616	BHD	4.31	4.51	4.35	6.12	6.13	6.25	6.1	6.14	6.01
CG7144	LKRSDH	6.03	6.38	6.22	7.28	7.42	7.2	8.3	8.69	8.42
CG10243	Cyp6a19	8.39	8.81	8.12	5.42	5.69	5.82	5.22	5.06	5.31
CG17896	CG17896	12.56	12.56	12.49	12.23	12.19	12.19	12.04	12.02	12
CG7405	CycH	9.19	9.22	9.2	8.72	8.8	8.74	8.52	8.55	8.52
CG3394	Fatp3	11.38	11.23	11.37	10.83	10.84	10.79	10.56	10.58	10.52
CG4303	Bap60	11.05	11.05	11.12	11.55	11.52	11.53	11.6	11.68	11.66
CG11722	CG11722	10.62	10.52	10.62	10.08	10.05	10.06	9.89	9.94	9.86
CG9054	Ddx1	11.57	11.63	11.59	11.26	11.27	11.21	11.09	11.05	11.05
CG3303	EndoU	9.13	9.15	9.01	8.17	8.22	8.16	8.03	7.82	7.94
CG10209	CG10209	2.5	1.86	2.18	4.32	4.48	4.26	5.35	5.49	5.44
CG4938	SerRS-m	9.81	9.9	9.83	9.47	9.5	9.51	9.23	9.21	9.25
CG7686	LTV1	8.44	8.56	8.29	9.31	9.47	9.51	10.17	9.93	10.1
CG6990	HP1c	7.14	7.06	7.02	7.66	7.65	7.65	8.15	8.18	8.03
CG2701	CG2701	9.3	9.37	9.25	8.89	8.86	8.88	8.6	8.58	8.61
CG8580	akirin	8.83	8.92	9	8.61	8.72	8.73	7.7	7.47	7.63
CG5362	Mdh1	13.88	13.79	13.87	13.56	13.56	13.52	13.37	13.36	13.34
CG12021	Patj	9.25	9.28	9.29	9.95	9.91	9.85	9.88	9.91	9.9
CG8114	pbl	9.19	9.41	9.22	10.83	10.79	10.76	10.36	10.29	10.3
CG14648	lost	13.74	13.79	13.74	13.51	13.48	13.45	13.31	13.32	13.32
CG6199	Plod	9.46	9.36	9.56	9.49	9.51	9.42	10.44	10.55	10.59
CG5102	da	6.15	6.14	6.24	8.03	8.11	8.21	8.11	7.79	7.79
CG5793	CG5793	10.41	10.47	10.48	10.11	10.12	10.1	9.92	9.89	9.92
CG11797	Obp56a	7.97	7.86	7.68	7.43	7.32	7.12	10.08	9.84	10.22
CG5403	retn	9.38	9.45	9.7	9.56	9.56	9.63	8.14	8.02	8.02
CG9707	Acox57D-p	8.94	8.84	8.93	7.75	7.91	7.89	7.91	7.92	7.85
CG1615	Ork1	9.93	10.1	9.81	8.62	8.47	8.57	8.55	8.38	8.51
CG30404	Tango11	8.98	9.08	9.02	9.55	9.49	9.57	9.76	9.74	9.72
CG7292	Rrp6	11.19	11.06	11.16	11.79	11.79	11.73	11.8	11.86	11.82
CG5742	CG5742	5.39	4.99	5.36	6.79	6.65	6.51	7.45	7.41	7.5
CG9253	CG9253	9.11	9	9.19	9.89	9.77	9.79	10.15	10.28	10.16
CG9088	lid	11.72	11.71	11.84	12.51	12.49	12.47	12.45	12.42	12.42
CG6258	RfC38	11.82	11.71	11.79	11.54	11.57	11.52	11.17	11.2	11.14
CG7765	Khc	13.94	13.9	14.01	13.52	13.54	13.54	13.42	13.37	13.34
CG3762	Vha68-2	12.72	12.67	12.74	12.37	12.39	12.38	12.24	12.28	12.22
CG5517	Ide	11.99	12.04	12	11.71	11.74	11.73	11.56	11.57	11.59
CG4644	mtRNApol	8.42	8.43	8.42	7.89	7.91	7.74	7.36	7.37	7.45
CG7471	HDAC1	11.55	11.56	11.61	11.97	11.98	11.95	12.01	12.02	11.99
CG4598	CG4598	11.61	11.69	11.65	11.3	11.33	11.3	11.17	11.16	11.14
CG42342	CG42342	5.7	5.8	5.55	6.65	6.56	6.62	7.18	7.12	7.28
CG9244	mAcon1	13.73	13.72	13.77	13.53	13.54	13.53	13.38	13.38	13.37
CG6234	Dtg	8.17	7.41	7.8	10.77	10.71	10.84	11.53	11.13	11.5
CG17596	S6kII	7.69	7.67	7.74	8.32	8.21	8.23	8.51	8.54	8.56
CG12128	CG12128	9.08	8.94	9.17	9.78	9.73	9.67	10.09	10.15	10.09
CG4735	shu	8.68	8.86	8.75	8.06	8.17	8.15	7.52	7.28	7.44
CG43758	sli	8.04	7.52	8.05	10.27	10.2	10.24	10.38	10.38	10.4
CG2774	Snx1	11.9	11.94	11.99	11.53	11.5	11.52	11.44	11.41	11.39
CG4199	CG4199	11.63	11.67	11.7	11.27	11.26	11.29	11.22	11.18	11.16
CG3671	Mvl	8.48	8.54	8.32	7.34	7.35	7.21	7.22	7.17	7.16
CG33695	CG33695	9.45	9.51	9.39	10.02	10	10.05	10.12	10.12	10.11
CG6539	Gem3	12.04	12.03	11.95	11.87	11.88	11.87	11.43	11.33	11.4
CG11604	mbm	7.69	7.31	7.81	9.14	9.06	8.98	9.71	9.8	9.79
CG4099	Sr-CI	4.05	3.88	3.9	4.36	4.41	4.27	5.87	5.83	6
CG42684	raskol	7.34	7.25	7.37	8.46	8.37	8.27	8.52	8.41	8.46
CG3218	fs(1)K10	7.33	7.44	7.23	8.78	8.71	8.73	9.24	8.87	9.2
CG7331	Atg13	6	6.05	6.21	7.66	7.54	7.51	7.39	7.53	7.44
CG7048	Pfdn5	11.41	11.44	11.4	10.99	11.03	10.99	10.94	10.89	10.87
CG3782	mRpL28	10.42	10.42	10.45	10.12	10.12	10.12	9.98	9.99	9.96
CG4887	CG4887	9.99	9.96	10.01	10.57	10.5	10.47	10.61	10.67	10.59
CG9378	mRpL47	10.64	10.67	10.61	10.31	10.31	10.26	10.13	10.12	10.13
CG5692	pins	10.92	10.91	10.98	11.03	11.03	11.06	10.45	10.4	10.43
CG31045	Mhcl	10.41	10.45	10.38	10.84	10.79	10.87	11.21	11.09	11.24
CG18321	miple2	6.05	6.03	5.43	7.11	7.14	7.12	8.56	8.51	8.7
CG3590	AdSL	12.21	12.21	12.23	11.95	11.95	11.89	11.81	11.82	11.8
CG11820	PQBP1	6.17	6.47	6.31	7.62	7.54	7.51	7.84	7.74	7.75
CG3361	mrt	4.54	4.12	4.25	5.53	5.53	5.51	6.33	6.45	6.48
CG4364	CG4364	8.6	8.03	8.65	10.62	10.66	10.6	11.23	11.42	11.3
CG10260	PI4KIIIalpha	9.4	9.43	9.43	9.74	9.68	9.75	10	10.05	10.08
CG14637	abs	11.01	11	11.05	11.38	11.4	11.35	11.49	11.57	11.55
CG14895	Pak3	8.57	8.08	8.45	10.11	10.13	10	10.47	10.64	10.59
CG11451	Spc105R	9.7	9.94	9.69	9.74	9.7	9.76	8.58	8.43	8.48
CG11546	kermit	8.41	8.37	8.34	8.55	8.55	8.57	9	9	9.01
CG7172	CRIF	11.34	11.26	11.3	10.91	10.84	10.94	10.7	10.68	10.64
CG8414	CG8414	8.84	8.71	8.75	9.42	9.37	9.27	9.61	9.65	9.67
CG17131	tyn	4.89	4.73	5.12	5.3	4.74	5.06	7.58	7.63	7.7
CG33196	dpy	4.23	4.6	4.63	5.01	5.07	4.84	6.8	6.69	6.86
CG2286	ND-75	12.58	12.61	12.61	12.27	12.31	12.3	12.14	12.17	12.1
CG5595	Sce	7.57	7.36	7.69	8.81	8.76	8.71	8.92	8.94	8.9
CG31548	CG31548	10.7	10.75	10.75	10.29	10.35	10.37	10.18	10.18	10.17
CG3995	CG3995	6.31	5.96	6.02	7.47	7.44	7.47	7.69	7.68	7.72
CG5589	CG5589	7.47	7.36	7.53	8.15	8.08	8.16	8.43	8.47	8.52
CG15160	CG15160	9.24	9.05	9.29	10.07	10.04	9.98	10.27	10.37	10.29
CG5588	Mtl	9.48	9.59	9.52	10.24	10.14	10.12	10.32	10.27	10.31
CG11961	CG11961	8.44	7.95	8.48	9.72	9.63	9.55	10.77	10.95	10.88
CG12499	CG12499	10.52	10.57	10.47	10.56	10.57	10.55	11.06	11.07	11.03
CG3509	BigH1	12.71	13.03	12.39	9.69	9.87	10.1	9.39	8.93	9.22
CG7993	Non3	7.42	6.77	7.36	9.67	9.6	9.42	10.25	10.37	10.3
CG6768	DNApol-epsilon255	12.35	12.44	12.35	12.24	12.24	12.25	11.86	11.83	11.8
CG4594	CG4594	10.3	10.38	10.32	9.97	9.96	9.98	9.77	9.69	9.69
CG5803	Fas3	7.5	7.45	7.6	7.62	7.36	7.65	9.02	9.25	9.18
CG10601	mirr	2.23	1.91	2.28	4.58	4.81	4.82	4.84	4.93	5.12
CG18578	Ugt302C1	10.08	10.05	10.05	9.8	9.75	9.77	9.54	9.52	9.47
CG8039	mRpL19	10.96	11	11	10.64	10.65	10.71	10.48	10.5	10.5
CG3083	Prx6005	11.64	11.61	11.62	11.33	11.36	11.32	11.24	11.22	11.2
CG10184	CG10184	10.25	10.29	10.24	9.94	9.94	9.95	9.75	9.76	9.78
CG1609	Gcn2	10.84	10.96	10.84	10.59	10.59	10.62	10.24	10.23	10.24
CG3895	ph-d	5.23	5.36	5.2	6.54	6.3	6.48	7.06	6.86	7.1
CG12297	Fadd	9.09	9.05	9.14	8.37	8.45	8.47	8.32	8.24	8.27
CG11403	CG11403	8.08	8.26	8.1	7.74	7.74	7.81	6.95	6.74	6.88
CG2145	CG2145	7.27	7.32	7.31	8.41	8.44	8.24	8.34	8.44	8.44
CG3428	pall	7.45	7.68	7.51	8.7	8.7	8.77	8.63	8.65	8.6
CG33155	CG33155	4.84	4.55	4.75	4.63	4.54	4.2	7.03	7.03	7.16
CG14434	CG14434	11.35	11.35	11.36	10.97	11	10.99	10.87	10.8	10.76
CG13570	spag	12.82	12.73	12.8	12.49	12.48	12.44	12.17	12.25	12.18
CG8203	Cdk5	8.56	8.64	8.51	9.01	8.99	9.06	9.34	9.41	9.35
CG11880	Ctl2	8.94	9.01	8.79	7.85	7.86	7.88	7.82	7.69	7.81
CG5728	CG5728	11.61	11.48	11.67	12.29	12.38	12.3	12.57	12.73	12.58
CG1640	CG1640	11.87	11.84	11.89	11.56	11.54	11.56	11.39	11.45	11.43
CG17334	lin-28	3.09	2.61	1.98	4.86	4.63	4.59	6.93	6.89	7.1
CG15092	NA	10.28	10.19	10.27	9.89	9.88	9.97	9.52	9.41	9.48
CG5872	CtIP	7.59	7.91	7.54	7.01	6.97	7.14	5.73	5.52	5.77
CG33122	cutlet	11.65	11.72	11.63	11.53	11.52	11.53	11.15	11.09	11.11
CG6157	dah	10.17	10.35	10.23	9.45	9.55	9.56	8.96	8.63	8.79
CG13912	CG13912	4.87	4.46	3.88	7.74	7.75	7.57	8.34	8.38	8.34
CG1655	sofe	7.73	7.25	7.52	6.21	6.23	6.26	5.28	5.46	5.46
CG11990	hyx	10.55	10.44	10.49	11.17	11.05	11.09	11.2	11.21	11.26
CG32555	RhoGAPp190	10.68	10.76	10.71	11.3	11.27	11.27	11.27	11.21	11.23
CG9272	CG9272	8.3	8.36	8.49	7.78	7.91	7.86	7.19	7.08	7.25
CG33722	CG33722	10.76	10.75	10.81	10.45	10.47	10.45	10.27	10.31	10.25
CG10997	Clic	10.33	10.15	10.37	10.96	10.98	10.9	11.22	11.3	11.26
CG44436	sno	10.74	10.67	10.7	11.27	11.25	11.19	11.24	11.3	11.24
CG31009	Cad99C	5.24	5.06	5.18	5.3	5.29	5.24	6.67	6.56	6.64
CG3066	Sp7	6.47	6.56	6.45	5.02	5.17	4.99	4.58	4.6	4.83
CG3645	CG3645	6.3	5.99	6.1	7.43	7.47	7.42	7.6	7.55	7.53
CG10060	Galphai	8.96	8.8	9.02	10.05	10.12	10.06	9.92	10.03	10.03
CG7266	Eip71CD	8.85	8.99	8.89	8.85	8.85	8.86	9.79	9.98	9.93
CG7143	DNApol-eta	6.16	6.22	6.25	5.16	5.31	5.24	4.7	4.67	4.53
CG9281	CG9281	12.95	13	12.9	12.63	12.67	12.64	12.48	12.47	12.45
CG30344	CG30344	5.03	4.85	5	6.11	5.99	5.75	6.85	6.77	6.89
CG10628	CG10628	11.26	11.17	11.27	11.05	11.02	10.99	10.6	10.66	10.64
CG5026	CG5026	10.19	10.2	10.23	9.97	10	9.93	9.69	9.7	9.68
CG9149	CG9149	11.27	11.3	11.27	10.88	10.91	10.89	10.85	10.78	10.78
CG32346	E(bx)	8.25	8.11	8.26	8.79	8.68	8.72	9.11	9.21	9.13
CG8308	alphaTub67C	13.16	13.02	13.2	12.81	12.84	12.81	12.33	12.38	12.3
CG1218	CG1218	12.36	12.35	12.39	12.25	12.25	12.22	11.98	11.95	11.93
CG16973	msn	9.69	9.81	9.66	10.26	10.25	10.21	10.43	10.42	10.47
CG1648	CG1648	7.52	7.72	8.16	7.42	7.62	7.01	11.48	11.42	11.73
CG3021	CG3021	6.86	6.62	6.76	6.03	6.17	6.03	5.2	5.09	5
CG9594	Chd3	9.25	9.52	9.19	8.99	8.89	8.99	7.91	7.72	7.77
CG4264	Hsc70-4	15.91	15.85	15.94	15.59	15.58	15.55	15.44	15.44	15.4
CG5206	bon	10.4	10.31	10.39	10.89	10.85	10.83	10.97	11.06	11.03
CG10399	Hmgcl	10.45	10.44	10.44	10.14	10.15	10.14	9.98	9.92	9.9
CG14629	CG14629	7.56	7.69	7.21	6.3	6.59	6.29	9.76	9.66	9.76
CG5304	dmGlut	7.55	7.46	7.4	6.87	6.94	6.97	5.17	4.48	4.82
CG12013	PHGPx	11.57	11.62	11.56	11.15	11.08	11.13	11	10.88	10.92
CG2191	Smvt	4.84	4.26	4.46	7.81	7.69	7.74	6.97	6.81	6.89
CG32708	CG32708	7.2	6.99	7.28	8.08	8.01	8.04	8.64	8.95	8.82
CG1101	Ref1	11.59	11.75	11.39	12.85	12.93	12.97	13.36	13.16	13.3
CG7562	Trf	5.86	5.62	5.83	7.08	7.13	6.99	7.29	7.21	7.15
CG1977	alpha-Spec	13.78	13.46	13.71	14.04	14.03	14	15.1	15.23	15.06
CG6335	HisRS	12.43	12.48	12.46	12.16	12.21	12.19	12.03	12.03	11.98
CG31472	sgll	11.22	11.25	11.25	11.01	10.96	10.97	10.81	10.76	10.77
CG3346	pon	5.84	5.99	5.97	8.5	8.36	8.31	7.18	7.09	7.16
CG1759	cad	7.93	8.21	7.86	5.01	5.09	5.02	6.02	5.79	6.13
CG4535	Fkbp59	13.88	13.75	13.88	13.26	13.31	13.32	13.15	13.17	13.09
CG11471	IleRS	13.71	13.69	13.72	13.51	13.53	13.46	13.3	13.33	13.29
CG32159	dsx-c73A	5.65	5.39	5.63	4.66	4.65	4.05	8.58	8.43	8.78
CG2970	Stoml2	12.13	12.14	12.18	11.89	11.86	11.79	11.6	11.62	11.55
CG10043	RtGEF	7.06	7.18	7.32	8.06	8.02	7.94	8.54	8.42	8.6
CG8288	mRpL3	11.83	11.89	11.82	11.53	11.52	11.47	11.3	11.34	11.36
CG3733	Chd1	9.97	10.09	10.04	10.44	10.4	10.35	10.74	10.8	10.72
CG7088	bnb	11.52	10.55	11.1	14.06	13.98	14.09	15.01	14.78	15.08
CG5541	CG5541	8.04	7.93	7.8	7.11	7	7.09	6.74	6.68	6.72
CG31605	Bsg	11.16	11.18	11.07	11.06	11.06	11.03	11.78	11.78	11.71
CG12129	CG12129	10.29	10.31	10.36	10.06	10.11	10.1	9.81	9.8	9.78
CG3612	blw	14.54	14.49	14.56	14.28	14.25	14.23	14.1	14.05	14.03
CG31121	CG31121	5.33	5.07	5.51	5.5	5.46	5.45	7.21	7.21	7.15
CG1381	RpLP0-like	9.14	9.27	9.2	9.44	9.42	9.39	9.9	9.93	9.87
CG9797	M1BP	9.28	9.36	9.2	10.35	10.29	10.42	10.79	10.48	10.7
CG3994	ZnT35C	10.05	10.06	9.86	8.67	8.59	8.79	8.85	8.8	8.83
CG9201	Grip128	9.74	9.8	9.83	9.43	9.43	9.44	9.18	9.08	9.11
CG11164	CG11164	10.76	10.75	10.79	10.8	10.75	10.72	10.15	10.01	10.07
CG12781	nahoda	5.74	5.96	6	5.57	5.86	5.45	7.87	7.96	7.9
CG7793	Sos	8.81	8.91	8.81	9.26	9.25	9.27	9.46	9.5	9.51
CG6783	fabp	12.83	12.92	12.84	12.56	12.56	12.54	12.37	12.31	12.28
CG1975	Drep2	10.85	10.82	10.92	10.45	10.53	10.44	10.17	10.04	10.13
CG11504	CG11504	7.33	7.48	7.48	8.28	8.23	8.22	8.44	8.43	8.34
CG4173	Sep2	10.05	10.04	10.14	10.64	10.64	10.68	10.93	11.17	11.07
CG1539	tmod	8.55	8.07	8.6	9.9	9.84	9.69	10.79	10.86	10.86
CG8399	CG8399	9.57	9.65	9.54	8.95	8.9	8.88	8.81	8.89	8.86
CG9660	toc	9.08	9.3	8.93	6.47	6.55	6.84	7.15	7.08	7.15
CG9203	mh	10.4	10.52	10.34	10.01	9.94	9.94	9.55	9.45	9.56
CG6050	mEFTu1	13.19	13.12	13.18	12.81	12.86	12.8	12.7	12.72	12.71
CG5820	Gp150	8.97	8.48	8.91	11.45	11.38	11.45	10.91	10.84	10.93
CG1665	Marc	10.91	10.98	10.96	10.68	10.64	10.58	10.36	10.33	10.27
CG4455	CG4455	5.48	5.17	5.49	7.05	6.97	6.94	7	7.05	6.99
CG32443	Pc	4.98	4.41	4.87	6.98	6.99	6.86	7.21	7.09	7.32
CG10733	loj	7.97	7.97	7.86	8.38	8.25	8.31	8.79	8.85	8.85
CG17689	Spt20	8.39	8.41	8.46	9.17	9.11	9.12	9.2	9.08	9.14
CG9143	CG9143	9.76	9.51	9.7	10.88	10.68	10.68	10.88	10.88	10.92
CG13365	CG13365	8.54	8.45	8.47	7.92	7.92	7.88	7.67	7.74	7.71
CG18140	Cht10	6.33	6.41	6.41	6.49	6.44	6.28	7.61	7.62	7.73
CG8639	Cirl	8.55	8.69	8.6	8.97	8.91	8.85	9.55	9.45	9.53
CG7857	CG7857	10.84	10.78	10.82	10.4	10.41	10.38	10.35	10.35	10.3
CG1738	CG1738	7.05	7.08	7.07	8.35	8.09	8.23	8.38	8.5	8.65
CG12581	CG12581	5.21	4.67	4.9	7.41	7.22	7.11	7.21	7.3	7.33
CG3835	D2hgdh	11.14	11.23	11.22	10.87	10.9	10.88	10.69	10.67	10.64
CG18319	ben	12.12	12.09	12.17	11.86	11.86	11.84	11.62	11.63	11.55
CG8609	MED4	10.21	10.18	10.19	9.72	9.68	9.75	9.67	9.68	9.63
CG5902	CG5902	8.85	8.55	8.85	9.7	9.69	9.6	10.11	10.28	10.14
CG1619	Hmr	7.71	7.8	7.8	8.54	8.59	8.57	8.56	8.57	8.5
CG42632	mRpL37	11.79	11.81	11.8	11.57	11.59	11.55	11.44	11.45	11.43
CG12096	CG12096	10.94	11	10.96	10.59	10.57	10.59	10.53	10.54	10.53
CG32138	Frl	6.27	6.46	6.47	7.34	7.2	7.19	7.68	7.75	7.87
CG17343	CG17343	7.35	6.85	6.81	8.83	8.74	8.85	9.61	9.38	9.68
CG11129	Yp3	16.9	16.77	16.89	16.34	16.31	16.3	16.28	16.26	16.25
CG43736	CG43736	7.83	7.78	7.82	8.27	8.35	8.19	8.66	8.74	8.67
CG7904	put	8.62	8.64	8.73	9.27	9.17	9.28	9.6	9.51	9.47
CG6535	tefu	11.5	11.45	11.47	11.22	11.27	11.21	11.03	11.02	10.99
CG9695	Dab	8.32	8.57	8.25	9.47	9.39	9.51	9.66	9.7	9.76
CG33158	CG33158	11.12	11.06	11.14	10.75	10.79	10.77	10.61	10.65	10.59
CG30193	NA	9.32	9.31	9.4	8.98	8.94	9	8.62	8.66	8.55
CG8849	mRpL24	11.38	11.43	11.39	11.13	11.12	11.1	10.99	10.93	10.96
CG10336	CG10336	10.09	9.98	9.95	9.65	9.65	9.68	9.32	9.25	9.23
CG5399	CG5399	4.91	5.26	5.19	6.24	5.97	5.93	7.12	7.06	7.17
CG8400	casp	11.28	11.34	11.33	10.86	10.84	10.87	10.88	10.84	10.85
CG8612	mRpL50	11.31	11.24	11.23	10.95	10.96	10.92	10.75	10.73	10.78
CG14716	Ho	10.24	10.35	10.28	9.95	9.92	9.94	9.69	9.6	9.6
CG4685	Ssadh	11.9	11.94	11.9	11.64	11.64	11.62	11.54	11.49	11.52
CG6874	HipHop	7.44	7.27	7.14	5.92	5.81	5.72	5.45	5.16	5.46
CG15102	Jheh2	11.32	11.41	11.35	11.18	11.14	11.1	10.84	10.79	10.83
CG12140	Etf-QO	11.97	11.92	12	11.58	11.59	11.49	11.31	11.34	11.24
CG8182	Pgant1	7.01	7.02	6.97	7.47	7.54	7.47	7.94	8.02	8.15
CG1104	Ufl1	11.24	11.28	11.21	11.38	11.36	11.31	11.76	11.78	11.72
CG12767	Dlip3	6.38	6.19	6.43	7.27	7.36	7.14	7.76	7.69	7.82
CG12512	CG12512	10.22	10.3	10.26	9.85	9.83	9.96	9.55	9.57	9.57
CG7427	SCCRO	10.04	10.16	10.07	9.63	9.69	9.61	9.44	9.42	9.41
CG8127	Eip75B	4.94	5.15	4.83	5	4.94	4.91	6.69	6.63	6.8
CG18803	Psn	7.56	7.66	7.62	8.33	8.27	8.27	8.35	8.35	8.39
CG31453	pch2	10.69	10.72	10.75	10.49	10.56	10.57	10.21	10.22	10.22
CG32717	sdt	7.88	7.91	7.53	9.45	9.35	9.43	9.3	9.3	9.31
CG5830	CG5830	8.02	8.12	7.92	8.52	8.53	8.5	8.91	9.02	8.96
CG1780	Idgf4	12.26	12.36	12.26	11.89	11.92	11.92	11.78	11.74	11.78
CG12428	CROT	9.95	9.97	9.93	9.19	9.37	9.33	9.17	9.14	9.19
CG42273	mnb	9.22	9.19	9.4	10.27	10.29	10.24	10.15	10.24	10.2
CG2507	sas	5.63	5.54	5.46	5.92	5.69	5.79	7.08	6.99	7.19
CG8205	fus	6.81	6.98	6.96	7.34	7.31	7.2	8.18	8.45	8.27
CG3198	CG3198	9.6	9.44	9.57	10.14	10.1	10.09	10.24	10.3	10.32
CG14939	CycY	7.06	7.17	7.25	8.07	7.96	7.88	8.26	8.3	8.28
CG5191	CG5191	6.43	5.89	6.4	8.14	8.02	8.07	8.5	8.34	8.53
CG34333	Vml	10.41	10.8	10.02	7.59	7.66	7.97	7.04	6.75	7.02
CG12296	klu	5.41	5.53	5.25	6.68	6.5	6.57	7.32	7.08	7.04
CG5661	Sema5c	4.87	4.9	4.87	6.49	6.34	6.37	6.73	6.4	6.75
CG5168	Wdfy2	10.62	10.59	10.66	10.24	10.31	10.25	10.1	10.1	10.12
CG10417	CG10417	11.99	11.99	11.82	12.45	12.52	12.5	12.9	12.81	12.75
CG14616	l(1)G0196	11.61	11.62	11.65	11.42	11.48	11.47	11.19	11.19	11.15
CG8979	PI31	10.48	10.51	10.48	10.17	10.19	10.19	10.07	10.09	10.09
CG13928	CG13928	4.05	4.02	4.18	4.39	4.12	3.73	6.86	7.2	6.88
CG8151	Tfb1	10.59	10.63	10.61	10.35	10.36	10.35	10.21	10.16	10.19
CG9375	Ras85D	8.44	8.26	8.42	9.36	9.26	9.18	9.51	9.44	9.4
CG12205	Bsg25A	7.56	7.7	8.13	6	5.81	5.8	5.3	4.97	5.29
CG2852	CG2852	13.9	13.93	13.84	13.1	13.12	13.18	13.3	13.17	13.22
CG42595	uex	9.8	9.74	9.86	10.05	10.04	10.04	10.45	10.6	10.55
CG9578	CG9578	10.29	10.32	10.23	9.89	9.93	9.85	9.67	9.57	9.59
CG14528	Nepl18	5.38	5.37	5.07	5.33	5.47	4.81	8.01	8.11	8
CG10125	zpg	9.58	9.63	9.46	8.72	8.7	8.81	8.45	8.24	8.47
CG3166	aop	7.33	7.47	7.28	8.48	8.43	8.47	8.29	8.4	8.37
CG11654	Ahcy	13.5	13.46	13.55	13.2	13.2	13.17	13.02	13.06	13
CG6719	mgr	11.38	11.33	11.38	10.93	10.99	10.99	10.84	10.9	10.84
CG3903	Gli	8.19	8.26	7.98	8.29	8.19	8.17	9.32	9.45	9.4
CG15845	Adf1	7.04	6.65	7.24	8.65	8.72	8.57	9.22	9.44	9.29
CG2926	CG2926	8.27	8.49	8.39	9.25	9.14	9.19	9.49	9.38	9.39
CG8448	mrj	9.09	9.35	9.19	8.55	8.49	8.61	7.98	7.73	7.77
CG2086	drpr	6.14	6.36	5.99	6.83	6.74	6.85	8.07	7.8	8.08
CG17337	Cndp2	13.69	13.66	13.71	13.43	13.45	13.39	13.3	13.28	13.27
CG3274	Bap170	10.97	11.01	11.04	11.59	11.56	11.52	11.47	11.53	11.49
CG7108	DNApol-alpha50	10.11	10.14	10.1	9.89	9.93	9.89	9.49	9.42	9.33
CG7429	CCDC53	8.39	8.37	8.26	7.43	7.52	7.46	7.36	7.38	7.22
CG3662	CG3662	9.08	9.27	8.99	7.23	7.23	7.34	7.69	7.46	7.7
CG6230	CG6230	10.85	10.83	10.83	11.02	10.96	10.96	11.31	11.29	11.25
CG8001	CG8001	9.61	9.6	9.56	9	9	9.13	8.6	8.77	8.7
CG3380	Oatp58Dc	6.27	6.16	6.18	6.92	6.71	6.68	7.45	7.54	7.51
CG11347	DOR	4.32	4.64	4.86	7.4	7.29	7.4	7.07	6.74	6.99
CG14997	CG14997	11.12	11.12	11.1	10.84	10.76	10.71	10.53	10.52	10.45
CG18397	ssp3	10.84	11	10.82	10.58	10.52	10.55	10.06	9.96	10.05
CG33307	CG33307	7.78	7.91	7.76	6.52	6.62	6.58	6.82	6.72	6.69
CG7586	Mcr	10	9.35	9.93	10.95	10.88	10.75	12.43	12.5	12.46
CG15628	CG15628	7.04	6.76	7.04	9.37	9.39	9.49	8.28	8.34	8.2
CG2813	cold	7.47	7.31	7.48	7.88	7.86	7.64	8.66	8.79	8.79
CG17559	dnt	6.52	6.59	6.69	7.84	7.95	7.91	7.57	7.64	7.67
CG2034	CG2034	10.81	10.84	10.84	10.51	10.47	10.5	10.3	10.22	10.17
CG7693	fray	11.1	11.17	11.16	10.68	10.76	10.71	10.64	10.66	10.65
CG5814	CycB3	9.62	9.45	9.71	10.25	10.26	10.25	8.38	8.55	8.52
CG12156	Rab39	8.11	8.31	8.05	8.92	8.9	8.96	9.25	9.24	9.19
CG8947	26-29-p	14.37	14.28	14.4	13.92	13.94	13.92	13.81	13.8	13.74
CG4280	crq	10.05	9.96	9.82	9.18	9.15	9.25	8.88	8.71	8.88
CG5489	Atg7	11.78	11.72	11.8	11.52	11.56	11.54	11.33	11.31	11.28
CG33558	mim	8.84	8.91	8.74	6.81	6.68	6.84	7.61	7.54	7.73
CG7184	Mkrn1	6.63	6.69	6.91	5.47	5.46	5.43	5.08	4.85	5.12
CG8194	RNaseX25	8.97	9.1	9.03	9.44	9.5	9.51	9.69	9.71	9.73
CG5899	Etl1	12.02	11.97	12.03	11.68	11.71	11.68	11.45	11.53	11.54
CG12030	Gale	9.64	9.42	9.68	9.93	9.88	9.79	10.77	10.98	10.89
CG31842	mRpS23	11.27	11.17	11.2	10.56	10.58	10.66	10.64	10.61	10.63
CG1753	Cbs	12.28	12.16	12.29	11.98	11.97	11.95	11.66	11.62	11.59
CG34376	CG34376	4.79	4.67	4.6	5.26	5.18	5.1	6.22	6.4	6.23
CG30359	Mal-A5	12.08	12.01	12.12	11.83	11.81	11.8	11.53	11.56	11.51
CG4511	CG4511	9.4	9.47	9.45	8.8	8.86	8.84	8.81	8.85	8.86
CG6379	CG6379	7.47	7.39	7.62	8.44	8.31	8.22	8.66	8.78	8.73
CG6950	Kyat	10.11	10.07	10.1	9.82	9.84	9.78	9.63	9.59	9.6
CG7946	CG7946	11.04	10.93	11.03	11.43	11.4	11.32	11.61	11.67	11.63
CG3400	Pfrx	9.45	9.3	9.49	10.43	10.46	10.36	10.33	10.5	10.37
CG6700	CG6700	8.66	8.76	8.79	9.56	9.62	9.63	9.47	9.51	9.42
CG1484	fliI	9.42	9.5	9.5	9.82	9.75	9.77	10.03	10.08	10.06
CG18247	Shark	8.62	8.79	8.58	9.04	9.01	9.1	9.6	9.71	9.75
CG6801	vers	9.08	8.9	9.17	9.86	9.9	9.83	10.06	10.12	10.05
CG42250	lqfR	11.42	11.46	11.36	11.1	11.11	11.11	10.87	10.82	10.91
CG11963	ScsbetaA	12.81	12.75	12.82	12.38	12.49	12.39	12.21	12.23	12.15
CG4600	yip2	13.01	12.91	13.01	12.64	12.67	12.63	12.39	12.46	12.41
CG17484	p120ctn	7.76	7.79	7.98	8.61	8.67	8.63	8.77	8.82	8.81
CG33553	NA	8.78	8.79	8.68	9.52	9.49	9.45	9.43	9.55	9.49
CG3132	Ect3	9.23	9.15	9.05	9.59	9.54	9.39	10.1	10.13	10.11
CG4590	Inx2	9.24	8.83	9.28	10.89	10.84	10.79	10.95	11.08	11.02
CG6638	CG6638	11.49	11.41	11.48	11.18	11.21	11.14	10.98	10.98	10.97
CG5277	Ip259	7.32	6.63	7.16	9.01	9	8.85	9.74	9.85	9.72
CG42533	Ziz	4.17	4.13	4.55	5.31	5.23	5.25	6.31	6.21	6.24
CG5688	Grip163	9.49	9.6	9.49	9.09	9.06	9.14	8.82	8.83	8.75
CG6382	eRF3	13.01	12.97	13.04	12.63	12.65	12.66	12.57	12.62	12.57
CG18608	prod	7.79	7.43	8.06	9.8	9.64	9.65	10.14	10.1	10.17
CG7176	Idh	13.92	13.86	13.96	13.6	13.63	13.58	13.44	13.43	13.38
CG6509	Dlg5	6.11	6.32	6.29	7.02	6.85	6.82	7.5	7.58	7.6
CG15744	CG15744	6.71	6.65	6.82	7.84	7.73	7.78	7.89	7.74	7.79
CG5660	ValRS-m	9.99	10.06	9.97	9.54	9.56	9.6	9.39	9.45	9.38
CG10387	tos	9.16	9.36	9.07	8.22	8.35	8.36	7.66	7.82	7.52
CG7970	CG7970	7.79	7.81	7.81	7.15	7.29	7.25	6.89	6.75	6.86
CG8174	SRPK	11.82	11.76	11.8	11.54	11.59	11.54	11.32	11.37	11.34
CG6019	DNApol-theta	8.37	8.44	8.38	8.48	8.44	8.5	7.28	7	7.27
CG4098	CG4098	9.51	9.55	9.42	8.76	8.7	8.77	8.81	8.75	8.78
CG7265	CG7265	10.4	10.41	10.4	10.77	10.77	10.72	10.9	10.91	10.83
CG8613	CG8613	10.81	10.85	10.84	10.53	10.49	10.51	10.42	10.45	10.44
CG10107	velo	9.86	9.78	9.86	10.32	10.41	10.31	10.41	10.44	10.4
CG33846	His1:CG33846	8.28	7.42	8.29	11.02	10.88	10.85	11.64	11.58	11.6
CG3025	mof	9.96	10.02	9.99	10.43	10.42	10.41	10.49	10.46	10.42
CG7250	Toll-6	6.86	6.97	6.71	8.55	8.46	8.53	7.93	7.92	7.96
CG33979	capt	13.69	13.67	13.72	13.56	13.55	13.54	13.35	13.36	13.32
CG12234	Ranbp21	11.58	11.67	11.57	11.42	11.42	11.42	11.09	11.14	11.08
CG12261	mRpS22	11.74	11.75	11.77	11.49	11.51	11.48	11.4	11.4	11.38
CG6606	Rip11	10.55	10.61	10.37	9.39	9.42	9.48	9.59	9.51	9.54
CG2508	Cdc23	11.48	11.46	11.48	11.32	11.31	11.32	11.14	11.1	11.09
CG42338	Ten-a	6.39	6.46	6.47	7.32	7.3	7.41	7.54	7.79	7.81
CG4207	bonsai	11.13	11.16	11.1	10.82	10.79	10.8	10.72	10.65	10.67
CG2107	CPT2	12.29	12.28	12.29	12.21	12.18	12.19	11.96	11.96	11.98
CG33123	LeuRS	13.78	13.73	13.78	13.5	13.53	13.47	13.35	13.39	13.33
CG12177	CG12177	5.18	5.26	5.35	6.47	6.42	6.46	6.43	6.56	6.47
CG5370	Dcp-1	9.91	9.89	9.88	10.58	10.5	10.52	10.36	10.39	10.41
CG3097	CG3097	2.37	1.81	2.35	3.9	3.35	3.55	5.37	5.54	5.65
CG3065	CG3065	6.37	6.47	6.03	7.44	7.4	7.41	8.2	7.99	8.3
CG1363	blow	2.03	1.37	1.7	1.92	1.89	1.78	4.94	4.92	5.11
CG4200	sl	10.07	10.13	10.08	10.46	10.44	10.47	10.56	10.6	10.55
CG12202	Naa15-16	12.92	12.91	12.93	12.64	12.69	12.68	12.53	12.58	12.53
CG31136	Syx1A	9.42	9.53	9.46	9.77	9.74	9.8	10.04	10.09	10.06
CG15107	CG15107	7.49	7.57	7.38	7.96	8.08	8.15	8.51	8.56	8.61
CG12749	Hrb87F	11.46	11.32	11.3	11.71	11.66	11.65	12.03	12.09	12.09
CG7668	CG7668	10.03	9.93	9.98	9.79	9.84	9.77	9.39	9.41	9.36
CG10388	Ubx	4.34	3.55	3.69	5.97	5.89	5.71	6.8	7.06	6.91
CG31731	Eato	8.88	8.85	8.99	9.36	9.29	9.36	9.6	9.7	9.66
CG3654	Jarid2	9.51	9.68	9.32	10.33	10.27	10.33	10.72	10.69	10.74
CG10602	CG10602	13.36	13.39	13.39	13.18	13.2	13.18	13.04	13.01	12.98
CG31917	CG31917	10.41	10.55	10.26	8.13	7.41	7.86	7.36	7.58	7.58
CG8171	dup	11.02	11.18	11.03	10.18	10.15	10.3	9.87	9.54	9.71
CG6398	CG6398	8.55	8.41	8.68	9.6	9.54	9.49	9.67	9.9	9.81
CG3295	CG3295	11.61	11.6	11.66	11.02	10.96	10.97	11.16	11.21	11.2
CG1119	Gnf1	13.01	13.09	12.97	12.85	12.82	12.86	12.53	12.47	12.49
CG9018	CG9018	9.89	9.8	9.96	10.55	10.51	10.45	10.58	10.67	10.61
CG3615	Atg9	9.67	9.78	9.72	9.97	9.96	10.01	10.29	10.31	10.26
CG4713	l(2)gd1	10.48	10.42	10.43	10.09	10.05	10.04	9.96	9.99	9.94
CG10005	CG10005	7.1	7.35	6.84	6.97	7.05	6.96	9.22	8.96	9.31
CG3178	Rrp1	11.47	11.52	11.45	11.83	11.75	11.72	12.04	12.03	11.99
CG7006	CG7006	6.83	7.42	7.29	8.81	8.84	8.97	9.44	9.63	9.44
CG6038	crim	5.12	5.14	5.18	5.3	5.45	5.29	6.52	6.77	6.81
CG3773	Gdn1	11.21	11.22	11.09	10.16	10.1	10.34	10.07	9.85	9.98
CG1865	Spn43Ab	9.75	9.8	9.72	9.36	9.26	9.3	9.16	9.12	9.08
CG12298	sub	11.07	11.19	11.12	11.06	11.07	11.04	10.56	10.44	10.5
CG2183	Gasz	10.52	10.46	10.47	10.15	9.94	9.9	9.45	9.52	9.36
CG9336	CG9336	5.69	5.58	5.66	5.76	5.68	5.67	6.96	7.09	7.29
CG12123	CG12123	8.06	8.12	8.12	7.49	7.47	7.62	6.78	7	7.02
CG1743	Gs2	5.44	4.5	5.23	6.46	6.38	6.14	8.57	8.78	8.76
CG8431	CysRS	12.58	12.69	12.62	12.33	12.33	12.31	12.17	12.1	12.1
CG7055	Bap111	11.1	11.09	11.12	11.37	11.34	11.33	11.49	11.57	11.52
CG9925	CG9925	6.39	6.52	6.68	5.6	5.63	5.71	4.47	4.41	4.8
CG42840	d	4.54	4.12	4.45	6.52	6.45	6.48	6.21	6.27	6.12
CG18374	Gk1	9.83	9.95	9.77	9.39	9.32	9.45	9.06	9.03	9.03
CG6008	NP15.6	9.98	9.87	9.97	9.44	9.42	9.37	9.29	9.23	9.16
CG1081	Rheb	9.78	9.87	9.81	9.26	9.3	9.27	9.25	9.15	9.15
CG4771	vret	8.65	8.75	8.69	8.31	8.25	8.33	7.94	7.79	7.8
CG4265	Uch	12.73	12.7	12.56	11.93	12.02	12.05	11.93	11.88	11.87
CG1550	TTLL12	10.86	10.95	10.92	10.51	10.53	10.53	10.44	10.39	10.44
CG8357	Drep1	9.28	9.09	8.97	8.31	8.36	8.49	7.47	7.43	7.72
CG10255	Lap1	7.91	8	7.96	8.54	8.51	8.56	8.59	8.65	8.6
CG4611	CG4611	10.2	10.22	10.22	9.96	9.98	9.96	9.81	9.78	9.82
CG17320	ScpX	9.14	9.12	9.12	7.87	7.94	8.08	8.1	8.24	8.11
CG1401	Cul5	11.38	11.47	11.41	11.1	11.16	11.14	10.92	10.83	10.88
CG13849	Nop56	11.47	11.36	11.51	11.78	11.78	11.7	12.2	12.36	12.26
CG1088	Vha26	12.12	12.19	12.14	11.83	11.88	11.88	11.74	11.68	11.68
CG7280	shop	10.23	10.33	10.31	9.93	9.91	9.9	9.73	9.64	9.71
CG5333	trus	9.89	9.91	9.82	9.25	9.33	9.31	9.29	9.26	9.21
CG34407	Not1	13.27	13.27	13.27	13.11	13.12	13.1	12.96	12.99	12.97
CG7538	Mcm2	12.58	12.58	12.61	12.46	12.45	12.46	12.27	12.25	12.21
CG10328	nonA-l	9.82	9.78	9.9	10.31	10.25	10.24	10.42	10.45	10.4
CG3731	UQCR-C1	13.44	13.3	13.42	13	13.02	12.96	12.79	12.84	12.8
CG8097	CG8097	8.2	8.15	8.28	8.65	8.64	8.56	8.93	8.97	8.92
CG8571	smid	11.92	11.91	11.99	12.41	12.38	12.36	12.36	12.39	12.37
CG1890	CG1890	10.51	10.43	10.37	10.05	10.04	10.02	9.75	9.75	9.84
CG12238	e(y)3	10.42	10.55	10.42	11.19	11.06	11.11	11.29	11.18	11.29
CG9506	slam	7.87	8.54	8.29	5.92	6.03	6.01	6.04	6	5.94
CG31092	LpR2	8.06	8.27	8.05	6.63	6.4	6.62	6.55	6.38	6.67
CG10646	CG10646	9.89	9.96	10	9.55	9.57	9.6	9.28	9.32	9.37
CG5065	CG5065	5.18	4.3	4.93	4.97	4.89	4.69	8.08	8.59	8.29
CG17996	CG17996	8.49	8.46	8.43	7.71	7.85	7.89	7.36	7.44	7.54
CG1692	mal	10.41	10.5	10.48	10.15	10.18	10.14	9.97	9.91	9.95
CG3983	Ns1	8.28	7.69	8.42	10.29	10.32	10.1	10.89	10.97	10.89
CG6556	cnk	7.09	6.96	6.93	7.86	7.78	7.74	7.96	7.89	7.94
CG3971	Baldspot	8.83	8.87	8.77	8.25	8.22	8.15	8.12	8.08	8.12
CG10619	tup	4.03	2.69	3.28	7.15	7	7.01	7.93	7.93	7.97
CG8578	CG8578	9.28	9.3	9.24	9.69	9.73	9.74	10.04	9.88	9.93
CG13922	mRpL46	11.06	11.1	11.07	10.8	10.79	10.77	10.72	10.68	10.7
CG13890	Dci	8.81	8.8	8.62	7.65	7.68	7.94	7.46	7.42	7.42
CG3710	TfIIS	10.42	10.42	10.49	10.93	10.87	10.88	11.05	10.99	11.12
CG8777	CG8777	11.59	11.57	11.63	11.33	11.38	11.37	11.16	11.21	11.18
CG14536	Herp	4.48	4.33	4.55	5.45	5.35	5.3	5.91	6.09	6.06
CG18178	CG18178	9.54	9.7	9.41	10.35	10.34	10.34	10.77	10.6	10.83
CG1885	Uros1	9.63	9.7	9.72	9.29	9.29	9.3	9.14	9.05	9.12
CG7218	CG7218	7.6	7.86	7.61	6.14	6.11	6.19	6.39	6.31	6.45
CG9364	Treh	9.27	9.53	9.25	7.85	7.88	8.09	7.95	8.01	8.01
CG11771	CG11771	11.74	11.8	11.77	11.58	11.6	11.57	11.41	11.39	11.4
CG6601	Rab6	9.96	9.9	9.88	10.06	10.05	9.94	10.52	10.58	10.62
CG16892	Aladin	10.67	10.69	10.73	10.41	10.45	10.44	10.14	10.23	10.13
CG3941	pita	10.2	10.02	10.18	10.82	10.76	10.77	10.84	10.9	10.85
CG5053	RASSF8	8.69	8.96	8.63	7.16	7.18	7.3	7.46	7.38	7.36
CG13648	tnc	6.57	6	6.24	6.32	6.27	5.87	9.77	9.27	9.88
CG2862	CG2862	11.56	11.52	11.6	11.24	11.24	11.2	11.13	11.07	11.07
CG8732	Acsl	12.37	12.4	12.35	12.12	12.09	12.08	12.02	11.98	11.99
CG9663	CG9663	4.03	3.71	4.23	5.44	5.15	4.84	6.72	6.61	6.7
CG9306	ND-B22	11.26	11.29	11.3	11.03	11.02	10.96	10.87	10.82	10.82
CG3633	mRpS29	11.36	11.37	11.39	11	11.05	10.94	10.91	10.87	10.87
CG3129	Rab18	10.84	10.86	10.84	10.24	10.33	10.23	10.28	10.18	10.15
CG2957	mRpS9	10.24	10.26	10.28	9.96	9.93	9.92	9.78	9.84	9.81
CG10638	CG10638	11.87	11.84	11.88	11.55	11.61	11.53	11.44	11.44	11.4
CG31299	cu	8.82	8.84	8.97	8.47	8.41	8.44	8.16	8.14	8.16
CG31852	Tap42	11.55	11.37	11.54	10.87	10.91	10.87	10.73	10.67	10.59
CG14998	ens	3.81	3.44	3.51	4.11	4.47	3.75	6.4	6.47	6.41
CG12055	Gapdh1	12.07	11.98	12.1	11.77	11.8	11.73	11.48	11.52	11.5
CG12141	LysRS	13.17	13.18	13.19	12.89	12.91	12.87	12.82	12.83	12.76
CG9390	AcCoAS	8.68	8.76	8.58	7.94	7.95	8.1	7.57	7.36	7.56
CG12173	CG12173	10.69	10.67	10.77	10.44	10.48	10.46	10.21	10.23	10.23
CG8034	CG8034	5.43	5	4.85	5.83	5.87	5.85	7.09	7.2	7.18
CG10576	CG10576	13.71	13.63	13.7	13.4	13.38	13.34	13.26	13.24	13.23
CG7802	neo	4.93	5.54	5.15	4.89	5.11	4.7	7.57	7.8	7.78
CG42679	Lmpt	5.46	5.49	5.36	5.87	5.9	5.94	6.78	6.92	6.65
CG9461	FBXO11	4.54	3.69	4.24	6.13	6.03	5.96	7.02	6.98	7
CG4266	CG4266	5.64	5.6	5.76	6.86	6.89	6.66	6.9	6.96	6.9
CG6009	P5cr	9.05	9.07	9	8.67	8.67	8.66	8.51	8.47	8.51
CG11642	TRAM	8.85	8.35	8.78	9.31	9.18	9.06	10.63	10.76	10.71
CG1877	Cul1	12.2	12.25	12.26	12	12.1	12.07	11.74	11.79	11.78
CG1354	CG1354	12.44	12.42	12.43	12.16	12.19	12.14	12.11	12.11	12.1
CG46149	Fatp1	7.82	8.02	7.8	7.75	7.6	7.54	9.03	9.05	8.98
CG3501	EMC8-9	11.86	11.93	11.9	11.6	11.65	11.64	11.49	11.51	11.51
CG9436	CG9436	10.84	10.94	10.92	10.61	10.65	10.62	10.45	10.42	10.42
CG11111	rdgB	8.18	8.2	8.25	7.88	7.8	7.83	7.37	7.48	7.46
CG13630	CG13630	11.41	11.34	11.41	11.14	11.1	11.06	10.93	10.89	10.92
CG8233	Rcd1	8.31	8.27	8.41	9.08	8.95	8.95	9.11	9.21	9.14
CG13850	CG13850	11.68	11.65	11.7	11.3	11.32	11.32	11.27	11.32	11.29
CG3979	Indy	8.66	8.68	8.48	8.75	8.6	8.58	9.64	9.59	9.61
CG10248	Cyp6a8	4.86	4.1	4.74	5.4	5.28	5.09	7.39	7.52	7.35
CG7113	scu	12.01	12.11	12.03	11.7	11.78	11.73	11.55	11.47	11.48
CG3727	dock	9.61	9.37	9.54	10.13	10.09	9.99	10.44	10.45	10.43
CG14043	CG14043	10.87	10.94	10.91	10.54	10.58	10.58	10.48	10.43	10.44
CG9351	flfl	10.26	10.39	10.33	11.12	11.07	11.05	11.35	11.12	11.19
CG10623	CG10623	3.76	4.09	3.8	4.93	4.83	4.8	5.67	5.72	5.6
CG8325	Ttc7	9.21	9.18	9.11	9.46	9.45	9.46	9.74	9.76	9.84
CG15440	CG15440	8.47	8.71	8.66	9.48	9.48	9.34	9.65	9.63	9.62
CG13604	CG13604	5.06	4.99	4.83	5.6	5.67	5.46	6.49	6.76	6.54
CG17672	CG17672	4.33	4.69	4.01	5.28	5.21	5.28	6.69	6.68	6.85
CG14803	CG14803	7.39	7.49	7.45	7.3	7.3	7.33	6.59	6.57	6.67
CG5991	Pisd	10.12	10.11	10.16	9.87	9.8	9.8	9.61	9.62	9.55
CG5771	Rab11	12.39	12.46	12.39	12.06	12.1	12.08	12.01	12	11.95
CG3397	CG3397	9.88	9.92	9.84	9.47	9.56	9.49	9.33	9.32	9.35
CG4119	CG4119	10.88	10.91	10.88	11.29	11.22	11.23	11.28	11.26	11.28
CG7332	CG7332	11.48	11.61	11.54	11.24	11.24	11.27	11.06	11.03	11
CG14614	wap	9.28	9.27	9.29	10.05	10.04	9.95	9.9	9.8	9.88
CG6045	AOX3	12.91	12.86	12.87	12.62	12.63	12.61	12.56	12.51	12.51
CG6928	CG6928	7.19	7.29	6.9	5.3	5.49	5.43	5.46	5.52	5.45
CG34157	Dys	11.96	12.04	12.05	11.6	11.62	11.65	11.47	11.53	11.55
CG3661	RpL23	12.8	12.85	12.82	12.56	12.59	12.56	12.48	12.5	12.5
CG42233	CG42233	5.45	5.63	5.27	3.91	4.1	4.21	3.18	3.38	3.11
CG5345	Eip55E	12.68	12.76	12.68	12.5	12.51	12.51	12.34	12.32	12.33
CG18492	Tak1	9.64	9.7	9.58	9.16	9.22	9.26	8.98	8.9	8.98
CG5374	CCT1	14.56	14.46	14.58	14.18	14.22	14.17	13.98	14.04	13.98
CG2098	FeCH	11.22	11.3	11.25	11	10.97	10.92	10.8	10.77	10.79
CG5000	msps	7.25	7.3	7.23	6.69	6.76	6.8	6.27	6.05	6.1
CG31549	CG31549	11.1	11.05	11.13	10.86	10.9	10.84	10.65	10.67	10.62
CG9212	Nipsnap	9.58	9.64	9.59	9.33	9.29	9.29	9.12	9.13	9.1
CG3174	Fmo-2	5.04	5.35	5.32	5.59	5.51	5.66	6.74	6.82	6.95
CG2845	Raf	9.26	9.45	9.3	10	9.97	9.99	10.1	10.04	10.14
CG31212	Ino80	8.72	8.82	8.76	9.58	9.49	9.45	9.58	9.45	9.55
CG14036	CG14036	8.16	8.31	7.96	7.32	7.31	7.46	6.73	6.47	6.49
CG7649	Meltrin	6.2	6.38	6.2	6.97	6.96	7.06	7.41	7.3	7.45
CG4049	CG4049	6.72	6.46	6.74	7.89	8.06	7.78	8.02	8.12	8.04
CG8445	calypso	4.68	4.05	4.64	6.43	6.39	6.22	6.97	6.97	6.81
CG7137	CG7137	7.33	6.88	7.55	8.87	8.89	8.85	9.47	9.62	9.51
CG5851	sds22	11.72	11.75	11.77	11.34	11.4	11.38	11.25	11.15	11.11
CG42600	clos	11.98	12.07	11.71	10.17	10.43	10.43	10.23	10.06	10.28
CG8208	MBD-like	9.16	9.25	9.25	9.96	9.91	9.8	9.93	9.88	9.93
CG32632	Tpst	6.34	6.14	6.32	6.66	6.37	6.55	7.57	7.65	7.71
CG6617	CG6617	10.96	10.76	10.94	9.59	9.65	9.77	9.87	9.9	9.74
CG5180	CG5180	3.13	2.91	3.41	4.92	4.85	4.85	5.44	5.28	5.26
CG1410	waw	10.38	10.43	10.44	10.13	10.1	10.13	9.96	9.88	9.95
CG5887	Desat1	8.92	8.94	8.88	7.33	7.38	7.4	8.02	8.19	8.08
CG10851	B52	11.48	11.4	11.33	11.72	11.93	11.87	12.29	12.21	12.23
CG10648	Rbm13	7.12	6.81	7.07	7.87	7.99	7.88	8.28	8.44	8.27
CG5119	pAbp	14.07	13.95	14.05	13.27	13.3	13.26	13.35	13.48	13.4
CG2615	IKKepsilon	11	11.07	10.92	10.74	10.72	10.74	10.44	10.46	10.46
CG17272	CG17272	9.03	8.95	9.06	9.25	9.29	9.21	9.67	9.61	9.7
CG32789	HIP	13.23	13.15	13.14	12.82	12.77	12.8	12.57	12.41	12.55
CG11984	Kcmf1	10.75	10.72	10.65	10.21	10.26	10.33	10.05	10.07	9.95
CG7036	rno	7.92	8.02	7.87	8.54	8.41	8.49	8.77	8.71	8.75
CG4107	Gcn5	8.63	8.73	8.77	9.44	9.51	9.41	9.41	9.36	9.4
CG9391	CG9391	10.59	10.59	10.64	10.33	10.36	10.37	10.2	10.19	10.19
CG12534	Alr	7.84	7.83	7.81	7.32	7.38	7.36	7.15	7.15	7.14
CG16725	Smn	10.73	10.72	10.81	10.16	10.26	10.06	9.84	9.91	9.73
CG3455	Rpt4	12.52	12.54	12.56	12.26	12.27	12.28	12.23	12.2	12.17
CG3224	CG3224	7.79	7.88	7.61	8.1	8.11	8.08	8.79	8.82	8.97
CG4422	Gdi	13.7	13.62	13.72	13.35	13.37	13.31	13.24	13.26	13.23
CG3152	Trap1	12.33	12.3	12.35	12.01	12.04	12	11.92	11.97	11.92
CG5649	kin17	8.23	8.2	8.31	8.97	8.99	8.85	9	9.11	9.03
CG1963	Pcd	11.03	11.03	10.96	10.45	10.46	10.57	10.36	10.37	10.44
CG12795	CG12795	9.49	9.9	9.33	7.83	7.81	8	7.24	7.04	7.42
CG2843	Cwc25	8.5	8.38	8.44	9.48	9.46	9.31	9.27	9.23	9.22
CG7571	Oatp74D	3.13	2.15	3.3	5.77	5.85	5.73	6.75	6.65	6.92
CG8176	CG8176	9.29	9.27	9.4	9.84	9.85	9.81	9.92	9.92	9.88
CG7461	CG7461	12.52	12.54	12.52	12.35	12.37	12.34	12.22	12.23	12.24
CG11454	CG11454	6.21	6.16	6.28	7.25	7.13	7	7.35	7.46	7.54
CG14898	Sdhaf3	9.88	9.84	9.85	9.64	9.65	9.6	9.36	9.25	9.25
CG6694	ZC3H3	6.29	6.67	6.44	8.26	8.19	8.19	7.87	7.75	7.91
CG46146	PRAS40	9.03	8.91	8.93	9.45	9.43	9.36	9.57	9.66	9.62
CG45017	IP3K2	5.34	5.32	5.17	6.32	6.31	6.27	6.48	6.36	6.47
CG3238	Pif1	8.41	8.58	8.47	8.84	8.84	8.85	7.7	7.57	7.68
CG9854	hrg	9.35	9.13	9.53	10.83	10.85	10.78	10.67	10.81	10.68
CG3376	CG3376	8.85	8.68	8.87	7.99	8.12	8.08	7.91	7.9	7.93
CG5289	Rpt2	13.51	13.5	13.55	13.26	13.27	13.24	13.16	13.21	13.15
CG7860	CG7860	7.51	7.21	7.42	7.07	6.94	6.89	8.59	8.6	8.67
CG15828	Apoltp	11.79	11.79	11.78	10.97	10.95	10.92	12.18	12.28	12.22
CG3291	pcm	12.04	12.07	12.02	11.77	11.76	11.78	11.73	11.72	11.7
CG4978	Mcm7	12.48	12.44	12.48	12.35	12.37	12.35	12.11	12.15	12.09
CG10961	Traf6	6.39	6.54	6.52	7.06	7.14	7.03	7.4	7.47	7.47
CG6174	Arp1	10.08	10.1	10.11	9.83	9.84	9.85	9.69	9.71	9.72
CG1783	Slip1	8.38	8.46	8.46	9.1	9.09	9.01	9.09	9.04	9.03
CG11859	RIOK2	7.95	7.8	7.85	8.41	8.34	8.28	8.65	8.7	8.67
CG18495	Prosalpha1	12.35	12.38	12.4	12.12	12.15	12.14	11.98	12.03	11.96
CG16734	CG16734	8.58	8.69	8.53	8.11	8.18	8.2	7.8	7.82	7.85
CG8938	GstS1	11.72	11.66	11.71	11.56	11.57	11.57	11.32	11.34	11.28
CG1772	dap	4.96	5.06	5.14	6.12	5.92	5.95	6.36	6.38	6.3
CG1489	Rpt6	13.42	13.43	13.45	13.23	13.23	13.23	13.16	13.17	13.15
CG11513	armi	9.48	9.53	9.48	9.1	9.02	9.01	8.83	8.91	8.78
CG10691	l(2)37Cc	12.54	12.49	12.54	12.22	12.19	12.09	11.95	11.97	11.86
CG18549	CG18549	6.62	6.52	6.54	6.41	6.4	6.31	7.43	7.45	7.5
CG14613	CG14613	9.07	8.99	9.13	8.63	8.55	8.52	8.22	8.3	8.12
CG4157	Rpn12	11.88	11.82	11.85	11.59	11.63	11.6	11.51	11.47	11.47
CG6412	mEFTs	10.73	10.61	10.76	10.28	10.31	10.29	10.06	10.14	10.07
CG5663	Dip-C	11.14	11.22	11.19	10.84	10.91	10.83	10.71	10.63	10.65
CG33183	Hr3	6.54	5.77	6.39	6.13	6.2	5.77	9.21	9.51	9.45
CG3683	ND-19	11.1	11.01	10.97	10.5	10.58	10.53	10.48	10.43	10.48
CG8177	CG8177	10.57	10.79	10.55	10.09	10.01	10.17	9.63	9.5	9.64
CG2934	VhaAC39-1	10.82	10.87	10.79	10.42	10.45	10.4	10.39	10.39	10.36
CG1657	Gapvd1	10.72	10.83	10.69	10.25	10.21	10.28	10.13	10.16	10.09
CG1417	slgA	11.73	11.65	11.76	11.31	11.31	11.24	11.07	11.16	11.02
CG13746	MrgBP	7.83	7.85	7.9	8.28	8.35	8.32	8.45	8.52	8.51
CG30022	CG30022	11.23	11.27	11.23	10.96	10.95	11.01	10.84	10.79	10.75
CG8397	CG8397	10.05	9.98	9.98	9.55	9.57	9.49	9.47	9.52	9.47
CG9579	AnxB10	9.69	9.67	9.77	9.21	9.23	9.34	9.01	9.06	8.96
CG8996	wal	13.04	12.99	13.08	12.83	12.87	12.81	12.63	12.64	12.61
CG32149	RhoGAP71E	9.4	9.22	9.43	10.32	10.29	10.27	10.13	10.08	10.17
CG17726	CG17726	9.5	9.31	9.43	8.96	8.82	8.81	8.48	8.57	8.52
CG5444	Taf4	8.11	8.08	8.23	8.85	8.8	8.73	8.91	8.9	8.96
CG6859	Pex3	10.2	10.25	10.23	9.73	9.85	9.84	9.68	9.7	9.69
CG31755	SoYb	9.51	9.61	9.53	9.4	9.41	9.46	8.95	8.82	8.9
CG2976	Fnta	10.28	10.28	10.28	10.02	10.06	10.01	9.9	9.9	9.89
CG45186	Svil	9.3	9.19	9.24	10.18	10.14	10.12	9.77	9.75	9.76
CG9829	poly	10.72	10.71	10.77	10.48	10.54	10.52	10.31	10.33	10.31
CG4665	Dhpr	11.84	11.87	11.84	11.59	11.58	11.56	11.49	11.41	11.41
CG8470	mRpS30	11.22	11.23	11.23	10.92	10.95	10.88	10.82	10.83	10.75
CG4963	mfrn	9.24	9.19	9.24	8.79	8.71	8.65	8.48	8.56	8.43
CG11033	Kdm2	8.57	8.76	8.61	9.05	8.96	8.95	9.45	9.51	9.44
CG14935	Mal-B2	11.18	11.13	11.16	11.06	11.05	11.01	10.8	10.78	10.78
CG10072	sgl	8.22	7.86	8.15	8.65	8.66	8.52	9.55	9.88	9.73
CG44193	Cdep	7.54	7.57	7.59	7.89	7.9	8.05	8.34	8.48	8.44
CG7430	CG7430	12.7	12.65	12.71	12.38	12.41	12.41	12.34	12.36	12.33
CG7145	P5CDh1	12.39	12.29	12.4	12.11	12.13	12.04	11.79	11.84	11.82
CG6620	aurB	9.58	9.7	9.54	10.07	10.09	10.08	9.01	9.02	8.98
CG11315	Npc2h	7.66	7.59	7.73	7.01	7.09	7.06	6.81	6.85	6.86
CG7246	CG7246	9.94	10.01	10	10.31	10.28	10.33	10.45	10.56	10.49
CG5313	RfC3	11.19	11.15	11.24	10.99	11.03	11.02	10.75	10.77	10.71
CG32528	parvin	9.78	9.72	9.84	9.95	9.91	9.9	10.29	10.35	10.34
CG9921	CG9921	7.68	7.93	7.66	7.22	7.1	7.12	6.57	6.56	6.64
CG3193	crn	10.32	10.3	10.33	10.6	10.62	10.58	10.7	10.71	10.66
CG6949	mRpL45	12.21	12.29	12.18	11.98	12.02	11.96	11.78	11.79	11.8
CG1815	CG1815	9.18	9.24	9.35	10.2	10.19	10.14	9.92	9.89	9.91
CG32068	Adi1	10.63	10.74	10.66	10.36	10.34	10.39	10.15	10.14	10.07
CG5912	arr	7.68	7.91	7.85	8.73	8.58	8.78	8.84	8.8	8.85
CG2093	Vps13	12.32	12.35	12.3	12.2	12.18	12.16	12.65	12.7	12.65
CG6343	ND-42	11.82	11.84	11.79	11.64	11.67	11.62	11.47	11.42	11.42
CG10407	CG10407	11.32	11.39	10.95	9.63	9.61	9.71	9.59	9.4	9.6
CG11337	PNPase	10.6	10.6	10.62	10.32	10.3	10.31	10.27	10.22	10.25
CG15100	MetRS	13.61	13.58	13.62	13.39	13.41	13.34	13.19	13.25	13.19
CG42354	CG42354	8.4	8.66	8.46	7.45	7.43	7.6	7.4	7.35	7.43
CG7415	DppIII	14.26	14.18	14.26	13.96	13.94	13.91	13.84	13.84	13.8
CG4306	CG4306	5.28	4.94	5.3	4.86	5.12	4.51	7.4	7.58	7.57
CG17530	GstE6	12.19	12.25	12.26	11.9	11.95	11.89	11.82	11.82	11.75
CG2540	CG2540	8.56	8.61	8.57	8.2	8.13	8.17	7.73	7.91	7.85
CG5785	thr	7.5	7.67	7.66	7.39	7.34	7.4	6.58	6.32	6.36
CG7636	mRpL2	10.42	10.49	10.41	10.16	10.19	10.14	9.95	9.97	9.88
CG9900	Zw10	11.27	11.34	11.23	10.99	11.01	11.04	10.82	10.83	10.82
CG9852	140up	9.3	9.3	9.38	8.97	8.93	8.87	8.72	8.75	8.68
CG4602	Srp54	10.62	10.47	10.62	11.11	11.1	11.04	11.17	11.21	11.19
CG12024	CG12024	6.41	6.78	6.38	6.46	6.46	6.48	8.03	7.94	8.1
CG17712	CG17712	6.13	5.81	5.96	6.98	6.89	6.94	7.23	7.23	7.15
CG33505	U3-55K	10.13	9.95	10.14	10.53	10.5	10.41	10.84	10.94	10.94
CG31122	CG31122	6.36	5.94	6.43	7.44	7.4	7.25	7.95	7.93	7.96
CG9547	CG9547	10.28	10.29	10.26	9.97	10.01	10.03	9.84	9.81	9.75
CG7581	Bub3	10.64	10.64	10.74	10.73	10.75	10.71	10.21	10.17	10.2
CG8340	128up	11.98	11.98	11.95	11.75	11.78	11.73	11.63	11.66	11.63
CG15792	zip	13.93	14.02	13.94	14.21	14.17	14.18	14.34	14.37	14.34
FBgn0002698_mdg3_1	NA	5.81	5.76	5.95	6.41	6.41	6.37	6.82	6.89	6.86
CG32425	CG32425	10.68	10.71	10.75	10.62	10.6	10.61	10.32	10.34	10.3
CG4609	fax	10.94	10.09	10.89	12.85	12.84	12.7	13.63	13.78	13.66
CG2720	Stip1	14.5	14.39	14.53	14.06	14.12	14.11	13.96	13.95	13.91
CG7249	Cyp6a16	4.46	3.69	3.87	5.44	5.27	4.82	7.16	7.05	7.05
CG4647	mRpL49	10.84	10.81	10.86	10.62	10.61	10.55	10.43	10.44	10.45
CG5569	CG5569	8.08	8.05	8.14	7.67	7.64	7.63	7.35	7.45	7.41
CG7900	CG7900	6.43	6.32	6.52	7.14	7.04	6.99	7.42	7.44	7.54
CG7595	ck	10.32	10.42	10.41	10.51	10.55	10.55	10.83	10.87	10.82
CG3874	frc	6.85	6.92	6.62	7.48	7.44	7.41	7.95	7.9	8.04
CG1241	Atg2	8.6	8.64	8.67	9.03	9.01	9.06	9.19	9.3	9.2
CG32380	SMSr	10.22	10.29	10.09	9.73	9.63	9.72	9.45	9.32	9.36
CG31150	cv-d	7.7	6.92	7.57	8.62	8.66	8.53	10.01	10.12	10.07
CG11770	lin	5.01	4.68	4.92	6.38	6.13	6.22	6.45	6.37	6.39
CG12317	JhI-21	8.26	8.08	8.14	7.21	7.3	7.27	7.13	7.29	7.25
CG5703	ND-24	11.37	11.46	11.4	10.96	10.93	10.94	10.94	10.85	10.81
CG4912	eEF1delta	13.87	13.79	13.87	13.55	13.57	13.53	13.38	13.43	13.34
CG4460	Hsp22	6.83	7.19	7.04	5.37	5.05	5.28	4.91	4.35	4.77
CG4729	Agpat3	9.81	9.76	9.9	10.21	10.13	10.06	10.51	10.63	10.57
CG11279	CG11279	7.55	7.85	7.34	8.56	8.47	8.46	9.62	9.33	9.65
CG4842	CG4842	9.72	9.64	9.79	9.31	9.32	9.27	9.07	9.12	9.12
CG12359	Ulp1	11.96	11.94	11.98	11.79	11.78	11.76	11.54	11.62	11.55
CG2767	CG2767	11.27	11.25	11.27	11.34	11.34	11.29	11.63	11.71	11.64
CG3411	bs	8.73	8.71	8.66	8.25	8.2	8.33	8.06	8.03	7.99
CG6605	BicD	12.81	12.83	12.68	11.96	12.02	12.09	12.02	11.96	11.82
CG6524	Cp19	9.89	9.66	9.44	7.87	8.01	7.89	8.07	7.88	8.15
CG2803	Tina-1	9.22	9.27	9.2	8.82	8.74	8.78	8.64	8.71	8.67
CG2162	CG2162	9.73	9.89	9.72	9.56	9.57	9.58	9.13	9.1	9.1
CG11278	Syx13	10.66	10.6	10.55	10.11	10.09	10.17	10.09	10.05	10.11
CG31478	mRpL9	11.39	11.44	11.41	11.18	11.16	11.09	10.99	11	10.96
CG14688	CG14688	5.96	5.55	5.99	7.42	7.43	7.44	7.44	7.78	7.67
CG3618	CG3618	5.69	5.59	5.73	4.11	4.26	4.01	4.08	4.18	4.09
CG7948	spn-A	8.32	8.51	8.47	8.05	8.14	8.19	7.57	7.44	7.45
CG9617	Sgt1	11.36	11.41	11.37	11.11	11.17	11.17	10.98	10.99	10.93
CG11242	TBCB	11.59	11.66	11.56	11.21	11.25	11.27	11.11	10.99	11
CG32423	shep	9.25	9.39	9.25	8.87	8.82	8.87	8.6	8.48	8.6
CG42630	Ccdc56	9.36	9.36	9.41	8.91	9.03	8.93	8.81	8.81	8.76
CG1635	CG1635	10.06	10.16	10.05	9.87	9.88	9.85	9.6	9.57	9.56
CG8520	CG8520	7.71	7.67	7.57	8.26	8.34	8.28	8.4	8.43	8.34
CG30000	GstT1	11.53	11.59	11.57	11.37	11.44	11.41	11.14	11.17	11.09
CG9998	U2af50	9.4	9.07	9.44	10.47	10.48	10.41	10.57	10.75	10.69
CG12172	Spn43Aa	6.5	5.42	6.38	6.65	6.61	6.36	9.79	9.97	10.01
CG6415	CG6415	5.58	5.55	5.4	5.6	5.62	5.72	6.59	6.64	6.64
CG6962	CG6962	9.08	8.93	9.1	10.19	10.12	10.08	10.08	10.24	9.95
CG14217	Tao	9.94	9.95	9.92	10.25	10.26	10.25	10.34	10.45	10.38
CG17949	His2B:CG17949	12.41	11.91	12.4	13.76	13.69	13.6	14.07	14.3	14.17
CG6030	ATPsynD	13.23	13.26	13.16	12.86	12.83	12.88	12.79	12.69	12.72
CG8961	tef	5.99	5.99	6.1	7.33	7.35	7.3	7.01	6.99	6.86
CG16788	RnpS1	8.59	8.17	8.49	9.94	9.89	9.65	10.04	10.19	10.26
CG3647	stc	9.7	9.69	9.66	9.35	9.35	9.26	9.18	9.09	9.11
CG6860	Lrch	6.55	5.86	6.61	8.66	8.63	8.56	8.87	8.88	8.9
CG14441	CG14441	7.39	7.45	7.09	5.52	5.51	5.57	5.82	5.53	5.76
CG9373	rump	11.45	11.31	11.52	12.05	12.06	11.99	12.15	12.3	12.18
CG11050	CG11050	6.66	6.32	6.65	7.66	7.7	7.66	7.79	7.93	7.83
CG7010	Pdha	12	11.85	11.99	11.52	11.56	11.54	11.34	11.4	11.32
CG2682	d4	7.19	7.24	7.06	7.88	7.95	7.83	8.1	7.98	8.06
CG10283	CG10283	8.25	8.65	8.29	9.35	9.22	9.38	10.01	9.87	10.11
CG4789	CG4789	9.89	9.96	9.83	9.44	9.44	9.43	9.36	9.28	9.37
CG6186	Tsf1	13.86	13.71	13.9	13.23	13.37	13.29	12.93	13.06	12.93
CG17603	Taf1	10.64	10.75	10.73	11.13	11.08	11.09	11.2	11.3	11.21
CG3714	Naprt	11.82	11.81	11.82	11.63	11.64	11.54	11.41	11.41	11.37
CG17814	Peritrophin-15a	6.3	6.37	6.31	5.04	4.63	4.94	4.61	4.27	4.49
CG11679	CG11679	9.5	9.58	9.58	9.2	9.24	9.21	8.99	9.03	8.91
CG10802	CG10802	10.46	10.58	10.46	10.09	10.14	10.13	9.95	9.83	9.84
CG17246	SdhA	12.6	12.52	12.59	12.24	12.25	12.18	12.1	12.17	12.11
CG10371	PTPMT1	9.05	9.01	8.99	8.69	8.65	8.65	8.49	8.53	8.53
CG11414	CG11414	11.39	11.49	11.32	10.97	11.02	11.02	10.8	10.8	10.85
CG14931	CG14931	8.29	8.69	7.87	2.41	3.83	3.56	3.25	3	3.11
CG9630	CG9630	6.05	6.01	5.86	6.45	6.37	6.26	7.1	7.14	7.29
CG6767	CG6767	11.93	11.82	11.89	11.65	11.63	11.68	11.46	11.44	11.41
CG12076	Ythdc1	9.8	9.7	9.86	10.18	10.19	10.11	10.4	10.49	10.43
CG3313	DCAF12	8.3	8.23	8.2	8.77	8.75	8.65	8.9	8.86	8.91
CG34117	CG34117	9.66	9.53	9.56	9.3	9.33	9.29	9.04	9	9.02
CG10944	RpS6	13.39	13.38	13.37	13.14	13.16	13.12	13.05	13.1	13.04
CG8675	CG8675	4.46	4.83	4.66	5.94	5.79	5.95	6.54	6.29	6.71
CG5733	Nup75	11.54	11.63	11.54	11.32	11.35	11.39	11.11	11.13	11.16
CG1100	Rpn5	13.32	13.24	13.34	12.96	13.02	12.97	12.85	12.89	12.86
CG7011	CG7011	8.71	8.67	8.77	9.03	9.03	8.98	9.24	9.32	9.26
CG14670	Hcs	9.76	9.85	9.79	9.35	9.33	9.35	9.33	9.34	9.37
CG11133	BoYb	6.58	6.51	6.49	5.85	5.88	5.63	4.47	4.74	4.96
CG17654	Eno	15.42	15.29	15.48	15	15.02	15	14.79	14.83	14.79
CG3678	CG3678	10.98	10.98	11.01	10.79	10.79	10.81	10.68	10.67	10.63
CG9916	Cyp1	14.16	14.11	14.2	13.87	13.89	13.87	13.72	13.79	13.71
CG7239	CG7239	5.7	5.72	5.82	6.44	6.6	6.58	6.77	6.96	6.82
CG4673	Npl4	12.34	12.28	12.37	12.07	12.1	12.07	11.97	11.96	11.93
CG14882	CG14882	8.09	8.33	8.08	7.31	7.25	7.34	7.12	7.13	7.2
CG2698	CG2698	6.21	5.88	6.27	7.41	7.34	7.19	7.55	7.56	7.59
CG4539	Bka	4.78	4.54	4.86	5.86	5.86	5.69	6.27	6.29	6.12
CG5451	Smu1	7.82	7.89	7.96	8.55	8.57	8.45	8.57	8.63	8.67
CG43770	Sxl	7.52	6.89	7.7	9.8	9.76	9.77	9.91	9.99	9.9
CG4039	Mcm6	12.95	12.9	12.97	12.82	12.83	12.83	12.61	12.61	12.56
CG5378	Rpn7	12.86	12.78	12.86	12.59	12.59	12.58	12.47	12.49	12.44
CG14779	pck	7.15	7.26	6.99	7.13	7.21	7.09	8.46	8.3	8.22
CG5219	mRpL15	10.87	10.92	10.85	10.72	10.76	10.73	10.52	10.48	10.47
CG34261	CG34261	7.91	7.73	7.64	7.18	7.22	7.3	6.7	6.73	6.6
CG31133	Slimp	7.47	7.36	7.45	6.76	6.78	6.84	6.67	6.62	6.63
CG6443	CG6443	7.38	7.6	7.73	8.8	8.83	8.8	8.63	8.69	8.64
CG7261	TBCD	12.02	11.98	11.99	11.75	11.78	11.76	11.63	11.69	11.63
CG9232	Galt	6.9	6.19	6.81	8.59	8.21	8.01	9.6	9.51	9.58
CG9401	mago	10.49	10.59	10.5	10.95	10.88	10.87	10.99	11.02	11
CG4679	CG4679	12.47	12.53	12.48	12.18	12.22	12.16	12.14	12.11	12.08
CG6822	ergic53	11.8	11.7	11.76	11.91	11.82	11.78	12.26	12.27	12.27
CG15626	tank	5.94	5.7	6.05	6.83	6.88	6.79	7.22	7.14	7.1
CG8503	SmydA-1	11.04	11.05	11.06	10.63	10.69	10.62	10.65	10.7	10.66
CG6479	CG6479	10.39	10.53	10.47	10.17	10.07	10.11	9.59	9.57	9.33
CG31915	CG31915	6.01	6.12	5.84	6.32	6.09	6.24	7.28	7.44	7.56
CG3231	snama	10.71	10.91	10.66	11.4	11.37	11.44	11.55	11.52	11.58
CG34412	Tlk	10.6	10.78	10.71	11.59	11.55	11.52	11.35	11.27	11.34
CG31289	Dph5	10.87	10.83	10.93	10.55	10.57	10.59	10.35	10.44	10.35
CG8322	ATPCL	13.36	13.4	13.34	13.1	13.13	13.11	13.07	13.03	13.02
CG11899	CG11899	12.43	12.31	12.38	12.17	12.12	12.08	11.9	11.84	11.82
CG30152	galla-1	8.92	8.8	8.91	8.38	8.31	8.46	8.12	8.12	8.18
CG7437	mub	7.79	8.02	7.81	6.96	7.13	7.1	6.81	6.84	6.72
CG4882	CG4882	9.98	9.98	10.03	9.67	9.7	9.68	9.61	9.61	9.6
CG7254	GlyP	14.75	14.73	14.79	14.5	14.53	14.5	14.46	14.46	14.41
CG7828	APP-BP1	11.23	11.13	11.28	10.93	10.95	10.95	10.73	10.73	10.73
CG3267	Mccc2	10.98	10.98	11.01	10.71	10.68	10.71	10.64	10.64	10.68
CG43074	CG43074	10.94	11	10.67	9.48	9.61	9.78	9.31	9.38	9.5
CG15441	Gs1l	10.07	9.94	10.07	9.64	9.65	9.65	9.41	9.48	9.37
CG12189	Rev1	7.52	7.66	7.6	7.14	7.1	7.11	6.77	6.55	6.61
CG3663	CG3663	10.74	10.79	10.62	10.3	10.27	10.26	10.15	10.06	10.09
CG9132	CG9132	10.55	10.65	10.53	10.35	10.31	10.34	10.11	10.05	10.08
CG8944	CG8944	7.95	7.95	7.86	8.79	8.76	8.71	8.57	8.52	8.51
CG4488	Wee1	10.2	10.34	10.42	10.2	10.23	10.28	9.45	9.58	9.55
CG8607	CG8607	9.3	9.36	9.34	9.09	9.06	9.12	8.75	8.74	8.84
CG8597	lark	10.78	10.59	10.79	11.24	11.31	11.18	11.47	11.53	11.45
CG1749	Uba5	11.25	11.18	11.23	10.76	10.76	10.81	10.82	10.83	10.78
CG18102	shi	12.27	12.3	12.29	12.13	12.13	12.13	12.01	11.95	11.98
CG12262	Mcad	13.62	13.59	13.57	13.44	13.38	13.36	13.18	13.05	13.09
CG11665	hrm	8.93	8.78	8.81	9.07	8.94	8.91	9.53	9.54	9.58
CG10188	CG10188	9.81	9.78	9.73	10.49	10.46	10.48	10.23	10.35	10.34
CG4495	MICU1	9.32	9.39	9.4	9.17	9.19	9.19	8.9	8.93	8.91
CG7884	CG7884	5.18	4.85	5.33	8.12	7.94	8.11	6.89	6.69	6.92
CG31158	Efa6	6.41	5.94	6.64	7.86	7.86	7.66	8.41	8.55	8.5
CG15081	Phb2	12.92	12.83	12.94	12.51	12.51	12.4	12.23	12.26	12.09
CG17153	ssp	9.13	9.06	9.17	9.72	9.64	9.61	9.69	9.72	9.67
CG4482	mol	6.81	6.85	6.74	0.81	1.82	2.05	3	2.81	2.58
CG4353	hep	8.43	8.44	8.34	8.71	8.68	8.65	8.95	8.96	8.98
CG6311	Edc3	11.46	11.51	11.47	11.37	11.41	11.39	11.15	11.09	11.09
CG1065	Scsalpha1	13.35	13.36	13.31	13.23	13.19	13.14	12.98	12.92	12.96
CG4857	tyf	13.34	13.6	12.93	10.88	10.96	11.05	11.26	11.04	11.12
CG18412	ph-p	6.19	6.02	5.82	7.31	7.04	7.01	7.66	7.49	7.77
CG8368	Rexo5	9.7	9.79	9.71	10.12	10.06	10.04	10.24	10.22	10.19
CG4589	Letm1	11.93	11.98	11.99	11.76	11.68	11.66	11.53	11.56	11.49
CG8552	PAPLA1	10.73	10.77	10.75	10.99	10.96	10.99	11.04	11.05	11.06
CG12214	mlt	8.57	8.71	8.56	7.35	7.3	7.35	7.91	7.82	7.9
CG30051	Tmem18	8.84	9.05	8.94	8.53	8.38	8.42	8.12	7.98	8.04
CG12171	CG12171	10.66	10.62	10.69	10.44	10.44	10.4	10.27	10.18	10.21
CG11188	Aatf	8.67	8.35	8.71	9.09	9.08	9.04	9.73	9.88	9.74
CG1987	Rbp1-like	4.32	3.56	4.37	5.58	5.52	5.36	6.76	6.82	6.65
CG10077	CG10077	11.86	11.88	11.82	11.43	11.5	11.44	11.44	11.46	11.4
CG5848	cact	9.72	9.94	9.55	8.76	8.8	8.95	8.48	8.34	8.48
CG5433	Klc	13.2	12.97	13.22	12.42	12.48	12.44	12.31	12.32	12.23
CG18186	Oxp	7.59	7.83	7.39	6.7	6.63	6.94	5.96	5.63	5.74
CG15261	UK114	11.56	11.67	11.55	11.27	11.27	11.29	11.13	11.04	11.1
CG12859	ND-B15	10.79	10.71	10.72	10.34	10.32	10.37	10.26	10.26	10.15
CG31739	AspRS-m	11.43	11.49	11.49	11.85	11.83	11.8	11.79	11.8	11.79
CG9119	CG9119	8.8	8.77	8.75	8.59	8.66	8.66	9.37	9.56	9.52
CG17509	pds5	11.87	11.92	11.88	11.7	11.71	11.7	11.57	11.57	11.52
CG4521	mthl1	6.61	7.06	6.81	7.72	7.58	7.86	8.28	8.44	8.45
CG2310	CG2310	7.6	7.43	7.74	7.95	7.77	7.9	8.66	8.76	8.85
CG6463	ND-13B	10.94	10.97	11.01	10.67	10.7	10.66	10.64	10.61	10.6
CG7488	CG7488	10.23	10.28	10.28	9.9	9.98	9.85	9.73	9.79	9.74
CG17494	Slmap	11.5	11.5	11.55	11.33	11.25	11.28	11.16	11.15	11.13
CG18815	CG18815	12.11	12.08	12.12	11.88	11.88	11.87	11.81	11.84	11.81
CG14442	CG14442	5.9	5.83	5.94	6.54	6.47	6.56	7.09	6.89	7.2
CG7049	CG7049	9.85	9.84	9.87	9.63	9.61	9.64	9.47	9.46	9.5
CG1463	CG1463	6.48	6.41	6.39	7.38	7.31	7.33	7.55	7.36	7.31
CG1486	CG1486	9.91	9.88	9.9	9.99	10	9.92	10.31	10.3	10.29
CG15871	mRpL38	11.31	11.27	11.33	11	11.04	11.02	10.92	10.96	10.9
CG18174	Rpn11	12.33	12.24	12.36	11.91	11.97	11.93	11.78	11.86	11.79
CG6930	l(3)neo38	5.17	3.91	4.63	7.42	7.36	7.56	8.3	8.3	8.34
CG3140	Adk2	12.61	12.61	12.59	12.38	12.36	12.33	12.33	12.31	12.31
CG32045	fry	11.47	11.45	11.5	11.43	11.43	11.41	11.09	11.15	11.1
CG4993	PRL-1	8.75	8.6	8.74	9	8.99	8.93	9.29	9.35	9.38
CG3724	Pgd	11.89	11.89	11.9	11.74	11.77	11.74	11.63	11.62	11.63
CG4183	Hsp26	14.53	14.27	14.45	13.99	13.94	13.94	13.55	13.65	13.63
CG8549	CG8549	10.81	10.86	10.82	10.57	10.6	10.55	10.47	10.49	10.45
CG6984	CG6984	8.71	8.82	8.8	8.39	8.4	8.37	8.13	8.23	8.14
CG3975	Pol32	11.41	11.54	11.27	10.75	10.83	10.9	10.53	10.48	10.38
CG5796	Ppox	10.14	10.06	10.16	9.75	9.83	9.84	9.62	9.6	9.55
CG4118	nxf2	10.77	10.92	10.81	10.48	10.51	10.64	10.15	10.15	10.16
CG11154	ATPsynbeta	14.62	14.51	14.66	14.33	14.33	14.28	14.11	14.14	14.08
CG7610	ATPsyngamma	13.1	13.16	13.08	12.88	12.84	12.83	12.71	12.6	12.6
CG7789	CG7789	10.84	10.72	10.79	10.51	10.53	10.51	10.37	10.34	10.35
CG10042	MBD-R2	10.14	10.05	10.14	10.46	10.44	10.35	10.61	10.7	10.7
CG9249	Coq3	8.59	8.52	8.72	8.14	8.15	8.13	7.78	7.89	7.78
CG8954	Smg5	9.89	9.87	9.86	10.51	10.54	10.49	10.28	10.38	10.31
CG9384	CG9384	7.55	7.58	7.51	6.64	6.58	6.76	6.59	6.53	6.35
CG1349	dj-1beta	11.2	11.27	11.16	10.9	10.89	10.89	10.82	10.76	10.76
CG7020	DIP2	9.9	10.1	9.89	10.6	10.53	10.51	10.69	10.68	10.7
CG6511	CG6511	11.18	11.5	11.22	10.73	10.69	10.76	10.35	10.32	10.34
CG12244	lic	11.32	11.4	11.39	11.22	11.23	11.23	11.03	11	11.02
CG8485	CG8485	7.36	7.43	7.4	7.9	7.84	8.02	8.14	8.27	8.19
CG16916	Rpt3	13.6	13.55	13.64	13.35	13.34	13.3	13.24	13.25	13.21
CG3735	CG3735	6.38	6.39	6.46	6.98	6.99	7.07	7.14	7.24	7.18
CG1478	Cp36	12.38	12.4	11.96	10.5	10.59	10.6	10.74	10.52	10.69
CG1341	Rpt1	12.76	12.71	12.77	12.51	12.5	12.47	12.42	12.44	12.4
CG31137	twin	11.27	11.25	11.27	11.12	11.13	11.1	10.95	10.95	10.89
CG12019	Cdc37	11.74	11.76	11.61	11.05	11.08	11.11	11.1	11.09	10.97
CG3416	Rpn8	11.44	11.38	11.49	11.05	11.07	11.03	11.02	11.01	10.95
CG9762	ND-SGDH	10.63	10.64	10.69	10.33	10.3	10.31	10.26	10.25	10.17
CG9397	jing	6.51	6.44	6.77	7.43	7.34	7.41	7.67	7.76	7.72
CG8264	Bx42	10.43	10.35	10.3	11.02	10.9	11.02	11	10.93	11.05
CG13279	Cyt-b5-r	4.19	3.65	4.41	5.2	5.46	5.5	6.63	7.18	6.84
CG6833	CG6833	4.84	4.68	4.67	6	5.81	5.79	5.95	6.07	5.96
CG4603	CG4603	11.53	11.45	11.57	11.15	11.15	11.14	11.09	11.13	11.08
CG5721	CG5721	12.36	12.3	12.38	12.03	12.04	12.03	11.93	12	11.92
CG14711	CG14711	6.32	6.33	6.07	7.05	6.98	7.12	7.38	7.42	7.59
CG32666	Drak	6.87	6.79	6.8	7.98	7.94	7.89	7.48	7.48	7.49
CG8300	CG8300	7.68	7.84	7.65	6.53	6.33	6.67	6.52	6.38	6.33
CG5893	D	5.29	5.39	5.19	7.06	7.04	7.05	6.42	6.24	6.44
CG31759	CG31759	10.72	10.75	10.73	10.58	10.65	10.6	10.38	10.31	10.31
CG1696	Dd	7.48	7.59	7.61	8.57	8.41	8.45	8.39	8.49	8.33
CG5366	Cand1	13.16	13.22	13.15	12.98	13	13	12.87	12.83	12.82
CG14792	sta	13.08	13.07	13.13	12.77	12.8	12.81	12.74	12.79	12.75
CG5130	ZnT77C	6.26	5.99	5.86	8.18	8.28	8.24	7.7	7.38	7.47
CG4658	CG4658	9.59	9.71	9.59	9.16	9.17	9.2	9.1	9.06	9.13
CG11847	Clbn	11.91	12.01	11.91	11.74	11.72	11.72	11.55	11.52	11.54
CG5608	CG5608	10.54	10.47	10.53	10.38	10.4	10.35	10.11	10.14	10.11
CG10278	GATAe	4.69	5.02	4.63	5.12	5.12	5.05	6.69	6.41	6.87
CG13037	NA	10.3	10.28	10.29	10.04	10.04	10	9.93	9.95	9.93
CG7938	Sry-beta	7.84	7.93	7.93	8.51	8.45	8.4	8.57	8.49	8.59
CG4094	Fum1	13.41	13.27	13.45	13.05	13.04	13.01	12.82	12.85	12.8
CG11881	dgt6	11.29	10.96	11.36	10.68	10.77	10.67	9.9	10	9.9
CG34378	Pvf3	3.45	3.54	3.04	4.78	4.69	5.11	5.64	5.45	5.53
CG30377	CG30377	7.61	7.92	7.66	5.49	5	5.45	5.25	5.53	5.76
CG33139	Impbeta11	9.64	9.8	9.64	9.31	9.32	9.36	9.1	9.1	9.09
CG7112	GAPcenA	9.81	9.81	9.85	9.52	9.52	9.53	9.46	9.46	9.47
CG12390	dare	9.98	10.02	9.99	9.69	9.73	9.73	9.63	9.63	9.6
CG7449	hbs	6.53	6.27	6.38	7.28	7.16	7.14	7.43	7.58	7.69
CG12124	mxc	10.27	10.44	10.27	10.99	10.84	10.93	11.02	11	11.01
CG11306	Alg11	7.91	7.9	7.89	7.96	7.92	7.89	8.53	8.49	8.42
CG5479	mRpL43	10.28	10.37	10.26	9.97	9.98	9.95	9.83	9.75	9.83
CG10491	vn	3.56	4.31	3.62	5.28	5.31	5.37	6.26	6.14	6.28
CG11987	tgo	8.56	8.46	8.66	9.58	9.59	9.54	9.29	9.5	9.44
CG15812	CG15812	6.21	6.02	6	6.91	6.9	6.93	6.96	7.05	7.09
CG42397	CG42397	5.43	6.05	5.43	4.1	4.02	4.01	3.39	3.39	3.26
CG10639	L2HGDH	9.42	9.31	9.35	9.43	9.41	9.32	9.87	9.93	9.92
CG8890	Gmd	9.73	9.83	9.78	10.09	10.14	10.12	10.22	10.28	10.24
CG34017	NA	6.75	6.58	6.68	7.42	7.35	7.54	7.64	7.92	7.78
CG2171	Tpi	13.88	13.73	13.88	13.51	13.54	13.46	13.3	13.3	13.25
CG42344	brp	6.83	6.96	6.74	5.63	5.58	5.52	5.8	5.6	5.69
CG14291	CG14291	4.24	3.56	4.65	5.81	5.6	5.36	7.29	7.38	7.39
CG9858	clt	9.46	9.69	9.45	9.1	9.12	9.17	8.7	8.53	8.64
CG14514	Brd8	9.52	9.52	9.62	10.15	10.04	10.04	10.17	10.09	10.13
CG15110	botv	8.03	8.21	8.16	9	8.88	9.02	9.1	8.91	9.05
CG9226	WDR79	9.14	9.16	9.13	8.81	8.86	8.94	8.61	8.64	8.61
CG1342	Spn100A	2.83	2.93	2.48	2.81	2.7	2.59	4.97	5.04	5.38
CG13879	wac	9.96	10.08	9.81	8.98	9.06	8.99	9.04	8.79	8.77
CG6058	Ald1	13.11	13.1	13.13	12.89	12.95	12.92	12.82	12.82	12.78
FBgn0001210_hobo_2	NA	7.2	6	6.72	10.48	10.39	10.39	10.16	9.98	10.02
CG6493	Dcr-2	12.22	12.25	12.26	12.09	12.11	12.07	11.97	11.97	11.96
CG2330	Neurochondrin	5.69	5.08	5.83	5.91	5.94	5.22	8.68	8.83	8.93
CG3437	CG3437	8.91	8.89	8.97	8.64	8.65	8.63	8.33	8.43	8.3
CG6287	CG6287	13.46	13.32	13.47	13.1	13.1	13.05	12.83	12.92	12.85
CG6724	CG6724	10.8	10.9	10.79	10.95	10.96	10.92	11.37	11.34	11.26
CG11290	enok	9.69	9.98	9.79	10.6	10.56	10.58	10.64	10.61	10.61
CG3542	CG3542	10.61	10.65	10.69	11.02	11	10.95	11.07	11.02	11.09
CG12321	CG12321	10.47	10.53	10.52	10.07	10.14	10.19	10.06	10.04	9.99
CG1307	CG1307	10.27	10.3	10.29	10.07	10.1	10.13	9.91	9.91	9.85
CG9433	Xpd	10.6	10.57	10.57	10.36	10.37	10.38	10.27	10.27	10.26
CG9100	Rab30	7.18	7.29	7.43	7.98	8.03	7.99	8.1	8.13	8.14
CG17273	AdSS	12.22	12.24	12.25	12.52	12.54	12.5	12.56	12.54	12.51
CG11992	Rel	9.69	9.6	9.68	9.23	9.2	9.18	9.21	9.19	9.2
CG8595	Toll-7	4.46	3.13	3.79	6.04	5.96	5.99	7.45	7.62	7.4
CG1934	ImpE2	6.65	5.43	6.61	8.17	8.16	8.22	10.23	10.02	10.36
CG4816	qkr54B	9.43	9.39	9.44	9.25	9.23	9.24	8.88	8.72	8.88
CG7825	Rad17	7.8	7.77	7.94	7.39	7.34	7.36	7.12	7.12	7.12
CG2604	Sccpdh1	10.84	10.77	10.77	10.57	10.5	10.48	10.38	10.33	10.34
CG8390	vlc	10.7	10.74	10.8	10.53	10.52	10.5	10.34	10.35	10.3
CG11064	apolpp	16.5	16.6	16.48	15.91	15.9	15.93	16.06	16.14	16.12
CG46338	CG46338	6.77	6.77	6.8	7.29	7.21	7.25	7.41	7.51	7.48
CG6627	Dnz1	6.96	7.05	7.03	7.45	7.51	7.64	7.78	7.83	7.9
CG4877	RAF2	11.07	11.12	11.05	11.52	11.52	11.5	11.5	11.42	11.45
CG3299	Vinc	12.89	12.9	13.02	12.49	12.51	12.49	12.51	12.49	12.49
CG7926	Axn	7.93	7.89	7.81	8.62	8.48	8.49	8.6	8.6	8.51
CG30499	Rpe	10.94	10.92	10.98	10.71	10.74	10.73	10.6	10.58	10.53
CG5434	Srp72	12.48	12.48	12.46	12.21	12.21	12.2	12.23	12.24	12.21
CG43065	bru2	3.64	2.69	3.62	5.59	5.19	5.43	6.33	6.52	6.43
CG14941	esc	9.47	9.45	9.51	9.99	10	9.95	9.87	9.94	9.89
CG2747	CG2747	10.32	10.31	10.29	9.8	9.82	9.87	9.82	9.92	9.85
CG4790	fs(1)M3	11.58	11.46	11.42	10.2	10.49	10.36	10.61	10.59	10.57
CG11525	CycG	8.08	8.49	8.19	6.96	7.13	7.03	7	6.98	6.91
CG34246	Hsc20	9.18	9.13	9.17	8.66	8.7	8.77	8.68	8.66	8.64
CG14200	CG14200	2.3	1.3	1.75	4.2	4.19	4	5.15	4.72	5.16
CG11958	Cnx99A	11.34	11.14	11.3	11.28	11.25	11.13	11.97	12.01	11.94
CG42372	CG42372	8.39	8.28	8.35	7.77	7.82	7.85	7.75	7.7	7.75
CG42724	CG42724	10.8	10.66	10.86	11.25	11.18	11.23	11.35	11.37	11.34
CG7283	RpL10Ab	13.73	13.77	13.75	13.48	13.52	13.49	13.46	13.5	13.48
CG6876	Prp31	9.85	9.78	9.82	10.08	10.08	10	10.26	10.23	10.23
CG4042	CG4042	8.33	8.43	8.45	7.78	7.75	7.87	7.76	7.72	7.7
CG14722	CG14722	9.68	9.56	9.49	9.86	10.01	9.99	10.42	10.37	10.28
CG16790	CG16790	9.8	9.9	9.84	9.62	9.62	9.61	9.38	9.44	9.4
CG18143	DhpD	11.43	11.55	11.51	11.11	11.19	11.2	10.99	11.03	10.94
CG11258	mRpL20	9.78	9.68	9.78	9.39	9.43	9.35	9.22	9.26	9.26
CG17776	CG17776	8.64	8.83	8.55	8.07	8.04	8.03	7.71	7.54	7.74
CG7269	Hel25E	11.75	11.66	11.8	12.16	12.21	12.13	12.25	12.36	12.26
CG4581	Mtpbeta	13.08	12.94	13.08	12.73	12.77	12.68	12.42	12.51	12.39
CG14549	Sld5	8.98	8.97	8.94	8.28	8.34	8.39	8.29	8.38	8.2
CG30349	CG30349	10.59	10.35	10.6	10.91	10.9	10.83	11.33	11.48	11.38
CG9987	RtcB	11.56	11.65	11.58	11.22	11.29	11.35	11.13	11.16	11.14
CG12052	lola	10.08	10.32	10.23	10.92	10.82	10.92	10.98	10.93	11.05
CG3044	Cht11	6.83	7.02	6.66	5.53	5.56	5.78	5.51	5.39	5.4
CG1322	zfh1	3.56	3.13	3.4	4.86	4.8	4.97	5.76	5.37	6.07
CG5789	CG5789	10.77	10.98	10.75	10.34	10.29	10.4	10.06	9.87	9.98
CG3699	CG3699	5.79	5.77	5.98	6.51	6.63	6.53	7.1	7.57	7.47
CG9006	Egm	11.25	11.36	11.24	11.01	10.96	10.99	10.88	10.84	10.83
CG10489	DNApol-epsilon58	9.68	9.73	9.8	9.61	9.68	9.63	9.26	9.21	9.18
CG9183	plu	5.25	5.51	4.97	2.82	3.11	3.41	2.77	2.33	2.53
CG11888	Rpn2	14.24	14.14	14.27	13.9	13.92	13.91	13.83	13.83	13.8
CG8824	fdl	8.49	8.21	8.44	8.9	9	8.97	9.32	9.58	9.45
CG7564	CG7564	9.52	9.48	9.43	9.82	9.81	9.73	10.13	9.99	10.06
CG8326	CG8326	8.63	8.97	8.57	9.89	9.71	9.92	10.46	10.17	10.47
CG18112	Vps16B	8	8.01	7.92	7.61	7.56	7.64	7.38	7.31	7.37
CG5384	Usp14	12.51	12.57	12.56	12.24	12.27	12.29	12.24	12.25	12.21
CG11307	CG11307	9.22	9.21	9.21	9.14	9.2	9.14	8.78	8.69	8.67
CG6226	Fkbp39	11.91	11.86	11.87	12.15	12.17	12.14	12.33	12.39	12.25
CG5504	CG5504	10.82	10.95	10.77	10.45	10.45	10.46	10.32	10.27	10.23
CG17521	RpL10	11.74	11.76	11.74	11.41	11.48	11.42	11.38	11.41	11.34
CG15877	CG15877	8.66	8.9	8.38	9.6	9.64	9.68	10.35	10.15	10.46
CG5018	l(3)72Dn	10.35	10.18	10.38	10.56	10.59	10.54	10.95	11.11	11.03
CG2163	Pabp2	9.63	9.79	9.64	9.69	9.76	9.76	10.28	10.28	10.25
CG14781	mei-38	10.99	11.13	10.81	10.99	10.83	11.04	9.75	9.42	9.51
CG10497	Sdc	8.8	8.81	8.73	9.2	9.16	9.17	9.55	9.34	9.51
CG7892	nmo	7.19	7.6	7.33	8.03	7.97	8.01	8.72	8.56	8.53
CG8383	Pnn	6.57	5.96	6.68	8.31	8.1	7.92	8.85	8.9	8.69
CG3131	Duox	10.95	11.21	10.8	9.16	9.24	9.37	9.63	9.32	9.41
CG7458	CG7458	7.08	7.13	6.87	6.14	6.04	6.29	5.72	5.7	5.89
CG9710	nudC	12.27	12.4	12.31	11.98	12	11.96	11.89	11.8	11.78
CG5729	Dgp-1	8.06	8.15	8.06	8.4	8.3	8.34	8.65	8.73	8.65
CG31342	CG31342	6.29	6.2	6.32	7.04	6.9	6.86	7.09	7.16	7.17
CG1529	CG1529	3.54	3.25	3.28	4.53	4.46	4.28	4.95	5.1	5.21
CG1857	nec	9.13	9.33	9.17	8.68	8.72	8.69	8.52	8.54	8.56
CG4698	Wnt4	5.48	5.44	5.22	5.74	5.59	5.75	6.52	6.69	6.72
CG5818	mRpL4	10.14	10.22	10.23	9.93	9.98	9.96	9.77	9.8	9.78
CG4975	CG4975	9.03	9.06	9.07	8.76	8.78	8.79	8.63	8.64	8.66
CG11875	Nup37	9.67	9.62	9.66	9.45	9.47	9.47	9.29	9.27	9.24
CG3351	mRpL11	9.64	9.59	9.66	9.41	9.45	9.44	9.16	9.23	9.22
CG5383	PSR	8.61	8.99	8.57	7.73	7.79	7.91	7.48	7.41	7.37
CG11328	Nhe3	7.66	7.69	7.55	6.82	6.98	6.94	6.75	6.47	6.6
CG5463	GatB	8.6	8.76	8.53	8.09	8.04	8.05	7.85	7.64	7.72
CG3086	MAPk-Ak2	10.5	10.47	10.63	11.02	11.07	10.95	11.12	11.22	11.13
CG12117	Sptr	10.62	10.58	10.61	10.47	10.5	10.46	10.26	10.16	10.21
CG9319	Amacr	8.37	8.42	8.34	7.82	7.9	7.91	7.79	7.75	7.83
CG13322	SCCRO3	3.34	2.76	3.72	5.64	5.49	5.31	5.94	5.94	6
CG4785	IntS14	10.88	10.91	10.86	10.63	10.61	10.59	10.53	10.54	10.46
CG8980	NiPp1	7.51	7.65	7.62	8	7.9	7.88	8.36	8.25	8.32
CG5941	MCTS1	10.87	10.93	10.88	10.69	10.74	10.68	10.55	10.55	10.56
CG7967	Vta1	10.66	10.64	10.7	10.28	10.37	10.33	10.27	10.29	10.22
CG32211	Taf6	9.96	10.06	9.92	10.31	10.31	10.28	10.45	10.46	10.42
CG7065	CG7065	9.99	9.95	10.03	10.35	10.36	10.25	10.43	10.44	10.47
CG9242	bur	11.91	11.94	11.94	11.85	11.86	11.84	11.68	11.67	11.68
CG13951	l(2)k10201	7.84	8.08	8	7.47	7.49	7.57	7.17	7.13	7.11
CG8844	ND-PDSW	11.52	11.41	11.49	11.11	11.15	11.18	11.07	11.04	11.01
CG2520	lap	8.71	8.71	8.67	8.17	8.15	8.2	8.19	8.08	8.03
CG9581	CG9581	9.75	9.76	9.8	9.48	9.37	9.44	9.22	9.12	9.27
CG10210	tst	12.43	12.51	12.38	12.15	12.13	12.11	12.03	11.95	11.95
CG4236	Caf1-55	12.4	12.28	12.33	11.82	11.89	11.89	11.83	11.84	11.7
CG3446	ND-B16.6	10.58	10.56	10.61	10.33	10.32	10.25	10.18	10.19	10.1
CG8605	Rint1	9.86	9.88	9.83	9.88	9.81	9.81	10.27	10.38	10.3
CG5167	Sccpdh2	10.54	10.58	10.53	10.34	10.35	10.33	10.2	10.22	10.24
CG4159	Pus1	10.19	10.04	10.22	10.61	10.59	10.57	10.75	10.88	10.77
CG10653	hook	10.2	10.43	10.39	10.9	10.82	10.87	11.05	11.02	11
CG4579	Nup154	12.18	12.2	12.17	12.05	12.04	12.04	11.91	11.94	11.9
CG11190	PIG-T	10.77	10.76	10.83	10.62	10.57	10.56	10.4	10.41	10.34
CG12945	CG12945	7.81	7.88	7.73	7.04	7.18	7.15	7.1	7.02	7.02
CG5590	CG5590	12.48	12.51	12.5	12.34	12.34	12.33	12.22	12.13	12.15
CG32176	CG32176	9.69	9.71	9.6	10.02	9.91	9.99	10.33	10.2	10.24
CG2146	didum	11.09	11.21	11.05	10.83	10.84	10.81	10.62	10.55	10.62
CG3548	CG3548	4.3	4.54	4.34	3.98	4.14	4.21	5.72	5.89	5.92
CG12292	spict	7.03	7.44	7.1	6.01	6.08	5.97	5.91	5.87	5.75
CG1007	emc	6.86	5.95	6.78	9.32	9.32	9.3	9.36	9.16	9.23
CG9327	Prosalpha3	12.2	12.17	12.25	11.98	12.02	12	11.9	11.85	11.84
CG6007	GatA	9.16	9.29	9.25	8.95	8.96	9.05	8.69	8.62	8.62
CG9148	scf	10.29	10.64	10.04	10.64	10.62	10.62	12.22	11.95	12.23
CG7291	Npc2a	9.25	9.33	9.18	8.9	9	8.92	8.69	8.66	8.65
CG2621	sgg	9.58	9.72	9.57	10.13	10.03	10.09	10.2	10.16	10.18
CG9388	AP-1mu	10.84	10.88	10.87	10.67	10.73	10.69	10.55	10.55	10.52
CG5222	IntS9	9.97	10	9.97	9.78	9.83	9.73	9.52	9.42	9.54
CG3502	CG3502	6.3	5.54	6.37	8.79	8.82	8.83	8.49	8.7	8.63
CG6543	Echs1	12.9	12.77	12.95	12.47	12.56	12.48	12.32	12.34	12.32
CG4262	elav	5.94	4.5	5.89	7.91	7.86	7.6	9.78	9.99	9.84
CG15118	CG15118	10.34	10.39	10.35	9.94	9.95	9.97	10.04	10.01	9.99
CG3283	SdhB	11.15	11.1	11.16	10.86	10.84	10.78	10.71	10.76	10.65
CG8166	unc-5	0.26	0.49	1.54	4.6	4.57	4.44	4.42	4.36	4.64
CG12237	CG12237	9.75	9.92	9.77	9.44	9.45	9.51	9.2	9.25	9.19
CG11217	CanB2	12.97	13.04	12.78	12.04	12.15	12.21	12.11	12	12
CG32343	Atac3	8.58	8.64	8.66	8.81	8.71	8.72	9.15	9.28	9.25
CG10221	Hrd3	10.04	9.91	10.07	10.4	10.37	10.32	10.53	10.59	10.53
CG9740	Ibf2	8.41	8.14	8.39	8.97	9.01	8.88	9.24	9.43	9.26
CG2076	CG2076	7.31	7.31	7.25	6.77	6.82	6.71	6.53	6.56	6.4
CG14999	RfC4	11.67	11.52	11.69	11.38	11.4	11.41	11.05	11.12	11.02
CG1829	Cyp6v1	8.62	8.74	8.77	8.39	8.37	8.3	8.09	8.03	7.95
CG2096	flw	9.24	9.21	9.16	8.86	8.87	8.83	8.52	8.54	8.69
CG5599	CG5599	10.67	10.53	10.65	10.26	10.3	10.25	10.16	10.11	10.08
CG9057	Lsd-2	10.74	10.97	10.61	9.96	9.86	9.92	9.7	9.45	9.63
CG9539	Sec61alpha	11.46	11.36	11.42	11.35	11.35	11.34	11.74	11.79	11.76
CG5454	snRNP-U1-C	7.05	7.1	7.03	7.64	7.57	7.64	7.73	7.87	7.96
FBgn0000006_412_5	NA	2.11	0.99	2.7	4.92	4.78	4.31	6.7	6.88	6.61
CG3000	fzr	6.13	5.13	6.17	8.22	8.22	8.04	8.98	8.94	8.92
CG32133	Ptip	8.62	8.71	8.61	9.15	9.04	9.13	9.18	9.17	9.22
CG2248	Rac1	7.89	7.75	7.81	8.27	8.24	8.18	8.63	8.49	8.48
CG17369	Vha55	12.68	12.57	12.68	12.42	12.38	12.38	12.22	12.26	12.24
CG1167	Ras64B	7.65	7.73	7.6	7.81	7.79	7.74	8.25	8.24	8.25
[truncated: 4,465 more rows]
